# Supplementary material for: Aberrantly Expressed OTX Homeobox Genes Deregulate B-Cell Differentiation in Hodgkin Lymphoma
Source: PLoS One. 2015 Sep 25;10(9):e0138416. doi: 10.1371/journal.pone.0138416 (PMC4583255; doi:10.1371/journal.pone.0138416)
Supplement: S1 Table — (XLS) [file pone.0138416.s005.xls]

## Sheet: Tabelle1
probe set ID	Gene Symbol	HDLM-2	KM-H2	L428	L-540	L-1236	SUP-HD1	U-HO1
1007_s_at	DDR1	2.0782	1.2451	-0.2751	-1.5683	0.0435	0.7272	0.388095
1053_at	RFC2	1.6186	1.8073	1.9971	2.0746	1.5344	1.8772	0.65179
117_at	HSPA6	-1.8879	0.0843	-3.0541	-2.2612	-0.3448	-2.2379	-2.73429
121_at	PAX8	0.2826	0.3889	0.2973	-0.2307	0.8627	-0.4375	-0.499021
1255_g_at	GUCA1A	-3.9703	-7.0023	-3.7486	-3.5977	-1.7849	-5.8283	-4.87427
1294_at	UBE1L	0.0995	-1.0268	-0.4647	-2.2474	-0.1779	-2.2543	-2.39997
1316_at	THRA	-3.4836	-2.1405	-2.191	-1.7632	-0.4679	-1.9379	-2.35474
1320_at	PTPN21	-3.0233	-3.3219	-4.5598	-2.9931	-4.2765	-5.5735	-3.95292
1405_i_at	CCL5	-0.872	5.3644	5.1897	1.2787	1.7144	0.8237	-0.402382
1431_at	CYP2E1	-3.9794	-4.7799	-3.9977	-7.7027	-2.9568	-4.174	-3.84317
1438_at	EPHB3	-1.4282	-5.7799	-3.7027	-3.7179	-5.0023	-2.1597	-2.38853
1487_at	ESRRA	-0.2916	0.8863	0.589	1.1409	0.0164	-1.1983	-0.358477
1494_f_at	CYP2A6	-2.4933	-2.161	-1.7408	-2.223	-1.3636	-3.0541	-2.36592
1552256_a_at	SCARB1	0.9023	-0.188	0.4334	-0.5791	1.3651	-0.4844	-0.413932
1552257_a_at	KIAA0153	-0.4135	0.9172	2.0392	2.0726	1.2131	0.7505	0.00355765
1552258_at	MGC4677	-3.028	-1.7476	-2.4691	-5.6153	-1.2392	-2.1278	-2.10029
1552261_at	WFDC2	-3.0807	-2.3718	-2.917	-2.6584	-1.1753	-6.1584	-4.10318
1552263_at	MAPK1	1.3358	1.1383	0.5633	-0.1297	-0.8714	0.2322	-0.612549
1552264_a_at	MAPK1	2.4125	2.7557	2.3395	0.744	1.5791	2.9425	-0.396641
1552266_at	ADAM32	-3.0517	-3.5564	-3.5632	-2.2835	-2.7819	-4.4933	-5.38041
1552269_at	LOC128153	-7.2002	-4.2216	-3.1128	-2.8699	-5.8614	-5.1278	-4.79792
1552271_at	MGC24975	-4.0209	-5.9127	-2.0979	-5.088	-2.174	-4.4485	-2.53218
1552272_a_at	MGC24975	-2.138	-2.4982	-1.1386	-1.9236	-1.1546	-2.1004	-2.63656
1552274_at	PXK	0.1999	-0.1923	-0.497	0.8669	-0.4917	0.6315	-3.14961
1552275_s_at	PXK	-0.0312	-0.0233	-0.9885	0.9988	-0.3816	0.5198	-2.60975
1552276_a_at	VPS18	-1.9379	-1.3666	-3.6657	-2.4469	-1.4667	-1.81	-3.07502
1552277_a_at	MGC17337	1.6847	2.1513	0.3528	0.8448	0.3856	0.1766	-0.670249
1552278_a_at	MGC9564	-2.0746	-6.4297	-3.5429	-2.6457	-1.8954	-2.3004	-4.28674
1552279_a_at	MGC9564	-0.3372	-2.5547	-1.2169	-0.3808	-0.0731	-1.0649	-1.44436
1552280_at	TIMD4	-3.2681	-7.3335	-5.5462	-2.889	-0.4344	-4.8365	-5.26184
1552281_at	SLC39A5	-4.2765	-4.7486	-2.5278	-4.4422	-1.5039	-4.1431	-1.60719
1552283_s_at	ZDHHC11	-0.6712	0.6224	-0.2176	-2.6547	0.6084	-0.0758	0.966606
1552286_at	ATP6V1E2	-0.1165	1.5384	-0.6179	-1.2461	0.1545	-4.3393	-1.95823
1552287_s_at	AFG3L1	-0.9709	0.5537	-0.4771	-0.0377	0.3375	0.3192	1.9721
1552288_at	---	-4.4297	-6.2216	-6.3335	-5.9302	-4.5262	-5.4675	-4.04378
1552289_a_at	---	-4.2934	-5.6878	-2.4438	-4.0831	-1.8314	-5.7642	-3.76298
1552291_at	PIGX	-0.0695	1.5714	0.4265	1.7271	1.085	0.0541	-0.440264
1552293_at	MGC42090	-5.1178	-4.9479	-3.3838	-4.4235	-3.9794	-5.4297	-2.50722
1552295_a_at	SLC39A13	-0.8468	-0.9357	-1.0433	-0.1494	0.133	-0.6277	-1.63396
1552296_at	VMD2L2	-5.138	-4.5666	-6.3104	-4.2765	-3.9568	-3.0093	-3.46503
1552299_at	C6orf199	-1.0345	-1.354	-1.5262	-4.5873	-3.5666	-3.7217	-3.46503
1552301_a_at	CORO6	-2.0819	-1.3364	-2.7293	-1.9931	-1.1805	-1.8604	-2.50722
1552302_at	MGC20235	-2.2849	-1.872	-1.7283	-0.3511	-1.0649	-7.3335	-2.9031
1552303_a_at	MGC20235	-1.5378	-2.4917	-1.2709	-1.119	-0.4525	-2.0746	-1.83666
1552304_at	ALG10	-2.0198	-2.0893	-0.8242	-2.7939	-1.7408	-1.6611	-2.10029
1552306_at	ALG10	-0.7864	-1.2392	0.7623	-1.3234	-1.2156	-0.4892	-0.719563
1552307_a_at	C18orf17	-0.3426	-6.357	-0.8437	-0.287	0.6041	0.4736	-4.54047
1552309_a_at	NEXN	-3.2029	-0.9692	-6.4051	-3.4868	-0.5199	-3.0398	-4.73362
1552310_at	MGC29937	0.7777	1.748	1.1266	0.0976	0.7205	0.5521	0.647629
1552311_a_at	MGC15631	-2.0795	-3.2461	-1.9368	-3.8997	-2.6295	-1.7009	-0.92733
1552312_a_at	MFAP3	-1.1411	0.0129	-0.4282	-0.4941	-0.0324	-0.7602	-2.25789
1552314_a_at	EYA3	-1.6795	-1.6466	-1.5014	-0.5113	-1.9714	-1.9839	-3.31009
1552315_at	GIMAP1	-2.8552	-2.737	-3.3838	-3.7486	-1.4998	-3.1871	-4.10318
1552316_a_at	GIMAP1	-2.8262	-6.4548	-3.2029	-6.4051	-4.5262	-4.6804	-5.14
1552318_at	---	-6.8614	-3.1253	-3.5395	-3.3423	-3.4173	-5.1584	-4.8246
1552319_a_at	KLK8	-3.9885	-4.2934	-2.5146	-4.4675	-1.7245	-6.8283	-3.87188
1552320_a_at	NYD-SP28	-4.6878	-7.8954	-4.6153	-1.9942	-3.7799	-3.6657	-4.10318
1552321_a_at	NYD-SP28	-6.6439	-6.9658	-5.9302	-4.1128	-4.9479	-6.5873	-3.98539
1552322_at	LOC159091	-3.4204	-2.6511	-2.8614	-6.4804	-4.5195	-5.4548	-4.8246
1552323_s_at	LOC159091	-1.4957	-1.9062	-3.3104	-2.6953	-1.3234	-4.2765	-2.4115
1552325_at	CCDC11	-7.0783	-3.4266	-3.436	-3.1329	-2.9412	-4.227	-5.38041
1552326_a_at	CCDC11	-5.2109	-3.0954	-3.5838	-1.5228	-0.6543	-6.8283	-3.22788
1552327_at	ARMCX4	-4.5262	-7.2002	-8.7027	-8.8283	-3.8783	-2.8448	-4.34942
1552329_at	RBBP6	-0.4812	0.0086	0.1681	-0.7098	-0.0789	-1.0481	-2.36592
1552330_at	MGC16385	-2.1989	-0.673	1.2824	-4.1431	1.1386	-0.5027	-0.0360543
1552332_at	HRIHFB2122	-3.8826	-3.9658	-3.1976	-1.0661	-2.2203	-1.1153	-1.40926
1552334_at	---	-1.2674	-2.2948	-1.6511	-0.9029	-2.5683	-1.3997	-2.93595
1552335_at	CATSPER1	-2.7959	-3.4739	-2.2311	0.1121	-3.7879	-2.1469	-1.2874
1552337_s_at	HOXD4	-3.0541	-2.5312	-6.0209	-6.9658	-3.8039	-7.2002	-4.34942
1552338_at	GSC	-7.0783	-7.4297	-4.9568	-3.9839	-5.1078	-6.9302	-3.55957
1552340_at	SP7	-5.3104	-4.4933	-5.3452	-6.2002	-1.5951	-6.0209	-4.28674
1552343_s_at	PDE7A	-1.3335	-1.3771	-1.7642	-2.3853	-1.3518	-1.3585	-2.48269
1552344_s_at	CNOT7	-0.8635	-0.0822	0.1156	-0.5829	0.2268	-0.9379	-0.785549
1552347_at	CRYZL1	0.8563	1.1494	0.6687	0.6041	1.129	-0.6739	-0.23938
1552348_at	PRSS33	-1.5743	-2.0315	-4.1329	-2.1649	-3.2379	-4.939	-2.74905
1552349_a_at	PRSS33	-4.399	-4.8868	-6.4051	-3.2793	-2.9839	-3.7255	-2.69171
1552354_at	C19orf26	-5.4422	-6.5328	-5.7027	-4.6153	-3.816	-4.8783	-2.74905
1552355_s_at	C19orf26	-2.0905	-3.458	-3.071	-5.5328	-3.4081	-4.2821	-2.48269
1552359_at	FLJ25692	-4.227	-3.1584	-4.7027	-7.4804	-1.9658	-6.5598	-5.2013
1552360_a_at	TIRAP	-1.4013	-2.0991	-3.7141	-0.7374	-1.8181	-2.2433	-2.04537
1552362_a_at	LEAP-2	-0.9965	0.5815	-0.4986	-1.1234	-0.1222	-0.3782	-1.09384
1552364_s_at	MSI2	0.3683	-0.8778	-1.4243	0.1169	0.4468	-0.6268	-1.14105
1552365_at	SCIN	-3.5769	-4.2765	-2.8804	-7.0023	-3.0398	-7.9658	-0.452124
1552367_a_at	SCIN	-5.8614	-4.6224	-7.7027	-5.5598	-5.7179	-7.0398	-1.31963
1552368_at	CTCFL	-6.2877	-3.1507	-8.2002	-3.3629	-1.8541	-3.2626	-4.98901
1552370_at	LOC132321	2.2476	0.8074	0.8916	0.8739	-0.614	-0.7131	-0.0859942
1552372_at	LOC132321	-8.7027	-3.8997	-6.3335	-6.7642	-7.2877	-5.1178	-6.05727
1552373_s_at	LOC132321	-2.6953	-6.6153	-3.1278	-2.2189	-2.422	-6.0023	-5.14
1552375_at	ZNF333	-1.5295	-1.8688	-2.5786	-1.5615	-1.2716	-3.1584	-2.10029
1552377_s_at	LOC201158	-1.8221	-1.2433	-1.287	-1.4414	-0.225	-1.6358	-1.10316
1552378_s_at	RDH10	1.8973	-4.4804	0.3316	-2.5179	-2.6118	0.2774	-3.14961
1552379_at	RDH10	-7.2433	-2.9817	-8.1178	-4.3219	-2.3793	-7.1178	-5.96394
1552381_at	SRrp35	-5.5598	-2.7198	-2.8303	-3.7408	-5.6878	-4.3219	-2.66387
1552383_at	FLJ32796	-1.889	-2.1456	-1.7809	-2.814	-1.4493	-2.9546	-3.11187
1552384_a_at	FLJ32796	-6.357	-2.3629	-4.904	-4.5804	-1.5623	-2.3219	-3.46503
1552386_at	FLJ33641	-6.8283	-8.0398	-7.9658	-4.2598	-3.4675	-6.6153	-5.43835
1552388_at	FLJ30901	-5.812	-4.3868	-2.7583	-4.4868	-3.6475	-5.9479	-2.13811
1552389_at	FLJ39553	-6.1584	-4.9302	-5.4051	-6.2653	-4.9931	-5.4422	-4.98901
1552390_a_at	FLJ39553	-3.7839	-3.737	-3.2849	-4.3047	-4.4485	-3.7255	-5.32156
1552391_at	FLJ35728	-7.4297	-3.0116	-6.5598	-3.0734	-1.2667	-2.7779	-4.10318
1552393_at	FLJ25421	-4.5262	-0.2166	-6.7027	-3.1203	-5.0398	-6.7331	-5.26184
1552394_a_at	FLJ25421	-4.299	0.2741	-7.9658	-3.1636	-4.939	-6.5064	-5.49535
1552395_at	STK22C	-3.5977	-3.1004	-4.8531	-3.7999	-2.4917	-4.3688	-0.990781
1552396_at	WFDC6	-4.8531	-6.1178	-4.6082	-5.2543	-4.4235	-2.5328	-4.16353
1552398_a_at	CLEC12A	-6.8614	-3.5395	-6.5064	-5.7331	-4.9748	-7.9658	-5.078
1552399_a_at	BRF1	-1.7899	-2.3176	-2.4454	-2.5838	-3.3423	-1.8019	-4.79792
1552400_a_at	C15orf27	-1.1983	0.0457	-3.0162	-1.959	-0.5743	-4.9127	-3.76298
1552401_a_at	C21orf41	-2.0303	-0.4707	-5.1897	-6.2002	-2.0954	-3.2216	-5.078
1552402_at	CALML6	-6.5598	-1.7899	-6.2433	-2.5564	-1.0286	-6.9658	-3.71032
1552405_at	NALP5	-1.6915	1.6282	-3.7255	-2.2667	-4.1844	-3.2709	-3.87188
1552408_at	ODF4	-3.319	-4.6295	-5.3929	-3.7293	-3.6331	-6.0398	-4.79792
1552409_a_at	ODF4	-2.4438	-5.6012	-5.9302	-3.0303	-2.1701	-5.4933	-1.86809
1552410_at	CLEC4F	-4.6953	-6.5598	-3.4173	-1.8211	-0.9896	-2.5262	-3.14961
1552411_at	DEFB106	-1.7103	-3.174	-5.1178	-4.0398	-0.6657	-4.8783	-1.90836
1552412_a_at	DEFB106	-3.776	-5.6439	-5.2109	-2.9346	-2.088	-5.9658	-4.4764
1552414_at	WFDC9	-3.9346	-2.0942	-5.2653	-5.9127	-1.4173	-7.0023	-4.54047
1552415_a_at	WFDC9	-4.7959	-4.7179	-3.7217	-4.9479	-4.1584	-4.1897	-3.26848
1552417_a_at	NEDD1	1.0973	2.276	0.5349	0.9342	-0.4278	0.2366	-0.92733
1552418_at	FLJ36119	-5.9839	-4.0589	-7.0398	-6.4297	-4.4868	-5.1688	-3.14961
1552419_s_at	FLJ36119	-2.4005	-2.3974	-2.0128	-2.5328	-0.3155	-1.2236	-2.27886
1552421_a_at	CALR3	-5.3452	-6.1178	-2.939	-4.5129	-3.6118	-5.5873	-5.49535
1552422_at	C10orf25	-1.8773	-4.7642	-5.2109	-3.357	-4.5064	-6.6439	-3.92808
1552423_at	ETV3	0.1132	-0.2667	-1.643	-0.2243	0.1743	0.4237	-2.34366
1552424_at	KLHL10	-7.2877	-6.5064	-7.4804	-7.3335	-4.2709	-4.0734	-5.14
1552425_a_at	KLHL10	-5.4051	-7.7027	-3.1507	-2.0807	-0.8237	-2.2082	-3.98539
1552426_a_at	BLP2	1.5721	2.6935	1.7739	2.0783	1.689	1.6164	2.1763
1552427_at	ZNF485	-2.2406	-0.4675	-4.0256	-6.3335	-1.5995	-1.6259	-1.51724
1552430_at	WDR17	-4.7255	-1.0954	-7.1178	-3.6693	-2.5462	-3.4707	-5.43835
1552432_at	FLJ35773	-5.1078	-5.5328	-4.5804	-5.0398	-4.3162	-5.1688	-2.87097
1552436_a_at	CDH23	-4.2002	-5.8448	-3.3838	-4.7027	-3.5228	-6.673	-2.10029
1552438_a_at	FLJ25415	-3.7642	-2.9083	-3.6767	-4.4112	-2.0035	-6.2002	-4.8246
1552439_s_at	MEGF11	-6.5873	-5.3452	-6.8283	-7.5873	-1.7789	-3.5031	-5.55139
1552440_at	ADMR	-3.0807	0.1493	-3.227	-5.6439	-0.6845	-4.035	-4.6692
1552445_a_at	ESX1L	-2.8635	-2.7563	-2.8762	-2.0481	-4.1078	-2.3219	-4.22474
1552448_a_at	C8orf12	-6.4548	-3.1818	-3.6403	-4.1844	-4.1844	-3.2905	-4.54047
1552449_a_at	SCGB1C1	-5.2216	-3.0139	-6.8614	-5.2653	-5.299	-4.1636	-5.01538
1552450_a_at	DNAJC5G	-3.3219	-6.673	-3.3838	-3.4454	-0.8599	-5.0979	-1.97524
1552452_at	---	-5.812	-3.2793	-4.904	-4.6804	-4.5129	-5.357	-4.92572
1552453_a_at	LOC126248	-4.5873	-7.8954	-5.2765	-5.9839	-4.5735	-3.2934	-4.79792
1552455_at	C9orf65	-6.1178	-2.9479	-2.5907	-7.1584	-1.6304	-6.4804	-4.22474
1552456_a_at	MBD3L2	-5.7179	-5.138	-2.2849	-5.8283	-4.1431	-5.8614	-2.32173
1552457_a_at	ADAMTSL1	-6.6153	-2.6511	-7.2002	-5.8283	-5.6153	-6.3104	-4.6692
1552458_at	MBD3L1	-7.3808	-2.5666	-6.5064	-2.6313	-2.9083	-4.1636	-5.26184
1552459_a_at	MBD3L1	-3.4836	-7.3808	-5.5735	-7.1178	-3.0139	-7.0023	-3.07502
1552461_at	FAM46D	-4.2163	-6.5064	-6.8283	-6.5328	-3.3393	-7.7642	-5.2013
1552463_at	SERPINB11	-3.8531	-4.1482	-6.3808	-2.1844	-2.5581	-3.5328	-5.2013
1552466_x_at	C21orf100	-7.9658	-3.3748	-4.2216	-6.8283	-2.4035	-3.5228	-5.32156
1552467_at	DSCR10	-2.6602	-5.2002	-3.8699	-3.7839	-2.4998	-3.1103	-2.08175
1552468_a_at	DSCR10	-2.6242	-2.114	-4.6295	-4.7331	-4.7027	-5.4804	-3.58264
1552470_a_at	ABHD11	-5.2433	-2.2042	-2.5615	-2.7408	-6.5064	-2.5821	-3.81684
1552472_a_at	CENTB2	0.806	0.8682	-0.0145	0.2211	0.332	1.1383	-0.785549
1552473_at	GAMT	-3.195	-0.812	-0.8298	-1.6776	0.4338	-3.5064	-0.691177
1552474_a_at	GAMT	0.6209	-0.0032	1.3009	-2.4532	1.0839	0.4334	0.130243
1552476_s_at	PLCD3	-3.4143	-1.851	-3.8699	-3.3718	-2.9302	-2.8221	-2.58343
1552477_a_at	IRF6	-3.2849	-7.8954	-4.195	-4.8868	-2.0577	-4.5462	-4.79792
1552478_a_at	IRF6	-3.3899	-3.7563	-7.0398	-2.9954	-3.4081	-3.2379	-5.078
1552480_s_at	PTPRC	-5.9479	-4.0069	-8.2002	-2.8262	-5.1482	-5.4675	-5.71358
1552481_s_at	MAN1A2	-1.0487	-2.5031	-1.4181	-3.0734	-0.9914	-1.2842	-3.92808
1552482_at	RAPH1	-2.8181	-2.1714	-3.4771	-5.0398	-0.917	-0.6475	-4.98901
1552484_at	SMCR8	-5.8954	-3.4965	-1.9828	-3.8531	-0.8267	-2.2163	-1.74628
1552485_at	LACTB	1.2301	0.7796	1.2977	-2.8932	0.2916	-0.2515	-1.63396
1552486_s_at	LACTB	2.046	1.5799	1.6316	-3.2324	1.1524	0.5865	-1.09384
1552487_a_at	BNC1	-8.0398	-3.3929	-6.7642	-4.357	-6.5064	-5.7331	-5.43835
1552489_s_at	MPP4	-4.7179	-2.6675	-2.9954	-7.9658	-5.1897	-5.3688	-5.078
1552490_at	LACE1	-3.5195	-2.9862	-2.6259	-5.8448	-2.6693	-1.776	-3.87188
1552491_at	IDI2	-5.7799	-3.2962	-5.357	-4.9479	-1.4779	-5.7642	-3.35275
1552493_s_at	CYP11B1	-6.8283	-5.299	-6.2877	-6.3335	-4.2765	-6.7331	-2.77859
1552494_at	TBN	-3.1584	-5.0209	-5.6012	-2.0613	-3.7103	-3.6295	-3.11187
1552496_a_at	COBL	-4.5598	-6.9658	-2.8181	-3.9479	-4.4422	-5.9127	-4.6692
1552497_a_at	SLAMF6	-0.9203	-1.5129	-3.9434	-2.0422	-0.9154	-2.2751	-3.51171
1552498_at	ZNF31	-2.2122	-1.3778	-4.0979	-4.9839	-2.7236	-3.2297	-3.11187
1552499_a_at	ZNF31	-4.4675	-3.0116	-2.7486	-4.0023	-2.6224	-3.227	-3.35275
1552501_a_at	GPBAR1	-4.3277	-5.0493	-4.0162	-4.9658	-3.5295	-4.399	-2.50722
1552502_s_at	RHBDL2	-5.8783	-4.5262	-2.5228	-3.0517	-2.8181	-7.7642	-3.65887
1552503_at	FRAS1	-5.4422	-2.6047	-5.9658	-2.917	-1.3379	-5.2324	-2.23722
1552504_a_at	BRSK1	-1.2454	-1.1072	-4.6153	-1.429	-3.2056	-1.1247	-4.04378
1552506_at	CRB2	-2.9258	-3.2598	-5.7179	-2.8324	-3.9931	-3.2962	-3.98539
1552507_at	KCNE4	-3.1818	-6.5328	-5.0783	-2.8262	-1.6012	-5.4804	-4.04378
1552508_at	KCNE4	-5.9127	-7.2877	-6.1584	-5.3808	-3.174	-5.8614	-3.18827
1552509_a_at	TREM4	-4.357	-4.1028	-6.8954	-2.8303	-2.4852	-3.0565	-5.71358
1552510_at	SLC34A3	-0.7794	-0.4016	0.118	-0.436	0.6912	-0.9994	0.354449
1552511_a_at	CPA6	-4.2598	-4.8954	-8.0398	-7.0398	-1.5055	-4.5195	-5.76564
1552514_at	MGC26816	-3.1482	-6.5328	-8.5873	-3.4901	-1.5769	-7.1584	-5.01538
1552515_at	HIPK1	-3.2406	-2.257	-1.9748	-5.8283	-1.3974	-5.8614	-3.87188
1552516_a_at	HIPK1	-0.5121	-0.8034	1.3558	-1.1165	-0.229	-0.6615	-4.10318
1552518_s_at	MTBP	-1.6962	-1.9817	-2.0868	-2.1405	-0.8334	-2.1989	-3.22788
1552519_at	ACVR1C	1.367	-0.41	-2.3778	2.0841	-1.2049	-1.096	-4.34942
1552520_at	FLJ30668	-4.0116	-1.3313	-0.049	-6.8283	-0.3767	-2.6135	-4.16353
1552521_a_at	FLJ30668	-3.9479	-1.8954	-0.1559	-7.0023	-2.5031	-3.0954	-5.60645
1552522_at	TIGD4	-4.399	-2.8954	-2.5395	-3.2849	-1.0445	-5.7486	-5.8167
1552523_a_at	TIGD4	-6.5873	-2.3408	-2.1662	-3.0445	-1.5228	-5.8614	-4.92572
1552524_at	ART5	-5.5735	-3.5632	-4.2598	-4.0398	-3.3364	-5.0116	-1.63396
1552526_at	MGC39520	-5.1897	-7.2002	-5.0685	-6.5328	-2.2529	-5.6012	-3.31009
1552528_at	C21orf69	-4.0493	-2.2681	-1.8252	-2.3853	-3.5838	-4.1897	-1.18986
1552531_a_at	NALP11	-6.3808	-0.3711	-0.7042	-4.8201	-2.1507	-8.1178	-1.07538
1552532_a_at	ATP6V1C2	-4.2216	-6.3335	-4.8201	-3.3393	-6.4548	-6.6153	-4.73362
1552535_at	CLDN19	-6.357	-1.9669	-4.2109	-5.2543	-2.3763	-2.1597	-2.10029
1552536_at	VTI1A	-0.7715	-1.6109	-1.6785	-2.1701	-0.6625	-1.4771	-4.28674
1552538_a_at	C6orf102	-7.3335	-0.2454	-6.6439	-5.7959	-2.0457	-7.1178	-4.10318
1552540_s_at	IQCD	-2.8242	-2.7524	-4.9931	-3.1004	-1.6675	-2.2793	-1.95823
1552541_at	TAGAP	-2.2515	-0.5023	-0.6439	-1.5907	-0.6434	-1.6647	-1.8059
1552542_s_at	TAGAP	-2.9258	-0.9743	-3.2216	-2.6584	-1.2016	-7.3808	-4.6692
1552543_a_at	STN2	-5.299	-5.1792	-3.553	-5.4675	-1.3364	-4.2765	-4.41267
1552544_at	SERPINA12	-2.3959	-2.81	-7.5873	-3.2109	-4.3748	-2.6349	-3.65887
1552546_a_at	LETM2	-2.3763	-3.4454	0.276	-1.6197	-1.8594	-0.4051	-3.55957
1552548_at	BSND	-1.9105	-2.3974	-5.4675	-5.6012	-0.9765	-3.8826	-4.28674
1552549_a_at	BSND	-4.5328	-5.3219	-5.5462	-4.0734	-2.2122	-5.9302	-2.9031
1552552_s_at	CLEC4C	-2.8242	-3.3688	-3.8242	-4.1078	-1.6925	-5.357	-4.28674
1552553_a_at	CARD12	-3.0469	-5.7027	-3.8406	-4.299	-1.735	-5.2002	-4.8246
1552554_a_at	CARD12	-2.553	-4.6804	-3.6584	-3.4081	-4.399	-5.0116	-4.92572
1552555_at	FLJ90661	-1.5462	-3.035	-2.5769	-4.6082	-0.3245	-6.7331	-2.50722
1552557_a_at	ZDHHC15	-6.5873	-6.7642	-3.227	-3.5564	-2.0233	-2.673	-5.55139
1552558_a_at	RAI1	-1.2997	-1.6953	-2.3555	-1.402	-0.1526	-2.716	-2.30014
1552559_a_at	ALS2CR7	-4.6082	-6.138	-5.812	-3.8573	-3.8573	-4.6012	-5.01538
1552562_at	ZNF570	-1.9885	-3.4548	-7.3335	-5.2877	-2.2502	-7.0783	-4.41267
1552563_a_at	C8orf6	-5.0685	-3.2136	-5.7642	-6.2877	-6.0209	-1.1184	-4.92572
1552564_at	C10orf98	-2.2779	-1.4739	-3.1203	-5.2877	-3.2626	-1.6376	-3.71032
1552566_at	C10orf87	-4.1278	-7.3808	-2.9771	-6.8614	-1.6074	-2.5378	-3.71032
1552568_at	TMEM7	-5.3688	-7.0783	-3.6367	-5.4548	-3.7447	-1.6547	-3.46503
1552569_a_at	TMEM7	-6.3104	-6.1792	-5.8283	-6.6439	-2.7622	-7.5873	-3.71032
1552570_at	C21orf29	-3.2709	-2.7583	-3.0685	-2.5312	-1.3147	-3.0023	-4.22474
1552572_a_at	MIPOL1	-4.0783	-6.5328	-8.9658	-6.138	-5.6012	-8.7027	-5.8167
1552573_s_at	MIPOL1	-7.3808	-4.0685	-5.7331	-7.5873	-4.4422	-8.1178	-5.55139
1552575_a_at	C6orf141	-3.3306	-4.772	-4.5262	-6.0979	-4.9214	-2.3248	-5.078
1552576_at	LOC200420	-1.6666	-1.8614	-4.7879	-2.8489	-1.028	-2.6878	-3.11187
1552578_a_at	MYO3B	0.8525	2.074	1.6174	-2.939	-1.4525	0.3337	-1.8212
1552579_a_at	ADAM21	-4.1844	-0.8094	-2.7859	-6.0783	-1.5513	-6.9658	-4.34942
1552580_at	FLJ25801	-3.2488	-4.5395	-3.8448	-6.7027	-4.8448	-4.1792	-3.51171
1552582_at	ABCC13	-7.6439	-3.354	-4.357	-6.6439	-6.138	-5.6878	-4.98901
1552583_s_at	ABCC13	-2.3219	-3.4266	-3.2297	-4.4112	-1.949	-3.0905	-4.79792
1552584_at	IL12RB1	0.7466	0.6829	-0.5739	1.6953	0.3832	-7.3808	-1.01696
1552585_s_at	ALF	-4.0209	-5.2877	-2.6457	-5.6153	-4.6657	-5.0303	-5.14
1552586_at	TRPV3	-2.2835	-1.9579	-1.6767	-2.7839	-1.3284	-3.0445	-3.18827
1552587_at	FLJ35802	-4.8039	-3.2136	-3.0139	-7.1584	-1.6702	-6.9302	-5.01538
1552588_a_at	FLJ35802	-6.2433	-3.8868	-7.1178	-3.4112	-4.7331	-5.8614	-5.26184
1552590_a_at	ABCC12	-3.9931	-5.2653	-3.4391	-7.9658	-4.6804	-7.0398	-5.43835
1552592_at	MMP21	-7.3808	-3.4965	-4.5462	-6.6153	-2.1115	-7.4804	-4.60478
1552594_at	MDAC1	-2.7293	-1.5522	-2.5479	-2.77	-3.1976	-2.9748	-3.22788
1552596_at	GAS2L2	-4.8283	-2.0362	-5.6012	-3.2793	-2.928	-3.6657	-1.90836
1552598_at	KCNG4	-2.4707	-2.5683	-3.0613	-1.6349	-2.2406	-6.9302	-4.73362
1552599_at	PXT1	-5.2002	-4.2379	-5.357	-5.4804	-4.6153	-3.0186	-5.32156
1552602_at	CACNG5	-1.889	-2.7544	-2.2082	-1.8868	-0.5249	-3.1923	-2.55758
1552604_at	C21orf74	-5.4297	-7.0398	-2.0081	-3.1636	-4.7879	-3.4112	-3.58264
1552605_s_at	C21orf74	-3.088	-4.7331	-2.6511	-3.3481	-3.5031	-3.1714	-3.98539
1552607_at	CXorf52	-3.1923	-1.7959	-1.7009	-1.8604	-1.6304	-2.1963	-2.74905
1552608_at	WFDC11	-5.2324	-3.0856	-5.6584	-5.1897	-5.5195	-7.1178	-3.35275
1552609_s_at	IL28A /// IL28B	-1.4796	-2.7427	-4.7255	-2.4328	-4.9479	-2.6767	-3.51171
1552610_a_at	JAK1	2.6419	3.1129	1.3933	2.6893	1.1186	2.8322	-0.698221
1552611_a_at	JAK1	1.6879	1.9771	0.669	1.5765	1.2484	1.7646	-0.531679
1552612_at	---	2.3582	1.6603	1.5403	1.7635	1.4302	1.27	-0.612549
1552613_s_at	---	2.5753	1.6516	1.712	1.9952	0.7281	1.8202	-0.294361
1552615_at	ACACB	-1.1323	-0.9241	-0.4375	-1.1035	0.1991	-0.8583	-0.656463
1552616_a_at	ACACB	-5.357	-5.357	-1.9203	-5.3808	-0.4418	-5.5873	-2.60975
1552617_a_at	RFWD2	1.2827	1.7741	1.153	0.8177	1.9598	2.0153	-0.149745
1552618_at	STX6	0.7073	0.7659	0.2781	0.4544	1.0052	0.2933	-0.273168
1552619_a_at	ANLN	0.6332	1.1878	1.2984	1.2222	1.216	1.3035	-1.52975
1552620_at	SPRR4	-1.4367	-4.0398	-1.7573	-1.3914	-0.2199	-0.9159	-0.719563
1552621_at	POLR2J2	1.5222	1.348	2.0982	2.3655	1.3669	1.8944	-0.0315989
1552622_s_at	POLR2J2	0.6022	0.9357	1.5728	1.7435	1.6991	1.146	-0.684167
1552623_at	HSH2D	-2.8201	-2.1004	-1.2877	-1.2515	-4.0979	-3.4422	-0.943979
1552625_a_at	TRNT1	1.4173	0.6227	2.4178	1.1316	2.7189	1.4746	-0.357083
1552626_a_at	DKFZP566N034	-6.6439	-3.0979	-6.6439	-5.1584	-2.1354	-6.2877	-4.98901
1552627_a_at	ARHGAP5	-0.5488	-0.0655	1.1027	-0.0997	-0.0014	0.2541	-2.53218
1552628_a_at	FLJ22313	1.5203	1.1178	1.7584	2.2602	1.6498	1.3839	-0.188897
1552629_a_at	PTDSR	-6.6439	-7.4297	-7.0783	-6.5598	-4.8783	-3.0469	-4.41267
1552630_a_at	SRCAP	-6.8283	-5.0589	-2.8911	-4.0162	-3.5096	-4.4235	-3.39649
1552631_a_at	MAP3K6	-2.2082	-2.6135	-2.4485	-6.5064	-1.8089	-5.2324	-2.66387
1552632_a_at	KIAA1001	-1.6038	-1.8667	-1.5899	-0.6822	-2.2257	-5.1482	-3.39649
1552633_at	ZNF101	-2.2557	-0.6538	-0.2509	0.1614	-0.2491	-1.9258	-1.08458
1552634_a_at	ZNF101	-1.7602	0.5351	0.2738	1.7018	-0.8943	-1.6897	-1.74628
1552637_at	PTPN11	-3.1304	-3.5096	-4.8283	-6.5598	-2.7859	-6.357	-3.87188
1552639_at	MGC16635	-5.3929	-5.2433	-3.4804	-4.0734	-3.8826	-0.7632	-2.50722
1552641_s_at	ATAD3A /// ATAD3B	-1.7979	0.028	0.1219	-0.6295	-0.3559	-2.5735	-0.999456
1552643_at	ZNF626	-3.5977	-0.7859	-2.6295	-2.2149	-2.9258	-3.0139	-4.28674
1552644_a_at	PHC3	-0.0472	-1.2426	0.2626	0.1715	-1.3299	0.0941	-1.90836
1552646_at	IL11RA	-1.2243	-0.647	-2.1714	-1.0967	0.2446	-1.161	-2.74905
1552648_a_at	TNFRSF10A	-0.939	-0.852	-0.1272	-0.6502	-3.0139	-0.9132	-1.59399
1552649_a_at	RFFL	-1.0151	-0.4177	-0.4477	0.5337	-1.4266	-0.2863	-2.38853
1552651_a_at	RFFL	-0.0991	-0.0604	-0.3948	1.2652	0.3398	0.3435	-1.34152
1552652_at	HPS4	-1.4274	-1.2502	-0.889	-0.9754	-0.1956	-2.662	-1.45626
1552656_s_at	UHMK1	1.4836	0.3235	1.4354	2.4872	1.0801	2.3073	-2.7201
1552657_a_at	TXNDC2	-6.6153	-2.0893	-1.9512	-1.7819	-0.996	-3.8324	-3.39649
1552658_a_at	NAV3	-4.3393	-0.5199	-7.0783	-6.5328	-2.2835	-1.0162	-5.2013
1552660_a_at	FLJ11193	1.1645	1.8373	1.3899	1.3093	1.2433	1.4719	-2.45857
1552661_at	PCDHGB7	-7.1178	-6.6439	-8.0398	-3.3718	-7.1178	-7.1584	-5.76564
1552662_a_at	PCDHGB7	-5.9127	-5.8614	-3.4454	-5.0589	-4.8283	-6.5328	-3.00389
1552663_a_at	RAB6IP2	1.08	0.1529	-0.6291	-0.4929	-0.3386	-0.3492	-2.30014
1552664_at	FLCN	-2.1857	-0.7534	-1.3884	-0.3588	-0.8386	-0.4489	-0.599301
1552665_at	MGC14425	-0.8981	-2.357	-2.8678	-1.7769	-0.7032	-1.8635	-0.935631
1552666_a_at	LRRC7	-4.3511	-6.4051	-6.673	-2.0601	-4.3162	-4.5735	-5.60645
1552667_a_at	SH2D3C	-1.1668	-3.1203	-2.5412	-2.7583	-2.776	-4.4739	-2.32173
1552669_at	PPP1R3B	-3.2877	-1.771	-4.7179	-3.1405	-0.8314	-5.4675	-4.16353
1552670_a_at	LOC286044	-0.8949	-0.4154	-0.4771	-1.1851	-0.7322	-0.4792	-2.74905
1552671_a_at	SLC9A7	-1.6206	-4.9748	0.8692	-2.309	-0.7322	-1.1475	-2.02751
1552672_a_at	IGSF3	1.3546	-3.8365	0.7235	-4.4548	-1.5204	-1.7602	-2.19676
1552673_at	RFXDC1	-6.1178	-5.4804	-4.6804	-2.5821	-2.5752	-7.4804	-5.2013
1552674_at	DIRC1	-3.174	-5.2324	-4.2765	-5.0209	-3.5496	-4.7027	-5.86677
1552675_at	DNAJB7	-2.9885	-4.3162	-8.8283	-3.5804	-3.6188	-6.7959	-5.14
1552676_at	UCN3	-2.0209	-2.3292	-2.1291	-2.3133	-1.3445	-2.195	-2.30014
1552677_a_at	C21orf106	-0.5773	-0.872	-2.6565	-0.9035	-1.6721	-3.2297	-3.65887
1552678_a_at	USP28	-0.0297	-0.6625	-0.6457	0.8093	0.5714	-1.5454	-2.25789
1552680_a_at	AF15Q14	-0.1187	-1.1701	0.0477	0.4062	-0.1307	0.1443	-3.65887
1552682_a_at	AF15Q14	-0.0368	-1.9726	-0.4062	0.3548	-0.6016	0.2616	-3.22788
1552684_a_at	SENP8	-2.402	-1.2709	-2.3674	-2.354	-0.9782	-2.2488	-1.83666
1552685_a_at	TFCP2L2	-1.8417	-2	-3.0637	-0.7312	-1.0023	-2.9062	-2.69171
1552686_at	C20orf152	-5.6012	-5.3335	-4.9127	-4.9214	-3.9885	-6.0589	-4.04378
1552687_a_at	C20orf152	-2.9434	-2.9658	-4.174	-5.3219	-3.2243	-2.8975	-3.46503
1552689_at	CASKIN1	-0.4489	-4.7799	-4.5395	-5.4548	-3.227	-4.8531	-1.43257
1552690_a_at	CACNA2D4	-4.1028	-3.7331	-2.6971	-1.2955	-1.7018	-3.3511	-3.31009
1552691_at	ARL11	-3.6693	-3.1662	-3.776	-3.6804	-5.6584	-6.3104	-5.66052
1552693_at	ARL11	-8.2002	-5.4051	-8.1178	-6.4804	-3.7408	-8.2002	-5.49535
1552694_at	SLC2A13	-4.174	-1.3155	-2.0661	-6.0783	-1.7399	-3.3423	-5.43835
1552695_a_at	SLC2A13	-1.917	-0.6171	-0.5299	-6.2653	-0.8541	-2.9635	-4.22474
1552696_at	NIPA1	0.3528	-1.6412	1.2908	-1.6484	2.0186	0.1182	-0.50673
1552698_at	MGC16703	-1.4081	-2.2284	-1.6693	-2.8678	-0.6246	-4.5262	-1.51724
1552701_a_at	COPl	1.5823	-1.5683	-2.4852	-0.6224	-5.0023	-3.2598	-2.10029
1552703_s_at	CASP1 /// COPl	1.7221	-0.7583	-2.1507	-0.7452	-2.8699	-6.3335	-1.17996
1552705_at	DUSP19	-2.9771	-6.3808	-1.9635	-1.917	-2.4454	-2.5564	-4.73362
1552708_a_at	DUSP19	-0.8196	-7.0398	-1.7226	-1.4043	-1.4274	-2.776	-2.87097
1552711_a_at	FLJ32499	-2.2122	-3.1584	0.0023	0.4321	-0.5782	-1.1792	-0.7053
1552712_a_at	NMNAT2	-1.9456	-2.7141	-2.1714	-5.4422	-2.814	-3.4143	-4.10318
1552713_a_at	SLC4A1	-3.7027	-2.6475	-1.9501	-2.1701	-3.6259	-2.0116	-4.22474
1552714_at	CREG2	-7.7642	-4.1584	-7.0398	-5.138	-3.8079	-6.6439	-4.54047
1552715_a_at	LGR7	-8.1178	-2.939	-6.0023	-6.0398	-2.5096	-2.195	-5.2013
1552716_at	FLJ23577	1.6976	-2.5838	-8.2877	0.8296	-5.6584	-4.2109	-5.43835
1552717_s_at	KAB	0.7116	1.1401	0.0591	-0.0707	0.6511	0.4941	-2.80874
1552718_at	HARS2	-2.2793	-5.6153	-6.3104	-5.6439	-4.0303	-5.5735	-3.35275
1552719_at	H63	-1.813	-1.0104	-3.5496	-2.035	-2.6675	-2.4035	-2.50722
1552721_a_at	FGF1	-6.0979	-2.7505	-5.8954	-6.7331	-5.7486	-2.7839	-5.26184
1552722_at	ARPP-21	-4.8039	-7.7642	-3.2598	-5.0685	-3.1482	-4.6367	-5.43835
1552724_at	OTEX	-0.9313	-2.4517	-2.9368	-1.7612	-0.4243	-4.8201	-1.94141
1552725_s_at	ADAMTS17	-2.673	-2.2136	-2.9302	-2.7859	-1.1733	-5.9127	-2.69171
1552726_at	---	-5.2765	0.026	-2.9931	-4.553	-3.8826	-3.4836	-4.16353
1552727_s_at	---	-2.482	0.7701	-2.6242	-3.9127	-2.603	-3.1028	-5.14
1552729_at	MGC16037	-0.7844	-1.0856	-1.7919	-1.8314	-0.402	-1.0917	-1.26631
1552730_at	DHH	-3.1456	-2.9479	-4.5598	-4.7642	-3.357	-5.673	-3.71032
1552731_at	STARS	-6.7027	-6.9658	-5.4051	-6.0398	-6.4051	-6.6439	-4.34942
1552732_at	---	-3.3838	-6.2433	-4.3748	-3.6657	-2.8489	-6.4297	-5.86677
1552733_at	KLHDC1	-1.3481	-3.917	-8.0398	-2.0362	-1.8029	-6.8954	-1.92479
1552734_at	AVO3	-2.6475	-1.8541	-2.2962	-1.9931	-2.4051	-3.1559	-4.60478
1552735_at	PCDHGA4	-3.6953	-5.7642	-3.0954	-2.0758	-2.2243	-2.3481	-3.87188
1552736_a_at	NETO1	-2.4066	-4.4739	-5.0116	-3.0256	-4.093	-5.2877	-4.6692
1552737_s_at	WWP2	-7.1178	-0.8257	-5.0589	-2.2392	-1.5641	-5.3335	-4.73362
1552738_a_at	ST7L	-2.1354	-3.8079	-1.8783	-2.6047	-1.7829	-2.8594	-4.8246
1552739_s_at	ST7L	-1.3622	-2.4982	-1.5589	-1.8242	-1.1197	-1.9094	-4.10318
1552740_at	C2orf15	-2.589	-5.4933	-2.9839	-3.9479	-5.7331	-7.7642	-4.98901
1552742_at	KCNH8	-6.7331	-4.4297	-3.7141	-2.8594	-3.0116	-4.1897	-5.38041
1552743_at	MCF2L	-5.2653	-7.4804	-3.6367	-4.1636	-3.399	-6.0209	-3.98539
1552745_at	SLCO6A1	-6.1792	-2.9977	-2.2176	-4.0023	-4.1792	-5.9479	-4.8246
1552747_a_at	FLJ25449	-4.0303	-6.7959	-3.6118	-2.5345	-2.735	-7.1178	-5.60645
1552749_a_at	KLC2L	-3.6475	-2.114	-4.2598	-3.9302	-2.0893	-1.4438	-0.64621
1552750_at	CIB3	-7.2877	-4.3629	-4.1792	-4.7103	-5.673	-2.3629	-5.078
1552751_a_at	CIB3	-5.088	-4.4485	-2.4005	-4.2543	-1.6118	-6.7642	-2.19676
1552752_a_at	IGSF4D	-2.3205	-2.9568	-3.5804	-3.2543	-1.6999	-8.5873	-4.10318
1552754_a_at	IGSF4D	-6.7331	-8.3808	-4.8868	-7.9658	-4.195	-3.0493	-5.60645
1552755_at	C9orf66	-5.7179	-7.3335	-0.9856	-1.2591	-4.8201	-3.737	-4.8246
1552757_s_at	C9orf66	-6.4548	-7.2433	-2.6971	-7.0398	-5.4173	-7.8283	-4.22474
1552758_at	HDAC9	-5.6878	-2.6584	-2.5995	-4.6439	-3.2626	-1.5968	-4.4764
1552760_at	HDAC9	-4.8868	-3.1405	-6.8283	-2.6367	-5.2653	-3.2543	-5.55139
1552761_at	SLC16A11	-3.2379	-2.2962	-1.8562	-1.8625	0.1591	-2.5362	-1.71737
1552763_at	MGC26979	-8.4804	-7.2877	-8.9658	-8.8283	-5.6878	-8.9658	-5.38041
1552765_x_at	MGC26979	-6.7027	-6.5064	-8.0398	-4.5064	-1.9203	-4.0637	-5.01538
1552766_at	HS6ST2	-6.5328	-4.2821	-3.4454	-6.7642	-4.2163	-8.5873	-5.60645
1552767_a_at	HS6ST2	-4.0589	-7.3808	-3.5769	-6.4548	-4.3629	-6.3104	-5.26184
1552768_at	CAMKK1	-6.0209	-6.2877	-6.5873	-6.0589	-0.625	-6.5598	-1.97524
1552769_at	ZNF625	-3.6547	-2.6082	-2.2919	-1.9919	-1.0698	-3.6188	-3.92808
1552770_s_at	ZNF563	-5.0303	-3.9523	-3.3277	-2.9568	-1.3119	-3.816	-4.6692
1552771_a_at	LIN9	-7.7642	-6.9658	-5.3219	-4.8699	-5.0979	-5.6153	-5.01538
1552772_at	CLEC4D	-0.3408	-6.0209	-4.299	-3.3808	-3.2406	-4.4739	-4.98901
1552773_at	CLEC4D	-0.2927	-3.2626	-2.4127	-3.1153	-1.8954	-3.0734	-4.04378
1552774_a_at	SLC25A27	-5.6878	-1.8635	-3.2297	-6.2877	-4.4998	-2.5096	-3.65887
1552775_at	GPRC6A	-5.4675	-2.8324	-6.357	-5.1584	-1.7408	-5.4804	-3.00389
1552777_a_at	RAET1E	-2.458	-5.4548	-4.8283	-5.4804	-2.1278	-3.7141	-4.6692
1552779_a_at	MGC34032	-3.4328	-2.1016	-3.7879	-4.3868	-2.1584	-6.2653	-5.078
1552782_at	MGC34032	-5.3219	-2.5925	-3.2216	-4.3162	-2.8847	-3.5262	-5.2013
1552783_at	MGC34079	-7.2002	-4.0783	-6.4548	-3.7563	-3.6439	-3.776	-5.38041
1552785_at	FLJ37549	-4.088	-2.0303	-2.3481	-5.5873	-2.1266	-4.138	-5.55139
1552787_at	HELB	-0.9845	-2.7236	0.2633	-1.9669	0.3514	-0.462	-1.60719
1552788_a_at	HELB	-1.2912	-2.4158	-0.1231	-1.2969	-0.3585	-1.4828	-2.23722
1552789_at	FLJ32803	-1.4917	-1.8059	-2.4235	-1.5262	-1.715	-1.4297	-2.83952
1552790_a_at	FLJ32803	0.4538	0.2935	-0.4584	0.4155	-1.0297	-0.2713	-0.763216
1552791_a_at	TRDN	-6.9302	-5.8448	-7.2433	-4.1128	-3.0186	-4.0637	-5.38041
1552792_at	SOCS4	-0.5765	-0.8938	-0.0315	-2.5295	-0.1887	-0.4371	-2.93595
1552793_at	FLJ37131	-3	-1.6358	-5.2877	-2.422	-3.7331	-2.7681	-3.00389
1552794_a_at	ZNF547	-3.1278	-6.4297	-3.5295	-1.9258	-2.3718	-3.8954	-2.45857
1552796_a_at	SIM1	-1.4422	-2.6118	-2.3585	-2.3644	-3.8406	1.1885	-4.16353
1552797_s_at	PROM2	-3.4836	-3.5195	-2.7084	-6.6439	-2.3884	-3.6878	-5.26184
1552798_a_at	TLR4	-7.0398	-5.7486	-6.4804	-6.8614	-3.7217	-5.8954	-3.07502
1552799_at	FLJ31164	-5.5328	-4.1636	-4.2056	-5.2877	-3.4173	-5.2765	-3.65887
1552800_at	ABHD11	-2.7819	-3.904	-3.9258	-4.8365	-2.6602	-4.2056	-1.39775
1552801_at	CAPN13	-5.7642	-5.9658	-4.8699	-6.5328	-3.5096	-6.5064	-5.078
1552803_a_at	FLJ32206	-5.2433	-5.4422	-4.9214	-5.0209	-1.8365	-5.2433	-5.26184
1552804_a_at	TIRAP	-1.4957	-6.0023	-1.8049	-1.3069	-1.2236	-2.0422	-2.55758
1552806_a_at	SIGLEC10	-2.596	-3.8448	-3.0831	-2.2082	-3.035	0.3071	-2.69171
1552807_a_at	SIGLEC10	-1.673	-4.8868	-4.2216	-2.0942	-0.7549	1.4532	-0.152161
1552808_at	ADAMTSL1	-8.1178	-2.2502	-8.3808	-5.0589	-6.2653	-4.6953	-5.26184
1552809_at	RFX4	-6.7959	-2.7524	-5.3929	-3.2109	-5.4173	-2.673	-4.79792
1552811_at	WFIKKN1	-4.8039	-4.1584	-3.553	-4.4548	-2.2176	-6.2216	-2.00988
1552812_a_at	SENP1	0.6661	1.3388	1.2531	0.2001	1.1683	0.4724	-3.03904
1552813_at	KLF14	-2.4313	-5.357	-2.9412	-5.3452	-4.9658	-5.7799	-3.14961
1552814_a_at	KLF14	-3.1203	-6.5328	-5.9839	-6.1584	-1.4941	-3.0233	-3.92808
1552816_at	C9orf121	-4.2821	-2.6259	-2.5718	-3.772	-1.4477	-3.939	-5.14
1552818_a_at	BRS3	-6.2002	-6.9302	-6.2877	-5.0979	-4.093	-7.6439	-5.14
1552819_at	C21orf86	-7.2877	-4.5942	-3.161	-3.8448	-1.9647	-7.3335	-3.31009
1552822_at	TXNDC10	-3.1053	-3.088	-2.7779	-2.9931	-3.6693	-2.7236	-4.79792
1552825_at	ZNF396	-3.4391	-6.3335	-3.7602	-3.0116	-2.0601	-5.8283	-4.98901
1552826_at	SLC26A7	-6.1178	-3.8489	-2.7959	-7.0398	-2.9412	-4.5328	-5.43835
1552827_s_at	SLC26A7	-4.9931	-8.0398	-3.0093	-3.8656	-0.5105	-4.4675	-3.92808
1552828_at	SNAG1	-6.0783	-2.7141	-4.8783	-3.2433	-2.0256	-4.8039	-3.81684
1552829_at	---	-1.5353	-2.2447	-3.6153	-0.5362	-0.5324	-0.5855	-2.7201
1552830_at	FBXO39	-4.939	-3.2962	-6.9302	-3.6403	-4.0979	-4.4173	-4.10318
1552833_at	B3Gn-T6	-3.917	-4.4998	-2.3599	-2.5769	-3.57	-6.7331	-2.96953
1552834_at	B3Gn-T6	-2.8847	-5.2324	-4.7799	-5.7959	-1.9456	-4.0734	-2.08175
1552835_at	FAM31B	-6.0783	-2.1714	-2.5907	-3.9748	-5.6584	-3.4998	-4.73362
1552836_at	ZNF619	-1.1707	-3.354	-6.7027	-2.223	-1.8324	-2.1688	-1.86809
1552837_at	ICK	-7.7027	-2.7819	-3.3133	-8.2877	-4.2934	-6.9658	-5.76564
1552839_at	C14orf54	-3.319	-2.8573	-1.9805	-2.399	-1.357	-3.0613	-4.60478
1552841_s_at	BCL2L14	-7.3335	-2.5598	-3.138	-4.0023	-2.5649	-5.7799	-4.8246
1552842_at	HS6ST3	-7.9658	-5.1897	-5.8283	-7.4297	-0.816	-5.1792	-3.22788
1552843_at	SLC26A1	-6.8283	-7.1178	-3.8997	-7.0783	-4.2488	-5.6584	-4.92572
1552845_at	CLDN15	-1.3562	-1.904	-1.3756	-1.3004	-0.6897	-1.3481	-0.999456
1552846_s_at	MGC45806	-5.299	-2.4251	-2.8997	-2.3748	-1.0613	-1.852	-2.04537
1552848_a_at	PTCHD1	-2.6804	-3.7408	-4.5735	-3.5977	-1.0728	-3.4081	-4.73362
1552849_at	LOC130951	-8.4804	-3.737	-8.1178	-2.699	-2.3234	-3.4643	-5.76564
1552851_at	ZSCAN4	-7.8954	-7.7642	-4.6953	-3.9479	-2.2379	-6.6153	-5.38041
1552852_a_at	ZSCAN4	-5.8283	-5.9839	-2.7602	-2.889	-2.7919	-5.0783	-4.41267
1552853_at	FLJ32784	-6.4051	-4.7959	-5.5873	-3.6047	-3.9748	-4.9748	-3.92808
1552854_a_at	FLJ32784	-4.9127	-6.7027	-4.3511	-4.1792	-4.3511	-6.1792	-3.39649
1552856_at	MGC22001	-3.1128	-3.1278	-3.6511	-2.7009	-2.0673	-2.6367	-4.10318
1552857_a_at	HTR6	-5.4173	-4.1897	-6.7331	-4.0637	-3.812	-6.0783	-3.98539
1552858_at	MAGEB6	-8.2877	-4.939	-6.1584	-8.9658	-3.0856	-8.7027	-5.55139
1552860_at	TCEB3C	-2.7198	-4.8783	-4.1128	-4.8201	-2.2723	-6.5064	-4.28674
1552862_at	FLJ35976	-0.9714	-0.1431	-1.772	-0.7122	-2.1342	-1.4852	-2.10029
1552863_a_at	CACNG6	-0.2567	-0.3674	-0.0324	-0.6242	1.6592	-1.0356	-1.11254
1552865_a_at	FLJ36004	-4.1844	-6.6153	-1.5429	-4.0256	-1.0244	-5.5598	-2.80874
1552867_at	---	-5.6878	-7.3335	-6.0589	-3.0856	-1.61	-2.8181	-2.04537
1552868_at	C19orf23	-1.8262	-6.138	-2.5632	-4.9127	-3.4422	-6.4051	-2.25789
1552870_s_at	DKFZp686H1423	-3.138	0.1344	-4.2379	-6.8614	-2.3944	-3.3629	-5.91584
1552872_at	CXYorf2	-6.4051	-4.3277	-3.1053	-1.3548	-3.0374	-5.0685	-2.60975
1552873_s_at	CXYorf2	-2.4965	-1.9192	-1.8273	-4.6012	-0.2488	-3.299	-1.99245
1552875_a_at	CD200R1	-1.6962	-2.4884	-0.3194	-4.3047	-0.6556	-3.7486	-5.2013
1552876_at	C21orf89	-3.7642	-4.8699	-2.4112	-3.0445	-2.1078	-2.6242	-5.32156
1552877_s_at	C21orf89	-5.9658	-3.7563	-4.5735	-2.2543	-1.7437	-2.3674	-2.30014
1552878_at	ATOH7	-5.7179	-7.4297	-8.4804	-7.0783	-5.6878	-3.9346	-5.38041
1552879_a_at	ATOH7	-2.8242	-6.0209	-7.0023	-5.5462	-4.6584	-3.5395	-4.41267
1552880_at	RGPR	-0.9165	-5.7179	-6.7642	-3.5735	-4.0256	0.1607	-5.49535
1552882_a_at	FLJ39827	-2.2934	-2.7084	-4.9931	-5.4933	-2.7999	-3.0954	-2.9031
1552884_at	FLJ25169	-2.1792	-1.5137	-2.6331	-2.3674	-2.0186	-1.9977	-3.31009
1552885_a_at	FLJ25169	-1.8573	-1.6666	-1.7563	-2.1779	-2.8868	-3.7179	-1.23524
1552887_at	C10orf27	-2.8201	-1.9703	-2.6206	-2.227	-0.314	-1.9977	-4.10318
1552889_a_at	XTP7	-1.6295	-1.4643	-0.4824	-1.2257	1.1117	-1.0274	-0.839043
1552890_a_at	CABP4	-6.9658	-6.6439	-5.3104	-7.2433	-3.402	-5.7642	-2.96953
1552892_at	TNFRSF13C	-4.8201	-3.7524	-4.4297	-4.6295	-1.6934	-4.2324	-2.04537
1552893_at	CAM-KIIN	-1.4422	-1.811	-1.2461	-0.7539	-0.4632	-3.4901	-1.30881
1552895_a_at	C21orf99	-3.1662	-4.0256	-2.8242	-7.3335	-2.8614	-4.7408	-5.32156
1552897_a_at	KCNG3	-4.772	-7.3808	-7.1178	-3.1203	-1.0535	-7.7027	-4.73362
1552898_a_at	KCNG3	-5.6012	-2.8489	-5.138	-4.6878	-1.6529	-7.4297	-4.6692
1552899_at	MGC34034	-1.3622	-8.9658	-2.2779	-2.5925	-0.8252	-4.1688	-5.32156
1552900_a_at	MGC34034	-4.3629	-3.2433	-3.9214	-3.8365	-1.4189	-7.7027	-5.38041
1552902_a_at	FOXP2	-5.4051	-1.6832	-5.3219	-7.1584	-1.071	-6.6153	-3.55957
1552903_at	GALGT2	-4.2379	-6.7331	-5.1278	-3.8783	-3.812	-4.6878	-3.65887
1552904_at	NETO1	-5.812	-8.3808	-5.2216	-7.2877	-3.1871	-7.0398	-5.66052
1552906_at	FMR1NB	-4.2765	-5.2543	-3.1329	-6.7027	-2.6457	-4.227	-5.8167
1552908_at	LOC148823	-6.8614	-2.6785	-3.0685	-7.1584	-2.9236	-6.6439	-5.26184
1552910_at	SIGLEC11	-4.4933	-2.1584	-3.0517	-2.5278	-0.775	-3.8911	-4.10318
1552911_at	SIGLEC11	-4.8868	-3.7486	-6.1792	-6.0209	-3.812	-6.5598	-3.81684
1552912_a_at	IL23R	-2.2807	-0.0327	-4.2002	-6.5598	-4.0783	-2.7274	-5.71358
1552913_at	MGC33889	-7.2002	-7.2433	-2.9258	-7.7027	-3.6439	-6.7027	-5.55139
1552914_a_at	B7H3	-3.0256	-5.9302	-6.1584	-2.3688	-4.2433	-4.4235	-3.22788
1552915_at	IL28A	-0.7529	-5.1178	-3.9568	-2.5113	-1.939	-3.1431	-4.22474
1552917_at	IL29	-1.4917	-2.1153	-2.5718	-1.7293	-3.9839	-5.5462	-3.26848
1552919_at	MGC26744	-2.3838	-3.2189	-3.9127	-3.8406	-4.0303	-6.0398	-5.38041
1552921_a_at	FIGNL1	0.8581	1.0468	1.57	1.9701	2.7393	2.2392	0.0547365
1552922_at	RIMS1	-4.5395	-6.8283	-7.9658	-7.1178	-2.2919	-8.4804	-5.49535
1552923_a_at	PITPNM2	-3.3659	-5.0685	-4.8283	-4.4235	-2.1675	-2.5821	-3.71032
1552924_a_at	PITPNM2	-3.3718	-5.4173	-6.3808	-7.3335	-4.4675	-7.0398	-4.04378
1552925_at	PCDH10	-5.2543	-6.7642	-3.2002	-6.0209	-3.2765	-4.6878	-4.28674
1552927_at	TAB3	-1.5855	-0.9868	-0.9641	-1.6981	-1.2515	-1.1559	-3.58264
1552928_s_at	TAB3	-0.6376	-0.427	0.1511	-1.8573	-0.3205	-0.1156	-3.00389
1552929_at	---	-3.0613	-3.8656	-7.2433	-4.812	-3.399	-5.3219	-4.8246
1552930_at	MELL1	-5.7027	-2.0517	-1.596	-1.7236	-0.3019	-2.309	-2.19676
1552931_a_at	PDE8A	-0.7914	-0.6971	-0.7307	0.2956	-0.3906	-2.7505	-1.66123
1552932_at	NALP6	-7.3335	-3.0493	-6.4297	-5.1482	-2.1533	-6.7642	-4.16353
1552933_at	MGC26989	-7.8283	-4.0637	-2.4659	-7.5328	-1.2502	-6.7027	-4.8246
1552935_at	ZCCHC5	-2.7447	-3.6403	-2.57	-2.5312	-1.077	-3.161	-3.26848
1552937_s_at	TREX1	-0.7013	-1.0064	-1.0475	-0.8688	-0.6661	-0.4356	-1.43257
1552938_at	ZIC5	-2.7681	-2.7642	-1.8932	-1.9828	-1.4941	-7.3808	-4.04378
1552939_at	ANGPT1	-4.6878	-3.3076	-6.2877	-7.4804	-2.3763	-4.3104	-5.91584
1552940_at	HE9	-3.4965	-7.4804	-6.7331	-3.5907	-5.1688	-2.851	-5.14
1552942_at	FLJ30430	-1.737	-1.4212	-1.6144	-1.2385	0.0794	-1.8783	-3.00389
1552943_at	GABRG1	-3.4901	-6.8954	-4.5262	-2.4917	-3.195	-7.1178	-5.86677
1552944_a_at	PANX2	-1.6602	-3.4901	-4.0162	-3.1818	-2.5995	-3.3335	-1.74628
1552946_at	MGC17986	-6.0783	-3.7179	-3.3219	-6.6439	-2.4173	-5.1688	-5.26184
1552947_x_at	MGC17986	-5.6439	-6.7642	-4.4297	-7.3808	-1.6869	-6.6153	-5.078
1552948_at	FLJ32825	-5.7331	-7.2002	-6.4804	-6.2653	-3.7179	-6.8283	-2.27886
1552950_at	C15orf26	-6.2433	-4.1897	-6.7642	-6.9302	-4.6153	-5.0023	-5.71358
1552952_at	RBMY2FP	-4.4998	-7.7642	-5.9127	-3.3778	-2.4707	-4.3162	-5.01538
1552953_a_at	NEUROD2	-3.1482	-1.959	-2.9771	-2.3525	-3.2709	-3.319	-2.21685
1552954_at	LOC439936	-5.6295	-2.939	-2.7009	-2.5718	-1.4321	-2.8242	-3.51171
1552955_at	C8orf14	-3.3335	-5.1897	-4.2877	-2.735	-2.4852	-3.4998	-3.22788
1552957_at	LOC200383	-6.357	-0.119	-3.5462	-6.7959	-2.1278	-3.7179	-5.38041
1552960_at	LRRC15	-4.939	-3.0069	-2.3335	-5.4675	-1.812	-5.299	-3.18827
1552961_at	DCC1	-3.0116	-2.8181	-2.2667	-2.0991	-2.6953	-3.7602	-4.41267
1552964_at	C10orf93	-5.4675	-5.1792	-4.9748	-6.138	-4.9839	-2.7447	-2.7201
1552965_a_at	B3GNT7	-6.6439	-2.3929	-4.9658	-7.0783	-5.673	-5.4548	-4.10318
1552967_at	ZNF645	-2.7408	-2.3808	-4.6295	-2.4112	-1.161	-5.6878	-3.35275
1552969_a_at	ZNF258	-2.5312	-1.8314	-3.1203	-2.4517	-2.1507	-2.5031	-5.32156
1552970_s_at	ZNF258	-6.3104	-2.436	-4.0303	-2.5262	-3.3277	-4.1688	-5.49535
1552971_at	SGCZ	-4.3929	-5.5873	-3.6439	-6.1792	-1.3205	-4.4804	-4.8246
1552972_at	---	-3.6767	-4.3335	-3.6657	-6.6153	-4.5666	-4.2216	-5.91584
1552973_at	WNT9B	-4.8201	-5.7486	-5.4933	-2.2863	-3.0233	-5.4548	-4.6692
1552974_at	---	-8.2002	-7.0398	-3.3393	-6.357	-4.8614	-6.0783	-5.60645
1552975_x_at	---	-6.5328	-2.8997	-4.6012	-7.8954	-7.2002	-6.2216	-5.55139
1552976_at	---	-1.2793	-1.8386	-1.1103	-1.517	-1.2619	-1.6322	-2.9031
1552977_a_at	TNRC5	1.0562	0.7623	0.9204	1.6478	1.2646	1.0249	-0.0859942
1552978_a_at	SCAMP1	0.7575	1.2099	0.0195	1.6419	0.8982	1.0903	-2.69171
1552979_at	MGC43122	-2.77	-2.8678	-5.5462	-5.1792	-4.4998	-6.0979	-4.60478
1552980_at	HAS3	-2.7583	-1.4282	-1.9127	-2.5328	-0.1137	-2.1253	-4.34942
1552982_a_at	FGF4	-3.0445	-5.3688	-2.5262	-6.3808	-1.6887	-5.2765	-3.92808
1552985_at	SLC30A8	-1.9931	-3.7447	-1.1571	-2.7122	-1.1253	-2.8932	-3.31009
1552986_at	LOC142937	-3.0565	-5.8954	-2.5113	-5.2216	-5.5735	-2.4998	-3.92808
1552987_a_at	MGC42157	-3.5228	-4.035	-3.1203	-3.0186	-3.5429	-3.2737	-5.14
1552988_at	MGC33948	-3.9214	-3.0541	-6.7642	-6.0783	-3.7642	-6.357	-4.98901
1552990_at	MGC35045 /// C19orf16	-6.4804	-7.3808	-6.3104	-5.7642	-5.7799	-6.8614	-4.22474
1552991_at	OR5P2	-5.5873	-2.7141	-3.3019	-3.7141	-2.4112	-7.2433	-3.92808
1552993_at	LOC143241	-7.1584	-7.4297	-6.2216	-4.2056	-3.816	-5.812	-5.38041
1552995_at	IL27	-4.1278	-6.0783	-5.8954	-2.1066	-3.8911	-1.6859	-2.08175
1552997_a_at	IQCF1	-3.812	-5.7642	-3.2765	-2.8997	-2.2751	-3.5096	-2.77859
1552998_at	DEFB125	-3.7255	-7.3335	-6.3808	-6.673	-4.1329	-6.0783	-4.28674
1552999_a_at	WFDC10B	-7.9658	-7.1584	-5.4297	-5.299	-3.939	-2.8201	-3.98539
1553002_at	DEFB105	-4.9568	-3.4675	-4.6012	-7.2433	-2.1701	-5.1078	-4.98901
1553003_at	PKHD1	-3.2461	-5.4422	-5.8283	-3.9977	-1.1103	-2.6188	-3.87188
1553004_at	PKD1L1	-2.9214	-2.9931	-6.673	-2.6878	-2.5146	-7.5873	-4.10318
1553006_at	GPR112	-7.2433	-3.0422	-6.4297	-5.3929	-5.2543	-2.673	-4.92572
1553007_a_at	ODZ1	-6.138	-7.5873	-5.9839	-5.7486	-5.7179	-6.2877	-3.87188
1553009_s_at	GOR	-5.7959	-5.8783	-5.357	-7.0398	-5.4422	-7.5873	-3.76298
1553011_at	TAF1L	-3.4612	-2.4852	-3.3306	-2.4266	-3.6153	-4.7331	-3.81684
1553013_at	CNTNAP5	-3.1559	-5.9127	-3.7602	-3.3104	-1.816	-3.4422	-4.73362
1553015_a_at	RECQL4	-1.8201	-0.4552	0.5823	-0.1329	0.1717	-1.6962	-0.299708
1553016_at	GPR113	-2.7236	-7.5328	-3.3104	-2.4066	-1.077	-3.1456	-3.55957
1553019_at	TMC2	-3.0758	-2.1241	-2.3674	-4.4173	-1.3205	-4.4675	-2.11908
1553020_at	SMCR5	-3.3778	-3.2163	-6.0979	-2.422	-0.9045	-4.7103	-4.22474
1553021_s_at	BICD2	-1.4352	-1.5752	-1.5505	-1.7939	-1.8531	-1.8334	-3.46503
1553022_at	ZIM3	-7.7642	-7.5328	-3.7999	-7.8283	-6.9302	-5.9479	-5.71358
1553023_a_at	NOX5	-4.5666	-4.2877	-3.9977	-2.4548	-0.2768	-3.2406	-3.92808
1553024_at	G30	-7.5328	-4.3047	-3.319	-2.8262	-5.9658	-7.8283	-5.43835
1553025_at	GPR126	-4.5195	-7.1178	-6.3335	-5.0116	-3.7255	-5.9839	-5.32156
1553027_a_at	KLHL4	-3.0807	-4.2598	1.4191	-0.8762	-3.2515	0.4368	-1.90836
1553028_at	GPR156	-7.2877	-3.1405	-3.7331	-5.8448	-3.5907	-4.939	-3.92808
1553030_a_at	SUOX	-0.1278	-1.5488	-1.776	-0.6179	-1.3831	-0.5683	-2.32173
1553031_at	GPR115	-3.4422	-2.3393	-4.3868	-7.0398	-3.1028	-6.9302	-3.65887
1553032_at	IL31RA	-4.4548	-5.5328	-6.2877	-6.4297	-5.9479	-5.3452	-4.34942
1553033_at	SYTL5	-4.4868	-4.1688	-3.0856	-3.6012	-5.1178	-5.9302	-4.16353
1553034_at	SDCCAG8	-0.8767	-1.0746	-1.662	-1.7612	-0.9551	-1.3467	-2.38853
1553036_at	GPR111	-6.1584	-6.3808	-2.9546	-5.8614	-4.2877	-7.1584	-5.078
1553037_a_at	SYN2	-7.5873	-5.9479	-4.7486	-3.2934	-1.6376	-3.7293	-4.04378
1553039_a_at	ASB10	-5.0589	-4.0256	-4.3688	-5.0303	-3.6693	-5.3808	-0.778066
1553041_at	HTR3C	-5.1078	-5.2653	-5.3335	-5.2765	-3.7065	-6.7331	-3.81684
1553042_a_at	TA-NFKBH	-1.873	-1.7879	-1.813	-2.1215	-0.3918	-1.5162	-2.74905
1553043_a_at	NKIR	-3.3133	-2.1805	-2.7312	-5.4051	-4.1431	-5.8614	-4.04378
1553044_at	CX62	-3.3481	-4.3162	-5.5462	-3.8283	-0.6584	-4.0831	-2.96953
1553045_at	WNT9A	-3.6878	-4.6878	-6.2216	-5.6439	-3.8783	-3.4739	-3.92808
1553046_s_at	GAL3ST2	-1.8741	-6.5873	-2.1831	-1.0655	-0.7437	-2.9236	-1.73175
1553047_at	PIP5K2B	-3.6841	-3.5769	-2.3733	-2.6511	0.1132	-4.4804	-1.64753
1553048_a_at	PIP5K2B	-1.0547	-1.5743	-0.7939	-0.5513	-0.3786	-0.8314	-1.2874
1553051_s_at	ODF3	-3.904	-6.4297	-3.0233	-3.8997	-4.2934	-4.5262	-3.31009
1553052_at	WFDC13	-5.0303	-4.9479	-2.7046	-4.6584	-2.9885	-2.458	-5.38041
1553053_at	C14orf48	-3.2681	-7.2877	-7.0398	-5.7331	-2.4982	-5.8783	-4.28674
1553055_a_at	MGC19764	-7.5328	-0.3489	-1.8667	-2.8614	-4.3335	-0.7554	-4.16353
1553057_at	SERPINB12	-3.0565	-6.138	-3.1004	-3.8201	-2.041	-6.2877	-4.79792
1553058_at	GIPC3	-5.2109	-4.6657	-4.4933	-1.5934	-2.4804	-5.7331	-3.18827
1553059_at	PGLYRP3	-5.2324	-3.035	-2.3614	-4.5804	-2.9658	-2.8201	-4.54047
1553060_at	PSKH2	-4.9302	-2.2149	-5.0589	-2.2056	-1.9965	-3.6295	-2.60975
1553061_at	---	-6.7331	-6.4297	-5.1482	-5.7959	-5.1688	-5.9302	-4.60478
1553062_at	MOGAT1	-2.6584	-5.138	-2.4204	-4.4297	-1.9105	-6.6439	-2.66387
1553063_at	GPR78	-3.9703	-3.5907	-3.0116	-3.357	-1.4588	-3.7799	-2.77859
1553064_at	H1FOO	-4.812	-6.7027	-4.0303	-6.0209	-3.4739	-5.299	-2.58343
1553066_at	TRAR3	-7.2433	-3.7447	-3.1559	-7.5328	-1.9236	-4.8365	-3.65887
1553067_a_at	GNRHR2	-2.851	-1.6574	-4.2877	-4.7027	-1.0728	-2.9658	-2.66387
1553069_at	C21orf87	-6.2002	-2.7959	-2.6878	-3.0613	-3.6657	-4.8531	-3.76298
1553070_a_at	MYOZ3	-2.3019	-4.6511	-2.088	-5.9479	-2.1494	-5.1688	-3.03904
1553071_a_at	MYOZ3	-5.4548	-7.0398	-5.4051	-7.0023	-5.2543	-5.1897	-3.92808
1553072_at	BNIPL	-4.0493	-7.2002	-3.0685	-3.2626	-4.8699	-3.7255	-4.34942
1553074_at	ASB11	-4.5262	-7.1178	-5.7799	-6.5328	-4.299	-4.2877	-4.28674
1553075_a_at	OFCC1	-8.0398	-3.8699	-6.0023	-3.2653	-2.4297	-4.1897	-5.60645
1553076_at	OFCC1	-6.4297	-4.5129	-5.5195	-7.8283	-3.776	-3.0856	-4.8246
1553077_at	SDR-O	-3.2136	-3.5429	-6.1584	-3.9613	-4.4998	-7.8954	-5.078
1553078_at	OR5P3	-5.1792	-2.6748	-4.8614	-5.4548	-0.8115	-3.2056	-2.87097
1553079_at	TRIM40	-2.9635	-7.3808	-6.0783	-6.1792	-2.596	-3.7065	-4.4764
1553080_at	CSN1S2A	-3.8656	-3.2488	-2.7524	-1.8344	-0.7779	-2.6971	-5.38041
1553081_at	WFDC12	-4.299	-1.5006	-5.5064	-6.0589	-2.3496	-2.6915	-1.76095
1553082_at	CRYGN	-5.1482	-4.6153	-6.6439	-4.6878	-3.7027	-5.812	-4.4764
1553083_at	---	-3.4739	-2.3929	-5.4933	-4.9839	-1.0058	-5.0589	-2.66387
1553084_at	STARD6	-3.6259	-4.3629	-3.4391	-5.1688	-2.7274	-5.7642	-4.41267
1553086_at	38657	-5.4051	-7.2877	-3.0374	-5.9658	-4.3162	-2.939	-5.078
1553087_at	C18orf12	-5.0783	-2.2863	-6.1178	-5.8614	-3.9885	-2.9794	-3.81684
1553088_a_at	BCL2L11	-1.3651	-1.9269	-0.8741	-1.6584	1.1308	-0.9703	-1.08458
1553089_a_at	WFDC2	-6.9302	-4.138	-6.2653	-3.5129	-3.8489	-7.1178	-3.58264
1553093_a_at	DEFB119	-4.5262	-6.2433	-6.4804	-4.4739	-3.6878	-7.4297	-4.6692
1553094_at	TAC4	-5.4297	-2.8221	-6.8283	-2.4836	-4.399	-5.0979	-3.35275
1553096_s_at	BCL2L11	-0.2471	-0.2109	-0.6157	-0.771	2.0035	0.0808	-0.854698
1553099_at	TIGD1	-0.6403	0.4127	1.0675	-0.1383	0.3064	0.9155	-0.919077
1553101_a_at	FLJ20308	1.3595	1.291	2.2722	2.041	1.8031	1.3262	0.884118
1553102_a_at	DKFZP434C171	-7.5328	-2.7839	-4.9931	-1.7524	-5.0398	-8.4804	-1.49254
1553103_at	NFX1	2.0816	2.1588	2.6753	2.6922	1.3363	3.0904	0.821467
1553105_s_at	DSG2	-6.4548	-3.1976	-5.8283	-5.2433	-1.4892	-6.1178	-0.815874
1553106_at	FLJ37562	-2.0469	-1.6475	-1.7302	-1.1134	-0.2173	-1.7969	-3.55957
1553107_s_at	FLJ37562	-0.9045	-1.5995	-0.7023	-0.8773	0.312	-0.9008	-2.13811
1553108_at	FLJ37562	-0.9942	-0.6748	-1.1165	-1.1871	-0.6228	-1.0268	-2.9031
1553111_a_at	KBTBD6	-1.1514	-1.3831	-0.8494	-1.399	-0.1562	-2.3076	-1.58091
1553112_s_at	CDK8	1.5238	0.3805	0.0715	0.5875	0.1243	0.1586	-1.71737
1553113_s_at	CDK8	1.8792	0.6849	0.4205	1.0709	-0.1989	-0.1004	-0.0585402
1553114_a_at	PTK6	-1.3666	-4.3511	-2.2109	-1.4173	-1.7839	-1.812	-2.27886
1553115_at	NKD1	-4.5942	-4.9214	-5.2877	-4.0783	-2.7427	-5.4422	-2.23722
1553117_a_at	STK38	-0.2824	-0.1749	-1.093	-0.1119	0.0734	-0.1275	-2.21685
1553118_at	CTMP	0.567	0.1333	0.7587	0.5683	0.311	2.4402	-1.01696
1553120_at	CLSPN	-2.2406	-1.7671	-1.6785	-1.5934	-1.6268	-3.2324	-4.28674
1553122_s_at	RBAK	-2.3614	-1.2674	-1.0356	-2.2016	-1.0541	-1.5916	-4.4764
1553123_at	C19orf14	-4.4739	-1.7949	-2.4612	-1.576	-1.1629	-2.3234	-4.04378
1553125_x_at	C19orf14	-4.6511	-6.4051	-2.5212	-2.9635	-0.4683	-5.7642	-3.31009
1553126_a_at	SLC39A12	-6.9302	-8.2002	-3.7563	-5.1178	-4.6295	-7.0783	-5.32156
1553127_a_at	RNF168	-7.8954	-3.6259	-5.5064	-4.4675	-2.0746	-2.4949	-4.54047
1553129_at	C9orf13	-2.8762	-2.7466	-2.61	-2.6421	-3.2243	-7.7027	-5.55139
1553130_at	FLJ39075	-1.9051	-0.6479	-2.9434	-2.3793	-2.1456	-2.2096	-1.64753
1553131_a_at	GATA4	-1.9225	-4.6082	-1.9236	-4.4548	-3.5838	-2.6897	-1.77578
1553132_a_at	MTAC2D1	-4.3868	-3.9127	-2.8594	-2.8019	-2.968	-6.8954	-5.60645
1553133_at	C9orf72	-0.5245	-1.5031	-2.6934	0.8951	-1.3793	-0.0401	-2.60975
1553134_s_at	C9orf72	-2.8019	-2.6934	-7.0398	-2.1766	-2.4755	-2.2962	-5.14
1553136_at	KCTD18	-4.0209	-1.3823	-1.3321	-2.9635	-2.7563	-1.7949	-0.808232
1553137_s_at	KLF11	-0.1526	-0.6643	-2.0116	-0.4009	0.0618	-2.2122	-4.22474
1553138_a_at	FLJ39369	-0.3295	-3.5295	0.0362	-0.2416	-0.3126	-3.0661	-2.25789
1553139_s_at	PLXNA3	-5.9302	-7.4297	-1.6162	-3.2461	-2.9479	-4.6584	-4.28674
1553140_at	PELO	-2.5462	-4.2163	-3.7065	-3.1792	-5.2765	-3.2324	-5.078
1553141_at	FLJ38725	-1.2647	-2.7486	-2.939	-1.9127	-1.2311	-2.8344	-4.79792
1553142_at	FLJ38725	-2.8039	-3.138	-8.2877	-3.2216	-3.917	-4.5064	-4.6692
1553145_at	FLJ39653	-1.2948	-0.8667	-1.309	-2.772	-1.018	-2.6331	-2.17694
1553146_at	FLJ32859	-6.5598	-3.1078	-4.0303	-4.3162	-3.8489	-7.7027	-4.79792
1553147_at	FLJ25422	-3.8699	-1.8344	-4.7179	-3.1253	-4.7331	-2.4127	-3.65887
1553148_a_at	SNX13 /// LOC442658	-2.5752	-0.5133	-1.3644	-1.7331	-0.954	-1.1655	-3.98539
1553150_at	AOF1	-0.8986	-0.0203	-0.4305	-0.2009	-0.9822	-1.8614	-5.32156
1553151_at	ATP6V0D2	-2.8489	-3.3748	-6.8283	-7.5328	-4.3219	-4.088	-4.34942
1553153_at	ATP6V0D2	-2.0856	-1.2758	-2.3899	-2.2962	-1.327	-3.0856	-2.25789
1553155_x_at	ATP6V0D2	-3.0327	-3.5804	-2.2447	-2.2338	-3.4143	-3.3929	-4.10318
1553156_at	LHX4	-7.1584	-6.0209	-5.4297	-6.5064	-5.0398	-7.4297	-2.93595
1553157_at	LHX4	-2.9324	-2.4005	-3.9839	-3.6082	-0.6995	-4.1078	-4.04378
1553158_at	MGC14126	0.2016	0.5204	1.0085	-0.1396	0.4377	-0.5471	-1.8212
1553159_at	DNAH11	-5.673	-2.9817	-3.3104	-2.4127	-4.0685	-5.1078	-2.83952
1553162_x_at	LOC148137	-1.4612	-1.9357	-1.035	-0.6584	0.0387	-2.0517	-1.18986
1553163_at	ADPRHL1	-3.0469	-3.816	-1.4399	-1.6215	-1.3012	-2.2136	-2.30014
1553165_at	AP1GBP1	-4.6295	-2.3133	-2.4982	-1.6277	-2.3248	-2.1818	-2.69171
1553166_at	CDH24	-3.0589	-2.109	-1.9434	-2.2849	-3.0565	-0.814	-2.32173
1553167_a_at	SLA/LP	-0.2529	0.5164	0.5323	-0.1472	-0.2838	-0.0348	-1.66123
1553168_at	GRIK5	-2.814	-3.4422	-4.7563	-1.9501	-3.7103	-4.2821	-2.69171
1553169_at	C20orf75	-4.6878	-5.3808	-6.4051	-6.1178	-4.8039	-7.0023	-2.80874
1553171_x_at	C20orf75	-5.4422	-5.8783	-2.1805	-7.4297	-1.7217	-7.8954	-4.10318
1553172_at	KIAA1285	-1.9534	0.0272	-1.5683	-1.3212	-0.5722	-0.6246	-1.8059
1553174_at	JPH2	-4.8365	-3.0023	-2.9954	-3.7959	-4.7879	-4.3219	-2.00988
1553175_s_at	PDE5A	-2.9018	-1.3313	-3.3393	-2.812	-0.9002	-2.9771	-2.80874
1553176_at	EAT2	-3.5228	-4.4933	3.376	-0.0416	0.6617	-2.0565	-5.01538
1553177_at	EAT2	-3.7447	-4.1584	4.4737	0.4323	1.6837	-7.5328	-4.92572
1553178_a_at	SSTR3	-2.6565	-3.2543	-1.096	-0.5662	-0.8863	-4.3511	-1.86809
1553179_at	ADAMTS19	-6.2433	-6.2002	-2.8427	-7.3335	-5.2543	-6.1792	-3.14961
1553180_at	ADAMTS19	-4.3808	-3.553	-4.6584	-6.0589	-5.088	-4.2216	-5.32156
1553181_at	DDX31	-2.4675	-3.1153	-2.2351	-2.2723	-0.5838	-1.852	-3.87188
1553183_at	UMODL1	-3.553	-3.6657	-2.8762	-2.5977	-2.0529	-6.5328	-4.8246
1553185_at	RASEF	1.3797	2.0763	1.4247	0.8011	0.9729	1.5718	1.37924
1553186_x_at	RASEF	0.6899	1.2582	0.9152	0.1753	1.1943	0.9401	1.13559
1553188_s_at	ALS2CR19	-7.4804	-4.9214	-5.3688	-3.3306	-3.4112	-7.5873	-4.4764
1553190_s_at	ALS2CR19	-2.1897	-2.603	-1.8437	-4.9658	-1.6188	-5.7331	-2.34366
1553191_at	DST	-5.812	-5.1178	-3.4933	-6.8283	-5.5598	-7.4297	-5.26184
1553192_at	ZNF441	-7.1178	-4.4998	-7.4804	-7.6439	-5.4933	-2.3718	-5.66052
1553193_at	ZNF441	-4.2163	-4.2934	-6.9302	-6.6439	-5.9127	-2.851	-5.55139
1553194_at	NEGR1	-5.5462	-5.7959	-5.7642	-3.8699	-6.138	-6.7027	-4.79792
1553196_a_at	FCRH3	-5.8954	-7.1178	-5.8283	-5.9839	-3.3393	-6.0783	-5.01538
1553197_at	FLJ35775	-7.8283	-2.3914	-6.9658	-7.4804	-4.6295	-6.0979	-4.98901
1553199_at	FLJ35775	-3.6439	-5.812	-4.1482	-6.7331	-4.3688	-5.9839	-5.66052
1553202_at	C10orf24	-2.5925	-3.5942	-2.7661	-5.4548	-3.8324	-8.2002	-4.79792
1553204_at	FLJ30313	-1.8815	-1.7849	-2.1792	-1.9714	-0.9788	-2.0035	-2.83952
1553205_at	FLJ30313	-1.2297	-1.917	-1.4035	-0.9423	-0.6148	-2.1727	-2.06344
1553207_at	ARL10A	-5.0303	-3.7959	-1.4367	-3.9214	-3.4804	-2.7899	-2.45857
1553208_s_at	ARL10A	-3.7217	-2.4407	-6.7027	-5.0398	-3.0139	-5.9658	-4.41267
1553209_at	FLJ14627	-1.851	-1.6693	-1.8009	-2.0186	-1.3651	-2.5632	-3.03904
1553211_at	FLJ38335	-7.4297	-2.9954	-6.8614	-6.9658	-2.0917	-4.7027	-4.79792
1553212_at	K5B	-3.6953	-6.0398	-3.0303	-1.7056	-0.6202	-2.1675	-2.10029
1553213_a_at	K5B	-5.1178	-5.7799	-3.257	-6.9302	-5.1584	-7.6439	-4.54047
1553214_a_at	CCDC7	-3	-6.0979	-7.5328	-6.9658	-2.422	-3.5564	-5.66052
1553215_s_at	CCDC7	-3.6224	-5.8614	-6.0209	-2.8762	-1.6602	-5.0589	-4.34942
1553216_at	ZNF41	-1.1629	-0.3069	-2.1041	-1.8089	-1.6999	-1.8458	-3.35275
1553217_s_at	ZNF41	-1.2502	-0.3585	-2.1649	-2.8324	-2.223	-1.6091	-4.04378
1553218_a_at	ZNF512	1.57	1.6851	0.6721	0.6971	0.8752	0.8546	0.112237
1553219_a_at	AMMECR1	-0.873	-0.02	-0.8014	-0.7904	0.1875	-1.6822	-4.8246
1553220_at	ALS2CR13	-7.8954	-2.354	-2.4804	-2.3929	-0.3151	-2.5462	-3.58264
1553221_at	ZNF583	-5.088	-3.6331	-2.9908	-4.2488	-0.934	-1.0006	-2.83952
1553222_at	OXER1	-1.2324	-1.1431	-0.4771	-1.5786	-0.4371	-2.5804	-0.0205202
1553224_at	LUZP1	-2.7979	-3.0905	-3.6224	-3.5129	-4.3929	-4.2598	-4.79792
1553225_s_at	ZNF75	-1.3868	-2.3379	-2.2653	-3.1871	-0.9512	-2.9568	-4.34942
1553226_at	FLJ31461	-6.5064	-2.9726	-3.0209	-5.673	-4.5195	-4.3929	-4.54047
1553227_s_at	WDR9	-0.706	-0.4925	-0.7651	0.3891	-1.7312	-2.0673	-1.26631
1553228_at	FLJ38159	-6.3808	-7.4297	-4.0069	-4.6878	-6.2433	-7.4297	-4.28674
1553229_at	ZNF572	-4.939	-2.9862	-2.8448	-2.4659	-2.1727	-4.6367	-4.28674
1553232_at	FLJ32954	-6.0783	-2.9613	-3.0209	-3.3133	-1.5378	-4.9302	-3.18827
1553234_at	ADAMTS18	-2.6475	-2.7027	-2.7312	-1.7583	-1.1361	-3.6841	-4.22474
1553235_at	PCDHAC1	-5.7486	-5.4173	-5.4422	-5.1278	-4.1178	-5.2433	-2.11908
1553237_x_at	PCDHAC1	-4.6953	-2.6657	-2.9062	-2.9726	-1.2089	-2.8531	-2.43484
1553238_a_at	HIPK4	-1.9534	-2.4982	-1.0499	-1.5064	-0.8746	-0.9885	-1.27682
1553239_at	FLJ30707	-3.6804	-2.9977	-1.6593	-3.8826	-1.5262	-2.9703	-2.38853
1553241_at	FLJ39630	-4.8614	-5.2877	-5.2324	-3.5977	-2.0081	-6.0589	-4.41267
1553243_at	ITIH5	-2.7486	-3.2461	-3.1559	-4.8868	-0.7539	-4.088	-5.2013
1553244_at	FANCB	-1.7018	-0.8714	-1.6421	-1.7283	-1.2196	-0.6967	-2.53218
1553246_a_at	FLJ23356	-5.2216	-1.8221	-6.0209	-2.0673	-1.2793	-1.2605	-2.50722
1553247_a_at	FLJ38281	-8.2877	-3.3899	-7.2877	-6.4051	-6.8954	-4.6878	-5.86677
1553248_at	FLJ23754	-2.1779	-2.0565	-2.4189	-6.138	-2.109	-4.4112	-2.93595
1553249_at	SMC1L2	-5.9658	-2.7661	-2.7819	-6.7642	-4.6953	-6.8954	-4.79792
1553252_a_at	BRWD3	-0.9373	-0.5925	-0.4158	-0.8334	0.0698	-1.3437	-2.9031
1553253_at	ASB16	-2.3292	-4.0493	-1.9703	-1.815	-3.0209	-4.4739	-1.90836
1553254_at	MAGEE2	-4.0303	-4.1584	-6.7642	-6.0783	-2.9862	-3.2297	-5.60645
1553255_at	FLJ32214	-2.6475	-3.2189	-2.9236	-1.537	-1.7169	-3.5977	-4.28674
1553257_at	GAL3ST3	-4.7331	-1.9214	-4.4485	-3.9613	-4.1128	-2.0649	-2.77859
1553258_at	FLJ30679	-5.5598	-2.458	-5.8448	-5.0979	-2.093	-3.5564	-2.77859
1553260_s_at	ALS2CR11	-6.7027	-4.5598	-4.4675	-5.1078	-2.0303	-3.4391	-5.49535
1553261_x_at	ALS2CR11	-8.8283	-3.9658	-8.5873	-3.2379	-1.4925	-8.8283	-5.76564
1553262_a_at	UTS2R	-0.6171	-0.7312	-1.9368	-0.4286	-0.9127	-0.5735	-0.952376
1553263_at	USH1G	-2.4204	-1.145	-0.9214	-1.6349	-0.6767	-1.1354	-1.45626
1553264_a_at	SYN1	-1.8191	-4.0256	-3.9479	-3.8741	-0.8247	-1.9269	-1.77578
1553265_at	SLC23A3	-5.5328	-2.2433	-5.5598	-4.9839	-4.3219	-5.7959	-3.81684
1553266_at	CNOT6L	-3.1456	-3.904	-3.4422	-7.0023	-3.8448	-7.6439	-5.91584
1553267_a_at	CNOT6L	-1.3562	-1.8242	-2.1041	-1.8283	-3.1178	-2.699	-5.01538
1553268_at	RHBDL4	-2.4982	-6.0209	-4.8201	-4.8039	-4.0541	-5.9658	-2.93595
1553269_at	FLJ90036	-7.7642	-2.8826	-0.6082	-2.6385	-2.5162	-3.2515	-2.02751
1553271_at	KIAA1463	-2.6767	-3.1923	-3.6584	-7.4297	-4.2109	-6.1178	-2.19676
1553272_at	SLC36A1	-2.9148	-6.0783	-3.8741	-1.4707	-2.5362	-2.9456	-2.21685
1553274_a_at	C6orf151	0.9109	1.4689	0.5477	1.3767	0.5051	1.5609	0.138175
1553275_s_at	---	-4.4422	-3.7799	-3.7999	-3.1923	-2.6804	-3.7681	-5.49535
1553276_at	ZNF560	-7.1178	-7.7027	-7.2877	-2.1004	-6.4297	-3.7563	-5.55139
1553277_at	RTTN	-4.673	-4.8201	-4.3335	-3.8489	-4.0734	-3.8911	-5.26184
1553279_at	BTNL9	-3.3838	-2.939	-4.9839	-1.7255	-0.1857	-2.716	-1.38633
1553280_at	FLJ32312	-1.5995	-0.3263	-0.9296	-2.077	0.9387	0.0166	-1.97524
1553281_at	PLCXD2	-6.7027	-4.3335	-3.8242	-4.8699	-4.5598	-4.3162	-2.02751
1553282_at	C21orf128	-4.5942	-5.9839	-3.8489	-6.2433	-5.0979	-7.2433	-4.28674
1553284_s_at	LMLN	-3.257	-2.9658	-3.0589	-2.5064	-1.6538	-1.9748	-4.34942
1553285_s_at	RAD9B	-6.4548	-1.8965	-1.7959	-7.7642	-5.812	-6.0783	-2.96953
1553286_at	ZNF555	-7.8283	-0.9896	-3.2488	-3.2056	-0.8573	-1.1936	-2.7201
1553288_a_at	FLJ37538	-2.7819	-3.2962	-2.8868	-2.3364	-1.8552	-1.735	-3.39649
1553292_s_at	FLJ25006	-0.4243	0.1573	-0.6448	-0.4604	-1.0722	-2.2779	0.851928
1553293_at	MRGX3	-5.3335	-5.4422	-5.4297	-6.7027	-2.4517	-7.6439	-4.28674
1553295_at	---	-0.1338	-2.6349	-3.0445	-3.4328	0.5388	-5.9302	-5.71358
1553296_at	GPR128	-8.0398	-6.138	-7.2877	-6.1584	-3.5564	-4.1636	-5.43835
1553297_a_at	CSF3R	-2.9771	-1.8427	-2.2905	-1.5968	-0.2059	-3.1253	-3.03904
1553298_at	FLJ31882	-3.8614	-3.3019	-3.1482	-4.3047	-2.3306	-4.1897	-5.26184
1553299_at	FLJ31401	0.4726	0.5784	-0.0171	0.7209	0.7737	-1.3533	-2.17694
1553300_a_at	DGKH	-1.3162	-1.1494	-0.9748	-1.4321	-1.299	-2.6657	-2.27886
1553301_a_at	FLJ30294	-1.4715	-2.1546	-1.9357	-1.8667	-2.4965	-1.4422	-3.31009
1553303_at	C16orf46	-5.4051	-5.6439	-2.8059	-3.5262	-5.1278	-3.458	-3.18827
1553304_at	C20orf40	-4.3748	-3.1976	-1.7486	-3.161	0.107	-1.8594	-2.38853
1553306_at	CASP8	-7.4297	-6.4297	-6.4804	-5.2877	-1.6556	-6.2216	-3.55957
1553310_at	LOC388937	-7.3808	-6.2002	-5.299	-4.9568	-2.0613	-2.7466	-5.26184
1553311_at	FLJ33860	-5.6295	-2.1103	-7.9658	-6.0783	-4.2653	-5.1792	-5.60645
1553313_s_at	SLC5A3	-0.7725	-0.3079	-1.2089	0.1262	1.1372	-1.6739	-3.31009
1553314_a_at	FLJ37300	-5.3104	-6.5598	-2.508	-3.5295	-1.9954	-5.812	-4.34942
1553315_at	FLJ23878	-4.1128	-1.7899	-3.093	-2.4643	-1.227	-6.7642	-3.81684
1553316_at	GPR82	-6.7642	-2.8954	-2.9771	-3.3659	-1.0481	-5.5598	-3.18827
1553317_s_at	GPR82	-6.6439	-4.399	-3.7681	-4.195	-7.3335	-4.4235	-5.49535
1553318_at	RIBC1	-4.7255	-3.1714	-2.3674	-3.4739	-1.2577	-7.4297	-3.35275
1553319_at	OXGR1	-7.6439	-5.5328	-5.7642	-4.9302	-6.5598	-6.2877	-4.79792
1553320_s_at	MGC26484	-6.7959	-3.0023	-5.0685	-4.7255	-4.4804	-7.8283	-5.71358
1553321_a_at	SULT1C2	-5.8783	-2.0783	-6.9302	-3.3219	-2.6188	-6.4804	-5.078
1553322_s_at	TEAD1	-3.7839	-7.3808	-2.5752	-6.1178	-1.3585	-5.8283	-4.92572
1553323_a_at	CATSPER2	-2.5362	-1.9602	-3.5262	-2.4282	-1.7681	-2.9908	-3.00389
1553325_at	FLJ25680	-2.4251	-4.7486	-2.9546	-6.673	-1.7169	-6.7642	-3.92808
1553326_at	LGR8	-3.2461	-3.9931	-4.3335	-5.6439	-2.5977	-5.9658	-5.078
1553327_a_at	C10orf30	-7.1584	-3.9434	-6.9302	-5.6878	-3.2598	-3.0046	-4.60478
1553328_a_at	SLC18A2	-6.5328	-3.2598	-3.7179	-5.7642	-3.3899	-3.5395	-4.6692
1553329_at	LOC136263	-5.2433	-5.2324	-3.9794	-3.0093	-1.9862	-4.5262	-5.2013
1553330_at	LOC136263	-3.3076	-5.4675	-3.5328	-5.1688	-2.959	-6.0589	-4.4764
1553333_at	FLJ38716	-7.9658	-3.1354	-5.8614	-4.0685	-4.9302	-6.5873	-5.66052
1553335_x_at	FLJ34047	-6.6153	-4.9931	-3.5564	-2.9479	-1.4135	-3.1766	-4.22474
1553336_a_at	FLJ35954	-5.3452	-0.6579	-1.5623	-1.0795	-0.6707	-0.9512	-4.98901
1553338_at	FLJ35382	-0.0069	-0.191	-0.4828	0.0819	0.1304	1.2109	-2.58343
1553340_s_at	AMAC1L2 /// AMAC1	-5.138	-5.0979	-4.8283	-5.8283	-0.2744	-4.7027	-1.66123
1553341_at	UROC1	-3.6511	-4.1482	-5.2765	-5.2433	-5.1584	-5.0023	-3.39649
1553344_at	PCDH15	-6.7959	-5.1688	-4.553	-3.8531	-4.7331	-7.4804	-5.60645
1553346_a_at	TNRC6A	-2.9018	-0.9307	-2.2584	-0.8773	-1.5064	-1.1323	-2.77859
1553347_s_at	KCNA6	-3.1228	-6.2653	-2.8699	-4.6953	-3.6878	-2.6897	-3.76298
1553348_a_at	NFX1	-0.131	0.9977	-0.2927	0.6581	1.2094	1.4095	-2.4115
1553349_at	ARID2	-0.1266	0.704	-0.0345	-0.8884	-0.3692	-0.8741	-0.0161124
1553350_at	FLJ38377	-3.035	-5.0979	-5.3688	-3.4454	-1.5743	-3.7027	-2.87097
1553351_at	C15orf16	-3.5873	-6.7331	-5.7959	-3.436	-5.4675	-3.8039	-4.28674
1553352_x_at	ERVWE1	-2.5328	-3.0469	-5.7959	-3.1153	-4.6511	-5.8614	-3.76298
1553354_a_at	FLJ31958	-1.4965	-0.882	-1.9817	-1.7929	-2.5014	-1.2203	-2.38853
1553355_at	TMPRSS6	-4.4051	-6.3335	-4.7642	-2.7331	-2.9148	-3.3162	-4.54047
1553356_at	GPR126	-3.8656	-6.5064	-6.9302	-3.9613	-3.8039	-7.8283	-5.49535
1553357_at	FLJ30672	-2.3929	-4.174	-6.138	-8.3808	-6.2216	-7.7027	-5.43835
1553359_at	FBXL18	-4.2216	-3.5873	-3.9346	-2.5312	-2.2695	-4.7959	-0.698221
1553361_x_at	FBXL18	-3.5496	-5.0493	-5.0023	-4.8868	-3.357	-5.4548	-0.902711
1553362_at	FLJ37357	-7.8283	-1.959	-6.6439	-8.2002	-3.8573	-7.1178	-5.91584
1553363_at	C6orf195	-3	-7.6439	-5.6153	-6.5328	-3.7331	-4.9658	-4.28674
1553364_at	PNPLA1	-7.0783	-3.9127	-6.0398	-7.7027	-4.4422	-5.4548	-5.32156
1553365_at	DEPDC4	-5.7959	-3.8365	-4.8039	-3.299	-1.8211	-4.2002	-4.6692
1553366_s_at	ANKRD23	-3.3899	-4.2379	-3.4266	-3.8406	-2.1469	-5.2543	-1.8212
1553367_a_at	COX6B2	-0.9794	-4.0541	-2.4469	-4.9214	-0.0454	-3.1153	-2.63656
1553369_at	BCNP1	-6.0589	-3.0905	-6.1792	-6.4804	-5.5735	-3.662	-3.18827
1553371_at	EPHA10	-4.4112	-7.2877	-3.1004	-2.9412	-1.9062	-2.7236	-3.87188
1553372_at	FLJ23865	-2.2612	-4.2488	-5.9479	-4.3277	-0.9754	-6.2433	-3.87188
1553373_at	---	-6.0023	-3.4933	-2.3162	-3.2934	-2.7312	-6.0979	-4.16353
1553374_at	---	-3.7959	-5.7642	-6.2002	-3.6082	-5.1688	-7.2433	-5.43835
1553375_at	BTBD9	-7.0783	-5.2877	-7.5328	-2.5262	-1.6841	-4.299	-4.04378
1553376_a_at	DKFZp686H1423	-5.357	0.5315	-3.6841	-2.8489	-2.9703	-3.1103	-4.92572
1553378_a_at	FLJ32830	-4.9931	-2.7141	-4.1078	-7.6439	-0.9771	-6.9302	-4.28674
1553380_at	PARP15	-6.3335	-6.5598	-4.7879	-2.4313	-2.0422	-1.6943	-4.04378
1553383_at	FLJ32810	-6.9302	-3.3104	-3.257	-2.6547	-6.1792	-7.6439	-5.26184
1553385_at	FLJ14816	-6.2002	-2.6971	-4.5328	-3.0209	-1.4066	-6.0398	-3.26848
1553386_at	FLJ14490	-3.5195	-2.1936	-1.3437	-4.9127	-1.3793	-2.3379	-2.43484
1553387_at	ATM	-1.7939	-2.9456	-3.7179	-3.7331	-2.4901	-2.402	-3.03904
1553388_at	C6orf78	-7.0023	-7.4297	-6.8614	-6.0398	-4.4739	-7.4297	-5.32156
1553389_at	NPHP3	-3.9977	-7.0023	-5.2324	-2.9192	-5.3688	-5.1688	-4.4764
1553390_at	NOS3AS	-7.7027	-5.088	-7.0398	-6.1178	-5.1792	-5.357	-4.8246
1553391_at	FLJ25444	-2.812	-4.1897	-7.7027	-3.5295	-1.6448	-3.8283	-4.6692
1553392_at	FLJ25818	-2.109	-0.7179	-0.7269	-3.257	0.9182	-5.6878	-4.4764
1553394_a_at	TFAP2B	-6.5064	0.133	-6.9302	-3.299	-5.0589	-5.9127	-4.98901
1553395_a_at	CD200R1	-0.8656	-0.6976	0.8639	-1.9714	1.0957	-3.035	-2.9031
1553396_a_at	CCDC13	-0.5986	-1.3899	0.0862	-4.2109	-0.3537	-1.6629	-3.35275
1553397_at	CCDC13	-1.3681	-1.6795	-1.872	-3.8039	-1.8262	-1.6647	-1.33053
1553398_at	---	-5.8783	-2.5718	-3.458	-3.174	-1.1016	-4.1028	-5.38041
1553399_a_at	FLJ25168	-1.8943	-2.5821	-1.8836	-0.9845	-0.4703	-1.4796	-1.55511
1553400_a_at	FLJ25168	-0.2997	-0.8437	-1.3241	-1.6457	-1.0151	-2.0722	-1.8212
1553401_at	MRGX1	-3.9479	-5.5328	-4.3162	-4.6367	-2.2122	-4.3219	-4.54047
1553402_a_at	HFE	-7.0023	-6.1178	-5.7027	-5.5462	-5.6153	-4.1844	-5.2013
1553403_at	RLN3	-5.7486	-6.9658	-3.3277	-4.8531	-5.1178	-6.9658	-3.51171
1553405_a_at	CSMD1	-7.2002	-0.8672	-3.0233	-7.1178	-0.6859	-6.6439	-4.54047
1553407_at	MACF1	-1.8079	-2.0698	-2.5129	-1.3944	-5.2216	-1.4336	-1.31963
1553409_at	ADAMTS20	-3.8201	-3.4965	-3.6012	-3.8997	-4.6082	-7.6439	-5.43835
1553410_a_at	ABCC12	-7.1584	-5.9839	-7.3808	-6.3808	-5.4933	-6.8614	-5.01538
1553411_s_at	SALL3	-3.0162	-2.5752	-2.6934	-3.2962	-2.119	-6.9658	-5.01538
1553412_at	FLJ14442	-4.1584	-5.2324	-2.4407	-4.399	-2.2488	-2.5345	-2.9031
1553413_at	FLJ13744	-6.7331	-5.8783	-5.7642	-4.3393	-4.904	-7.3808	-3.18827
1553415_at	SLC17A8	-7.7642	-5.7642	-3.4548	-6.357	-6.6439	-7.0023	-5.71358
1553417_at	FLJ39058	-2.3248	-6.0398	-1.8049	-4.0541	-2.5312	-5.8954	-3.81684
1553418_a_at	CNTNAP5	-3.4081	-6.6153	-5.2002	-2.8262	-2.2189	-3.2002	-4.04378
1553420_at	FLJ32063	-7.8283	-5.3688	-6.9302	-5.673	-4.2765	-5.5328	-4.73362
1553422_s_at	A2BP1	-6.2002	-0.9357	-6.5064	-3.1844	-4.8614	-2.7427	-2.9031
1553423_a_at	FLJ31952	-3.3718	-1.191	-4.8283	-1.6358	-1.5387	-2.1792	-5.01538
1553424_at	FLJ40126	-3.4612	-3.1897	-5.7959	-3.4965	-3.2406	-2.5362	-4.98901
1553425_at	FLJ32000	-0.7326	-2.0128	1.6044	0.4372	-3.3718	-1.3226	-4.22474
1553426_at	FLJ37543	-6.1792	-5.0685	-3.093	-3.0069	-2.0128	-3.8242	-4.92572
1553427_at	ADAMTS15	-5.4804	-6.4804	-5.8614	-6.6439	-3.7919	-5.9127	-3.35275
1553428_at	FLJ33708	-3.2379	-4.2821	-4.227	-5.088	-2.2807	-7.3808	-5.14
1553429_at	FLJ31713	-1.8049	-5.673	-5.6153	-1.7065	-1.2122	-3.3306	-2.60975
1553430_a_at	EDARADD	-1.088	-6.8283	-2.9346	-0.9148	-0.3577	-5.2433	-3.51171
1553432_s_at	OTOA	-2.6277	-0.9714	-2.7447	-3.5262	-4.3162	-2.5412	-4.41267
1553433_at	C9orf93	-7.2433	-2.1291	-3.6188	-3.5907	-4.6224	-4.6439	-5.66052
1553434_at	CYP4Z2P	-2.5735	-6.673	-1.0831	-4.5395	-2.3408	-5.3219	-4.73362
1553435_at	C18orf15	-5.138	-5.2109	-2.8344	-5.3929	-1.8762	-4.5804	-3.81684
1553436_at	MUC19	-4.174	-3.0541	-6.4804	-5.2765	-3.5129	-2.5245	-4.04378
1553437_at	FLJ38753	-2.5683	-5.4173	-4.2543	-2.8427	-3.035	-2.3437	-4.10318
1553438_at	FLJ90834	-2.2765	-2.4328	-2.0783	-2.4407	-0.9024	-3.6439	-0.770622
1553439_at	---	-3.458	-6.5598	-5.5873	-1.9105	-2.1662	-3.1203	-2.55758
1553440_at	C18orf16	-3.5907	-6.4548	-5.1178	-2.6313	-2.1016	-5.0023	-5.60645
1553441_at	CNTNAP4	-8.1178	-4.0541	-5.3104	-8.4804	-7.5328	-7.9658	-6.05727
1553442_a_at	CNTNAP4	-6.0589	-1.6021	-5.3219	-3.9083	-2.596	-5.3808	-4.98901
1553443_at	FLJ35721	-2.3393	-5.5195	-5.088	-2.6915	-1.2016	-6.2433	-4.22474
1553444_a_at	FLJ37118	-4.6511	-4.0979	-4.3277	-4.299	-3.7799	-4.9127	-1.83666
1553446_at	FLJ37396	-3.6657	-3.6259	-4.3452	-2.7642	-1.8879	-5.6153	-4.92572
1553447_at	FLJ32310	-5.673	-6.138	-3.4328	-6.6153	-3.399	-3.6012	-4.22474
1553448_at	FLJ34503	-5.2433	-7.6439	-8.1178	-6.7959	-5.5873	-7.4804	-4.92572
1553449_at	FLJ36701	-3.5735	-3.0758	-4.2877	-3.7681	-2.0116	-6.3104	-2.93595
1553450_s_at	FLJ36701	-3.816	-2.7622	-2.4628	-2.0893	-1.4274	-7.4297	-4.6692
1553451_at	FLJ35894	-4.5262	-5.9302	-7.0023	-7.5328	-5.6878	-6.4297	-4.4764
1553452_at	FLJ37587	-4.4804	-3.1178	-2.4282	-4.4868	-2.8741	-2.5632	-5.14
1553453_at	ASB14	-2.9931	-2.8954	-3.3277	-2.3119	-1.3328	-4.9748	-5.01538
1553454_at	FLJ39117	-4.093	-6.4297	-5.8614	-7.0398	-4.8614	-4.6657	-5.01538
1553456_at	FLJ30719	-4.6295	-2.7009	-4.7179	-4.3629	-3.5162	-5.088	-4.73362
1553457_at	LOC439943	-6.1792	-6.1178	-5.8448	-5.9302	-4.4485	-2.9501	-2.53218
1553458_at	C10orf72	-4.138	-2.077	-2.6897	-4.9658	-1.61	-3.2406	-2.36592
1553459_at	FLJ39660	-1.1976	-1.2564	-3.1688	-1.8614	-3.8079	-1.1297	-2.83952
1553460_at	FLJ40172	-4.939	-4.8868	-3.9794	-5.2877	-4.1178	-6.9302	-2.60975
1553461_at	FAM9B	-6.8614	-4.1688	-2.7979	-2.8059	-2.6915	-3.2461	-4.8246
1553462_at	---	-6.5598	-8.1178	-6.2877	-2.9083	-4.9127	-4.1028	-5.078
1553464_at	FLJ40288	-2.6584	-1.1488	-2.0637	-1.0838	-0.6675	-4.436	-1.40926
1553465_a_at	FLJ31547	-5.7959	-0.1996	-5.5064	-5.9839	-4.6511	-3.3133	-3.87188
1553466_at	FLJ36601	-2.4375	-3.1792	-3.5064	-3.0186	-1.6421	-2.309	-3.35275
1553467_at	FLJ32742	-7.9658	-4.0541	-7.0783	-3.917	-4.0162	-5.3808	-4.73362
1553468_at	HYDIN	-4.4112	-3.8039	-7.6439	-7.2877	-4.4804	-2.7065	-4.16353
1553470_at	FLJ40457	-2.9501	-2.673	-2.4723	-2.2751	-0.6739	-3.5873	-2.96953
1553471_at	AMAC1	-3.1203	-6.4548	-4.1897	-3.2905	-3.3899	-2.5838	-4.16353
1553472_at	FLJ32955	-5.3452	-2.0069	-3.6012	-3.0831	-1.9324	-8.3808	-5.078
1553474_at	ANKRD21	-5.6012	-0.0616	-4.3929	-6.5598	-4.812	-2.9703	-5.8167
1553475_at	---	-3.5598	-5.1482	-5.0398	-5.7642	-4.5666	-5.6012	-4.92572
1553478_at	FLJ40224	-3.8699	-3.0422	-2.8573	-4.7331	-4.3277	-5.4933	-3.92808
1553479_at	FLJ90805	-1.5105	-1.5752	-3.3748	-2.9456	0.0726	-3.3335	-3.92808
1553482_at	FLJ32831	-5.6012	-5.4804	-6.5598	-4.904	-5.357	-6.8614	-4.41267
1553483_at	TSGA10IP	-4.4868	-2.1443	-1.9851	-4.3629	-2.7959	-4.3162	-2.50722
1553484_at	FLJ32894	-7.1584	-3.7293	-2.6675	-3.0637	-1.5513	-3.8242	-4.22474
1553485_at	FLJ32447	-3.354	-5.3688	-5.0303	-5.6012	-2.0505	-6.5064	-5.01538
1553486_a_at	FLJ39647	-6.7959	-6.7331	-3.9083	-4.5395	-2.109	-6.7959	-4.4764
1553488_at	FLJ32871	-6.4051	-6.138	-4.138	-6.5064	-5.2433	-7.3335	-2.83952
1553489_a_at	FLJ32871	-5.5598	-2.088	-3.5769	-5.2216	-4.4612	-5.8448	-3.39649
1553491_at	KSR2	-2.7563	-2.8741	-2.8932	-3.4235	-2.9214	-2.3133	-3.58264
1553492_a_at	PAX1	-2.9726	-5.2765	-7.3335	-5.2653	-2.4707	-7.4804	-4.92572
1553493_a_at	TDH	-2.1228	-2.5412	-2.6529	-1.8667	-1.4477	-4.8039	-2.9031
1553494_at	TDH	-7.3808	-6.5598	-7.7027	-6.9302	-6.4051	-6.7027	-5.76564
1553497_at	FLJ25378	-6.5064	-6.8283	-4.6082	-5.0685	-4.1533	-3.4707	-5.66052
1553498_at	---	-2.5378	-1.9357	-3.3511	-1.7009	-1.9029	-2.9817	-3.98539
1553499_s_at	SERPINA9	-5.3335	-4.6367	-4.812	-2.6859	-1.9148	-4.7563	-1.79076
1553500_at	FBXL21	-3.4235	-4.4051	-6.8614	-5.4422	-1.8656	-5.7179	-3.14961
1553502_a_at	PALM2	-2.9258	-7.7027	-2.9302	-4.8448	-2.5014	-0.8375	-4.41267
1553504_at	MRGX4	-4.0783	-5.7642	-3.3778	-6.8614	-2.1128	-3.7065	-4.8246
1553505_at	FLJ25179	-4.0256	-5.9479	-2.9302	-5.357	-1.7476	-2.3718	-4.8246
1553506_at	CPO	-3.5564	-3.8039	-5.8783	-6.2002	-0.9456	-4.227	-3.98539
1553507_a_at	GPR6	-2.3104	-3.3838	-1.6547	-1.9479	-0.6647	-2.5683	-2.45857
1553508_at	MDS2	-2.9817	-4.4675	-7.4297	-3.0374	-0.9822	-7.7027	-4.6692
1553510_s_at	RQCD1	1.2145	0.8736	2.0183	1.3874	1.2134	1.5128	-0.00733703
1553511_at	GJC1	-2.1115	-2.596	-2.0081	-2.4755	-1.9247	-2.2948	-2.74905
1553512_at	HOXC12	-3.7293	-2.8614	-5.6153	-2.2709	-1.6702	-2.7642	-3.58264
1553513_at	VNN3	-4.399	-2.9368	-2.9568	-5.9127	-2.6785	-3.2821	-5.43835
1553514_a_at	VNN3	-3.7919	-4.9658	-2.6047	-5.673	-1.2243	-5.4804	-4.22474
1553515_at	LOC150678	-2.1597	-4.0069	-2.6547	-5.2653	-1.9568	-3.2793	-3.76298
1553517_at	FERD3L	-6.138	-3.1278	-5.8283	-6.2653	-4.0303	-5.6153	-2.77859
1553518_at	DEFQ1	-4.3047	-6.8283	-3.7331	-3.5031	-3.2163	-6.2002	-3.71032
1553519_at	C21orf94	-5.4051	-3.5195	-8.1178	-7.8954	-4.8365	-7.9658	-5.76564
1553521_at	DEFB104	-4.2002	-2.8262	-6.0209	-2.4391	-1.8836	-3.5129	-4.60478
1553523_at	NALP14	-3.2379	-1.343	-5.1897	-2.1178	-1.3263	-3.6403	-3.03904
1553524_at	DGKB	-5.9658	-5.5598	-3.3248	-3.028	-3.088	-6.7027	-5.2013
1553525_at	NALP13	-5.7799	-4.9931	-4.357	-4.4051	-0.737	-6.138	-2.21685
1553526_at	NALP8	-4.5804	-5.673	-3.4391	-3.5228	-2.0493	-5.7179	-2.7201
1553527_at	---	-6.4297	-2.959	-2.8489	-2.422	-0.4259	-7.2877	-2.77859
1553528_a_at	TAF5	0.0066	-0.4687	-0.5051	-0.8959	0.1251	-0.1206	-0.45809
1553529_at	TAS1R2	-3.2653	-6.7331	-4.4235	-3.5064	-4.3104	-6.9302	-3.76298
1553530_a_at	ITGB1	2.724	2.4534	1.1231	1.859	-0.8943	2.3936	1.72891
1553531_at	PCSK6	-3.7065	-3.0445	-3.1004	-5.5598	-4.138	-2.776	-5.2013
1553532_a_at	ZNF341	-5.0979	-3.1897	-2.939	-3.8868	-2.0433	-2.8594	-4.41267
1553533_at	JPH1	-2.5942	-1.5873	-3.0758	-2.3838	-0.5266	-2.7999	-4.73362
1553534_at	NALP10	-5.7179	-2.7217	-6.0979	-6.0209	-1.9782	-3.2082	-4.16353
1553535_a_at	RANGAP1	0.9254	0.6947	1.3335	0.8374	0.9136	1.737	-1.04812
1553536_at	MBNL2	-1.5769	-4.1897	-6.4548	-3.6259	-2.4596	-3.0905	-3.98539
1553537_at	K6IRS3	-5.673	-7.3335	-6.0979	-5.6295	-5.0303	-5.2543	-4.41267
1553538_s_at	---	7.1201	7.6146	7.349	7.3696	7.0645	7.2955	5.76432
1553539_at	K6IRS4	-5.3808	-2.2136	-4.6082	-6.1792	-4.6012	-4.4548	-2.83952
1553540_a_at	SLC29A2	-5.5873	-3.0979	-6.138	-0.4828	-1.2849	-2.1482	-2.21685
1553541_at	LMX1A	-7.5328	-3.1278	-3.0162	-3.6693	-0.9788	-6.0589	-4.41267
1553542_at	KENAE	1.6165	-0.8794	-2.6565	0.3222	-0.8115	0.6965	-2.83952
1553544_at	GPR101	-4.3808	-2.5345	-3.0233	-2.7255	-2.1241	-5.2765	-2.23722
1553545_at	ILDR1	-0.7032	-6.2216	-1.7141	-0.6625	-1.4228	0.4546	-3.03904
1553546_at	---	-6.673	-8.3808	-4.2324	-6.7642	-5.3104	-6.2216	-5.66052
1553547_at	---	-2.9083	-3.0856	-2.0868	-3.2216	-1.8489	-3.0783	-4.8246
1553549_at	VN1R2	-3.6953	-2.7879	-3.7293	-4.3748	-2.3004	-5.6153	-4.8246
1553550_at	VN1R5	-6.673	-3.5195	-3.8954	-4.2653	-4.227	-5.2324	-4.54047
1553551_s_at	---	6.5461	7.2899	7.1317	6.9606	6.5711	6.8512	4.2728
1553552_at	TRAR5	-3.8783	-7.0023	-2.5328	-5.3335	-3.2626	-6.8283	-3.46503
1553553_at	TAS2R39	-3.1354	-6.4548	-5.4933	-2.2891	-2.3481	-6.7959	-4.79792
1553555_at	TAS2R38	-5.9839	-3.5496	-5.1792	-4.8365	-1.9291	-5.4173	-3.26848
1553556_at	TAS2R40	-4.2653	-3.3335	-4.8365	-3.772	-3.8614	-7.1178	-5.26184
1553558_at	TAS2R41	-7.2433	-5.1688	-4.9839	-2.7427	-4.4804	-5.7179	-3.87188
1553559_at	---	-5.0685	-5.0493	-5.3452	-2.7408	-1.4391	-1.9018	-3.07502
1553560_at	VN1R4	-2.968	-3.0469	-5.8954	-3.8699	-2.959	-4.0209	-4.6692
1553561_at	TAS2R50	-1.8583	-2.8594	-2.5031	-1.8794	-1.9931	-1.8344	-4.73362
1553562_at	CD8B1	-2.6224	-4.2216	-4.3335	-3.8531	-0.2912	-2.1329	-3.58264
1553564_at	C20orf133	-3.7919	-6.7959	-4.0069	-4.4548	-1.4755	-3.6767	-3.81684
1553565_s_at	DDAH1	-7.2877	-6.2877	-5.2109	-3.5735	-4.2877	-5.3335	-3.26848
1553566_at	DKFZp547D2210	-5.812	-4.5735	-4.6224	-2.5228	-3.6693	-5.9302	-2.77859
1553567_s_at	ATP13A5	6.6931	7.0114	6.5827	7.2161	6.752	7.0469	4.98313
1553568_a_at	HIST1H1T	-5.0493	-1.3379	-1.8468	-4.8531	-0.7834	-2.5977	-1.01696
1553569_at	COX2	7.0452	7.5843	7.3642	7.5614	6.8628	7.094	5.68069
1553570_x_at	COX2	7.167	7.6879	7.4424	7.5965	6.7898	7.1934	5.76452
1553572_a_at	CYGB	-6.1584	-6.3335	-5.5064	-4.3868	-3.9794	-5.2433	-1.76095
1553573_s_at	EFNA2	-4.9839	-7.2002	-3.5838	-5.6012	-5.2543	-5.9839	-3.26848
1553574_at	IFNE1	-7.1584	-3.8783	-7.8954	-3.2082	-1.5632	-5.7331	-5.32156
1553575_at	---	1.4783	1.1999	1.194	1.0391	0.6793	1.8358	1.95171
1553579_a_at	SPAG11	-6.0209	-5.5328	-7.7642	-6.1178	-6.0398	-3.357	-5.43835
1553581_s_at	FLJ36754	2.332	1.3424	2.1847	1.5848	1.9363	2.8968	1.62621
1553582_a_at	SPAG11	-2.2584	-2.814	-2.8489	-3.3104	-0.8014	-2.8804	-4.04378
1553583_a_at	THRSP	-3.4204	-2.6748	-3.2653	-2.2149	-0.152	-2.8997	-3.07502
1553584_at	CXorf36	-5.3219	-5.8783	-2.3033	-3.2082	-5.0116	-5.299	-2.43484
1553585_a_at	MAGEA5	-2.8678	-2.6897	-4.9127	-2.2905	-1.6056	-5.0303	-4.4764
1553586_at	LOC283932	-2.589	-4.5195	-2.7389	-5.0685	-1.6394	-3.0162	-3.14961
1553587_a_at	POLE4	1.267	0.8989	-0.0422	1.4721	0.2544	0.3942	0.0796609
1553588_at	---	7.2353	7.3939	7.5954	7.4025	7.3525	7.0865	5.90711
1553589_a_at	MAP17	1.6415	-2.8573	-6.5328	-2.6547	-1.5666	-1.2821	-4.22474
1553590_at	MGC42630	-6.4804	-5.2543	-4.5328	-4.4051	-3.2297	-2.5328	-2.66387
1553591_at	---	-3.9302	-2.1818	-5.0116	-6.0398	-2.1128	-2.4469	-2.93595
1553592_x_at	---	-5.9479	-1.5212	-4.6224	-2.2821	-0.9176	-2.357	-3.18827
1553593_a_at	TAL2	-7.4297	-5.8448	-5.8783	-2.9192	-4.0398	-5.0116	-3.46503
1553594_a_at	INSL3	-0.4135	-0.7999	-1.1642	0.0311	0.7909	-0.8186	-2.53218
1553599_a_at	SYCP3	-2.4127	-5.0589	-2.6421	-3.1329	-6.4548	-3.0661	-5.2013
1553600_at	TMIE	-4.7027	-5.2765	-3.8489	-4.3748	-2.6859	-3.2681	-2.30014
1553601_a_at	TMIE	-4.5129	-5.1482	-5.3219	-4.1178	-3.319	-6.673	-5.01538
1553602_at	---	-5.3688	-3.0139	-6.7959	-6.7027	-3.1153	-6.7959	-3.58264
1553603_s_at	ARL6IP2	0.9242	1.4569	0.3159	0.2034	2.0461	-0.5162	-1.92479
1553604_at	ABCA13	-1.1153	-2.8181	-3.138	-3.257	0.7954	-4.3104	-5.96394
1553605_a_at	ABCA13	0.066	-6.6153	-2.9703	-3.1456	1.8379	-7.3335	-6.05727
1553607_at	C21orf109	-5.6153	-4.6584	-7.0023	-5.7799	-3.6953	-8.5873	-5.55139
1553608_a_at	C21orf109	-3.7217	-4.1482	-4.2163	-7.6439	-4.8365	-3.354	-3.92808
1553611_s_at	FLJ33790	-2.2203	-3.2461	-6.4804	-2.8975	-2.9434	-2.7839	-2.36592
1553612_at	---	-2.4628	-3.0116	-2.5295	-4.2056	-1.4166	-2.8804	-3.58264
1553613_s_at	FOXC1	-2.0162	1.1062	-2.0589	-6.138	-1.0801	-2.0023	2.14171
1553614_a_at	---	-8.0398	-3.5328	-7.4297	-3.699	-1.5522	-5.2653	-5.14
1553618_at	TRIM43	-4.0979	-3.093	-2.1923	-5.6153	-4.8283	-7.2002	-4.6692
1553619_a_at	TRIM43	-2.309	-7.2877	-0.9914	-3.8783	-1.6693	-4.1278	-3.35275
1553620_at	TRIM42	-6.3104	-5.3219	-5.3104	-6.673	-5.4675	-5.138	-5.14
1553622_a_at	FSIP1	-0.9602	-0.6615	-0.5224	-7.0398	-1.8688	-0.6109	-4.41267
1553623_at	MGC15705	-5.3335	-2.9703	-7.0023	-5.4297	-2.7027	-6.3335	-4.92572
1553625_at	FLJ38426	-7.5873	-3.939	-3.9931	-6.6439	-3.9214	-6.673	-5.86677
1553626_a_at	FLJ40342	-3.6331	-3	-5.3219	-2.6804	-1.1636	-3.57	-3.65887
1553627_s_at	FLJ40342	-5.1688	-2.9214	-2.335	-2.6206	-1.9896	-5.673	-4.6692
1553629_a_at	MGC26988	-6.1178	-4.8954	-6.2877	-5.5064	-4.3162	-6.4297	-3.14961
1553630_at	C10orf107	-7.1178	-7.5873	-7.6439	-6.2002	-3.6403	-6.4804	-5.43835
1553633_s_at	LOC150159	-2.5496	-1.5649	-7.0783	-2.0422	-1.6999	-2.3525	-3.26848
1553634_a_at	FLJ40852	-2.2877	-6.7642	-5.4051	-2.4235	-4.0783	-5.5735	-4.28674
1553635_s_at	FLJ40873	-3.9523	-3.4328	-4.8699	-8.3808	-6.0783	-5.5195	-5.14
1553636_at	MGC35118	-7.0398	-6.4297	-7.2002	-7.4804	-5.4933	-7.3335	-5.2013
1553637_s_at	MGC35118	-2.5873	-2.9018	-3.2626	-2.2324	-1.2919	-3.0783	-4.34942
1553639_a_at	PPARGC1B	-4.8039	-1.4074	-1.5951	-1.6666	-1.3914	-1.4925	-1.83666
1553640_at	C8orf21	-5.9839	-6.8954	-5.3104	-3.8954	-4.2488	-3.1533	-2.77859
1553641_a_at	TSGA13	-6.7331	-7.0398	-2.4391	-2.2919	-1.077	-2.4204	-3.55957
1553642_at	FLJ36779	-2.5278	-1.8954	-2.2096	-4.3748	0.2517	-4.4422	-1.52975
1553644_at	C14orf49	-1.5031	-0.7578	-2.3033	-0.6144	-1.889	-3.4675	-3.11187
1553645_at	FLJ39502	-2.2653	-7.4297	-6.0589	-3.2433	-5.6584	-7.1178	-5.66052
1553646_at	CXorf43	-6.1792	-6.7642	-2.6349	-4.0116	-6.5598	-3.9523	-5.71358
1553647_at	CDYL2	-1.0029	-1.0698	-2.2016	-1.3026	0.3001	-1.0104	-1.92479
1553651_at	C18orf54	-3.0831	-7.0398	-1.1084	-2.4643	-1.2962	-2.2042	-4.73362
1553652_a_at	C18orf54	-1.0268	-1.3445	0.4093	-1.5977	-0.3778	-0.0592	-4.04378
1553654_at	SYT14	-4.2216	-3.8826	-6.7642	-7.0398	-6.5064	-8.2002	-5.43835
1553655_at	FLJ37927	-2.6934	-2.7642	-1.3884	-3.071	-1.8417	-3.5907	-4.10318
1553656_at	TECTB	-2.2016	-2.9258	-3.5598	-4.2056	-1.6109	-1.4282	-2.34366
1553657_at	LOC146177 /// FLJ40941	-1.6776	-2.6224	-3.0209	-2.8783	-2.3176	-2.7293	-2.55758
1553658_at	FLJ32575	-2.1203	-5.7959	-2.6953	-2.3321	-4.1128	-1.8059	-2.63656
1553660_at	HUS1B	-5.2765	-1.3853	-2.2392	-1.7245	-2.8699	-2.5378	-3.14961
1553661_a_at	HUS1B	-2.8221	-1.2109	-1.9988	-0.8997	-1.2898	-3.1028	-3.35275
1553663_a_at	NPB	-2.6065	-4.7959	-4.3393	-5.2653	-3.3629	-4.3335	-1.19982
1553666_at	NY-REN-41	-2.7217	-3.357	-3.8614	-5.6439	-1.9805	-5.5735	-4.73362
1553668_at	LRCH3	-1.2016	0.1211	-1.0954	-0.75	-1.1772	-1.0445	-2.66387
1553670_at	MGC16733	-1.7103	-2.6403	-3.6804	-2.7544	-0.7864	-2.2849	-4.34942
1553672_at	ENAH	-6.3104	-1.7534	-2.9434	-5.9127	-3.917	-2.3467	-4.98901
1553673_at	STK35	-2.9018	-2.4081	-2.0601	-2.3644	-3.1871	-5.5328	-3.35275
1553674_at	MGC22773	-2.3718	-2.4532	-5.299	-2.8699	-1.1701	-2.4066	-4.34942
1553675_at	KNSL8	-2.5666	-6.2877	-4.6953	-2.1215	-3.195	-4.088	-3.92808
1553677_a_at	MGC3794	0.7322	1.684	1.0232	0.5813	0.9657	1.0794	-0.0495038
1553678_a_at	ITGB1	2.6081	2.2968	1.0581	1.8312	0.565	2.4409	2.44201
1553679_s_at	VKORC1L1	-0.917	-0.2564	-0.2498	0.4138	-0.6735	-0.5543	-4.34942
1553681_a_at	PRF1	2.9843	-1.959	-2.7027	3.1717	-0.137	-5.0589	-2.58343
1553682_at	FBXL14	-3.2163	-4.3929	-3.9703	-6.4804	-0.7954	-5.1078	-3.58264
1553683_s_at	FBXL14	-1.6795	-2.4933	-5.299	-3.4998	-1.3147	-6.2433	-4.4764
1553684_at	PPIL6	-1.9602	-6.2653	-3.0162	-2.7236	-1.77	-4.6367	-5.2013
1553685_s_at	SP1	-0.2223	0.4248	0.4863	0.2626	0.2541	0.1227	-3.35275
1553686_at	C18orf25	-1.2626	-2.6638	-1.0758	-2.8059	-0.6804	-0.8165	-2.55758
1553688_at	MGC24132	-4.2543	-1.8804	-5.4297	-5.6295	-4.2056	-3.2324	-3.14961
1553689_s_at	MGC24132	-0.8767	-0.486	-0.6859	-0.6056	0.3201	-0.0682	-0.770622
1553690_at	SGOL1	-1.5345	-1.852	-0.7136	-1.9434	-0.576	-1.0392	-2.25789
1553691_at	B3GALNT2	-2.2461	-2.4469	-2.8783	-1.6403	-1.8242	-0.8868	-4.16353
1553693_s_at	CBR4	-0.1256	0.2056	-0.5092	0.1078	-0.3097	-1.7131	-1.50484
1553694_a_at	PIK3C2A	0.883	1.4492	0.5582	0.1534	0.7265	0.069	-3.65887
1553695_a_at	NOD9	-1.0439	-1.7274	-1.3481	-0.6206	-0.5942	-1.7602	-1.71737
1553696_s_at	ZNF569	-0.9805	-1.9512	-6.7331	-3.6657	-5.0116	-3.4548	-5.71358
1553697_at	LOC126731	-1.3379	-2.2433	-2.0954	-1.7379	0.4615	-1.7829	-3.18827
1553698_a_at	LOC126731	-1.1733	-1.343	-1.4266	-0.8662	1.117	-0.5366	-2.66387
1553701_a_at	DUSP18	-3.9839	-1.9116	-4.4804	-2.5735	-1.1591	-4.5129	-2.08175
1553702_at	MGC45731	-3.6331	-2.7879	-4.3929	-4.939	-1.9817	-5.3219	-3.14961
1553703_at	FLJ90396	1.0975	1.1404	0.9393	1.9631	1.1889	1.0854	0.542488
1553704_x_at	FLJ90396	0.7355	0.992	0.8285	1.7332	0.7964	0.8681	0.190599
1553705_a_at	---	-5.5064	-3.4933	-3.2765	-4.3277	-4.2216	-3.9839	-2.80874
1553706_at	HTRA4	-5.1178	-2.6584	-3.0979	-2.4933	-1.3868	-3.4675	-5.26184
1553708_at	MGC16075	-5.7027	-6.4548	-3.4707	-3.1559	-0.7979	-6.5873	-5.38041
1553709_a_at	FLJ14936	2.0508	2.7737	2.5636	2.532	2.7517	2.8747	0.80038
1553710_at	FLJ31659	-4.0783	-6.5328	-7.2433	-4.673	-0.4727	-3.7179	-3.71032
1553711_a_at	FLJ31659	-2.4422	-6.0783	-3.1228	-4.9127	0.4578	-1.7408	-3.31009
1553713_a_at	RHEBL1	1.8206	-0.0348	0.1414	1.4689	-0.391	0.6216	-1.14105
1553715_s_at	MGC15416	1.8221	1.6316	1.7593	1.7836	1.5933	0.6783	-0.92733
1553717_at	KCTD7	-1.1172	-1.8965	-5.0398	-0.6277	-1.6144	-2.7122	-2.60975
1553718_at	ZNF548	0.7123	-0.067	0.8055	0.7235	0.9617	0.5859	0.126261
1553719_s_at	---	-2.119	-1.8614	-1.5237	-1.0535	-1.603	-1.2934	-0.231694
1553720_a_at	FLJ25477	-4.8699	-6.0398	-4.4739	-3.1766	-3.1004	-5.2002	-2.06344
1553721_at	RNF152	-6.2002	-3.1662	-3.9977	-3.8039	-3.7217	-2.7563	-5.43835
1553722_s_at	RNF152	-2.9523	-2.8406	-3.6878	-4.4998	-5.4804	-3.2461	-5.38041
1553723_at	GPR97	-5.5598	-4.8783	-3.9083	-2.9148	-2.6565	-2.8911	-4.92572
1553725_s_at	ZNF644	0.4276	0.8967	1.2794	0.0238	0.8213	0.8759	-3.51171
1553726_s_at	C6orf170	-1.038	-2.8344	-2.7447	-3.0831	-1.776	-0.9384	-2.53218
1553727_at	B4GalNac-T3	-4.5129	-4.3688	-2.1701	-4.6878	-2.4127	-4.0023	-2.55758
1553728_at	MGC35140	-3.1533	-3.4998	-2.928	-4.1228	-2.5752	-4.1897	-0.0859942
1553729_s_at	MGC35140	-3.0734	-6.0209	-5.8283	-2.5378	-1.3467	-3.1818	-4.10318
1553730_x_at	MGC35140	-2.0553	-2.0905	-3.4297	-1.7859	-1.2109	-5.299	-1.2874
1553732_s_at	FLJ14640	-0.7046	-1.2814	-1.2096	-1.3119	-2.6065	-0.9236	-2.21685
1553734_at	AK7	-1.3162	-7.0023	-6.2877	-2.8762	-0.4387	-6.138	-4.73362
1553736_at	MGC23401	-3.458	-2.0035	-2.4628	-2.6331	-5.1278	-2.5212	-3.87188
1553739_at	IRAK2	-8.4804	-7.5873	-6.9302	-7.2002	-5.5195	-8.1178	-5.26184
1553740_a_at	IRAK2	-3.6118	-2.6804	-6.9658	-1.7979	-1.9159	-2.1546	-3.76298
1553741_at	MGC40168	-3.3306	-5.7959	-2.8386	-2.6331	-1.0145	-6.4548	-3.81684
1553743_at	LOC151194	0.0206	1.4022	1.1761	-0.3522	-1.0868	-1.2765	0.24853
1553746_a_at	---	-7.8283	-4.1228	-4.0493	-5.4297	-2.3047	-6.1792	-4.79792
1553747_at	MGC16025	-6.7027	-3.3688	-2.8635	-2.8594	-4.7959	-7.3335	-4.98901
1553749_at	MGC33371	-2.0505	-0.8858	-1.2096	-1.3982	-1.5838	-0.7799	-0.488297
1553750_a_at	MGC33371	-0.7974	-0.603	-0.8489	0.3926	-0.9203	-1.1066	-3.03904
1553752_at	C20orf165	-5.4804	-6.3104	-6.3104	-6.6153	-3.9885	-2.772	-3.92808
1553755_at	TXNL6	-4.4804	-4.4998	-5.1078	-3.939	-4.1078	-5.5195	-0.92733
1553756_at	---	-4.939	-1.2905	-3.6118	-3.2029	-3.4771	-4.3277	-3.18827
1553757_at	---	-1.9138	-2.257	-3.4422	-0.4127	-1.5454	-0.8227	-4.6692
1553759_at	MCMDC1	-2.3176	-3.0046	-1.9839	-3.6511	-3.3748	-2.4564	-4.28674
1553761_at	MGC50372	-2.6493	-6.2002	-6.1792	-5.2109	-4.4804	-2.2257	-2.96953
1553764_a_at	JUB	-1.1681	-0.4848	-1.5829	-1.949	-0.7084	-0.1278	-4.4764
1553765_a_at	KIAA1900	-1.1367	-4.5873	-3.7027	-0.2257	-4.093	-1.1367	-5.8167
1553768_a_at	DCBLD1	-1.8986	-4.5195	-1.8541	-1.7879	-0.638	-0.716	-2.55758
1553769_at	SLAMF9	-4.5395	-5.5873	-3.174	-4.4548	-2.7642	-3.5977	-3.51171
1553770_a_at	SLAMF9	-5.0303	-5.7331	-4.1178	-6.0209	-1.4454	-2.8344	-3.26848
1553772_at	MGC40579	-3.1431	-6.8283	-3.319	-2.6493	-3.5096	-3.3629	-4.8246
1553775_at	FLJ31715	-2.8594	-4.3688	-3.5429	-2.3644	-3.5907	-2.3076	-3.26848
1553776_at	MGC35130	-4.2934	-6.6439	-7.7027	-5.3808	-7.3335	-4.4173	-5.60645
1553778_at	WBSCR27	-1.5658	-2.7779	-2.2189	-1.81	-1.968	-4.4297	-1.92479
1553780_at	MGC23270	-1.1772	-1.7122	-2.5146	-2.0734	-2.5718	-2.1857	-1.85229
1553781_at	MGC14289	-0.9994	-3.0758	-1.5446	-2.2807	-1.7919	-2.968	-5.078
1553785_at	RASGEF1B	-5.8448	-2.5378	-3.0685	-2.8344	-4.5666	-5.1278	-5.01538
1553787_at	MGC35558	-2.4438	-4.1897	-2.6153	-5.1278	-2.2163	-6.4051	-2.50722
1553789_a_at	C21orf58	-2.6584	-3.3277	-3.5262	-2.2737	-5.4173	-3.0758	-2.48269
1553792_at	KIAA1109	-8.3808	-4.227	-2.699	-4.6439	-2.1066	-7.4297	-5.38041
1553793_a_at	KIAA1109	-1.8954	-2.2976	-1.7226	-2.0104	-1.499	-4.5129	-4.60478
1553794_at	STOML3	-3.8783	-2.028	-3.5735	-2.776	-2.8635	-2.7486	-4.92572
1553796_at	FLJ30594	-3.4328	0.3829	-2.8386	-2.4375	-3.3393	-2.6804	-2.53218
1553797_a_at	FLJ30594	-4.399	1.4102	-2.7524	-5.9302	-4.5395	-3.8079	-4.8246
1553798_a_at	FBXL13	-2.3047	-1.5804	-2.928	0.7645	-2.1584	-2.3147	-5.38041
1553799_at	FLJ32800	-6.5328	-4.8039	-7.1178	-3.6584	-2.9434	-4.0589	-5.01538
1553801_a_at	C14orf126	-2.0362	-2.2962	-0.1659	-1.9737	-1.3445	-0.2406	-2.00988
1553802_a_at	SOX3	-5.9658	-2.61	-4.4112	-5.8448	-3.5804	-3.4771	-2.77859
1553803_at	FLJ25414	-3.8489	-2.5995	-2.0481	-4.3452	0.1333	-1.3778	-0.846849
1553804_a_at	FLJ25414	-5.5328	-2.8997	-3.4998	-4.7179	-2.0529	-6.1792	-4.16353
1553805_at	MGC17310	-2.6915	-1.9258	-2.8059	-2.9817	-0.9546	-2.872	-3.39649
1553808_a_at	NKX2-3	-3	-5.3104	-3.5666	-6.3335	-4.6082	-6.7331	-5.91584
1553809_a_at	C9orf71	-5.4548	-1.9748	-2.1418	-3.7919	-1.2976	-2.7999	-4.10318
1553810_a_at	KIAA1524	-1.9346	-1.6776	-0.5433	-1.527	-1.7302	-0.911	-2.32173
1553811_at	MGC14436	-3.57	-4.5064	-2.4469	-3.5769	-1.8089	-4.7408	-4.60478
1553812_at	TLE6	-2.0481	-5.5064	-4.7799	-3.4204	-1.968	-1.7408	-2.7201
1553813_s_at	TLE6	-1.5864	-1.1675	-2.8489	-2.5113	-1.735	-3.6657	-3.00389
1553815_a_at	MGC17403	-1.9127	-1.1772	-1.5623	-5.7027	-1.3263	-2.2243	-2.10029
1553817_at	DKFZP434P211 /// LOC440800 /// LOC440821	-4.8783	-7.2002	-6.673	-3.3104	-2.0844	-5.6439	-3.26848
1553818_x_at	DKFZP434P211 /// LOC440800 /// LOC440821	-3.3076	-5.5735	-3.2849	-3.3629	-3.7103	-4.5195	-3.87188
1553821_at	FLJ30092	-3.3047	-2.8468	-2.6675	-3.1329	-1.9324	-6.8283	-4.10318
1553822_at	RTP1	-6.8954	-3.5395	-5.8283	-7.8283	-4.8201	-2.851	-5.55139
1553823_a_at	RTP1	-3.8283	-3.1354	-4.1844	-3.0979	-1.1864	-7.4804	-4.6692
1553826_a_at	LOC146325	-2.1241	-1.2927	-1.8458	-5.5735	-1.1488	-3.3393	-1.29807
1553828_at	FAM55A	-2.0493	-1.9885	-2.6878	-1.9692	-1.0012	-2.9236	-3.71032
1553829_at	MGC34824	-7.0398	-6.5598	-1.1559	-7.3808	-0.7336	-3.9127	-2.34366
1553830_s_at	MAGEA2 /// MAGEA2B	-6.9302	-4.8699	-7.0398	-5.8954	-4.5262	-4.1128	-4.92572
1553831_at	APOBEC3D	-1.8079	-2.1571	-0.7293	-1.4909	-0.0493	-1.8375	-3.76298
1553832_at	C21orf93	-2.3277	-1.715	-2.9908	-1.8656	-1.7084	-2.5179	-2.27886
1553834_at	FLJ35880	3.6975	-5.5873	-4.4173	1.5164	-3.7331	2.1991	-5.14
1553835_a_at	FLJ35880	4.2792	-7.2433	-3.0905	2.3428	-4.8283	2.9791	-4.92572
1553837_at	MGC5352	-6.0589	-5.8783	-5.7486	-4.7642	-3.7027	-5.5735	-3.18827
1553838_at	FLJ25371	-4.8201	-6.1178	-4.2056	-5.4933	-4.3452	-6.2002	-4.79792
1553839_at	DKFZp761B107	-2.4691	-2.6822	-3.7642	-1.735	-1.2196	-4.2934	-2.74905
1553840_a_at	DKFZp761B107	-3.4836	-2.4917	-4.4933	-3.0954	-0.0454	-3.6012	-1.97524
1553842_at	CXorf20	-3.4675	-3.8242	-4.035	-5.9127	-2.4297	-2.737	-4.92572
1553843_at	C10orf67	-2.1779	-1.4796	-2.5146	-3.0069	-1.5942	-2.2351	-1.83666
1553844_a_at	C10orf67	-4.0256	-4.5462	-5.0209	-4.8868	-3.1178	-5.2002	-3.98539
1553845_x_at	C10orf67	-2.1329	-1.2793	-4.0541	-2.508	-0.7829	-3.2905	-2.13811
1553846_at	NURIT	-5.9658	-5.3688	-5.812	-6.0979	-3.6767	-5.5064	-2.38853
1553847_a_at	NURIT	-2.8868	-3.0374	-3.0589	-4.5195	-3.4297	-3.0517	-4.54047
1553849_at	MGC27434	-3.6224	-3.6439	-7.2433	-2.8201	-2.1241	-4.0783	-5.66052
1553850_at	C21orf88	-5.3929	-5.3688	-3.2406	-4.3162	-1.522	-5.4297	-4.79792
1553851_at	SPIC	-8.2002	-1.4135	-8.2002	-2.4501	-2.6457	-8.7027	-5.66052
1553852_at	COH1	-1.5362	-1.8252	-0.0758	-1.0991	-0.6131	-1.0819	-4.92572
1553856_s_at	P2RY10	-2.1571	-2.6331	-2.2584	0.2322	-2.6841	-3.4454	-3.71032
1553857_at	FLJ37794	-2.5666	-1.9931	-3.9258	-4.939	-4.1028	-1.8181	-1.90836
1553858_at	ZBTB3	-0.6552	-0.8874	-1.9258	-0.6135	-1.0315	-0.9236	-0.639414
1553859_at	TPH1	-2.6331	-2.0362	-6.5598	-2.3763	-2.5513	-5.3219	-4.16353
1553860_at	FLJ32785	-6.5328	-6.5598	-5.9302	-5.2653	-3.9523	-6.3104	-3.92808
1553861_at	MGC40368	-5.2877	-2.3763	-2.7919	-2.3644	-4.2934	-3.4675	-4.22474
1553863_at	C10orf64	-1.5039	-2.0991	-2.9346	-2.9105	0.0046	-7.2002	-3.14961
1553864_at	DKFZp761H2121	-6.3335	-7.5873	-3.8741	-6.5064	-5.4051	-6.3104	-4.6692
1553865_a_at	DKFZp761H2121	-4.0256	-3.9214	-2.9794	-5.7959	-1.454	-4.8201	-3.98539
1553868_a_at	MGC34713	-8.1178	-4.7959	-8.9658	-7.0023	-7.3335	-8.8283	-5.96394
1553869_at	SESN3	-4.5873	-5.0398	-4.6153	-7.8283	-2.4804	-3.5031	-4.8246
1553871_at	C19orf34	-4.299	-3.0116	-2.3511	-4.5462	-3.6224	-6.0023	-2.43484
1553872_at	DKFZp762H185	-4.772	-1.813	-1.2176	-4.5598	-0.0911	-3.5395	-2.38853
1553873_at	FLJ34960	-8.3808	-6.1178	-3.2351	-7.8954	-3.5666	-3.0807	-4.8246
1553874_a_at	ZNF206	-5.5195	-6.6439	-5.9479	-6.0783	-5.673	-5.6012	-2.80874
1553875_s_at	ZNF206	-5.0685	-3.3838	-2.4344	-2.9105	-4.7331	-6.1584	-2.66387
1553876_at	SAMD3	-4.436	-7.9658	-3.2488	-3.5262	-4.9839	-3.3511	-5.26184
1553878_at	MGC33309	-6.357	-3.8911	-6.2653	-5.4804	-1.6313	-5.6584	-5.078
1553879_a_at	MGC33309	-5.2002	-5.3104	-5.0023	-4.4868	-1.7274	-3.6012	-3.92808
1553880_at	C10orf91	-7.2877	-5.5064	-2.9214	-3.4081	-3.7602	-2.264	-3.55957
1553881_at	MGC16142	-1.77	-3.4266	-1.7274	-2.4422	-2.4005	-1.7447	-4.16353
1553882_at	---	-1.7651	1.4836	-6.8614	-5.5195	-4.1533	-3.1482	-5.38041
1553883_at	C19orf9	-3.5735	-5.7486	-6.673	-3.2962	-3.0469	-4.6511	-5.60645
1553885_x_at	C19orf9	-7.0023	-6.2877	-4.9839	-3.9885	-5.8283	-3.816	-5.86677
1553886_at	MGC35338	-7.2877	-7.0398	-7.8283	-8.5873	-5.9839	-8.2877	-5.60645
1553887_at	FLJ40235	0.3889	-2.8656	1.7764	-0.0719	3.1468	1.5576	0.633671
1553888_at	LDHAL6A	-5.5064	-6.4297	-7.2433	-6.0589	-2.1571	-5.812	-3.76298
1553889_at	MRGX2	-5.0303	-6.0783	-6.2653	-5.0979	-5.0398	-5.3452	-3.51171
1553890_s_at	LOC126147	-4.5395	-3.0422	-4.1178	-5.5598	-3.2905	-2.195	-2.04537
1553891_at	ZNF393	-4.6584	-4.5598	-3.3248	-3.1278	-0.2536	-5.7959	-3.26848
1553893_at	FLJ40365	-2.2297	-2.2163	-2.4066	-3.5064	-0.9879	-1.5795	-2.4115
1553894_at	FLJ31846	-1.6091	-1.904	-2.8997	-2.3452	-3.3659	-7.8283	-5.32156
1553895_at	MGC34805	-2.1266	-5.9658	-2.3823	-4.2163	-3.1766	-5.1792	-3.87188
1553898_a_at	---	-6.3335	-2.6421	-6.7331	-5.7179	-2.9817	-5.5873	-5.38041
1553900_s_at	DKFZP434P211 /// DKFZp434K191	-2.5162	-4.673	-5.8448	-5.1178	-1.652	-3.3838	-3.14961
1553901_x_at	ZNF486	-2.2962	-1.9094	-2.3248	-1.5212	-0.7108	-2.4659	-3.35275
1553905_at	CXorf22	-5.1278	-3.4235	-5.8954	-6.8614	-1.4532	-4.2216	-4.73362
1553906_s_at	FGD2	1.1835	-0.256	-3.319	-0.0795	0.5229	-0.7529	0.545473
1553907_a_at	MGC33637	-5.9302	-5.0209	-4.8699	-6.2433	-6.138	-3.6047	-5.38041
1553909_x_at	C10orf6	-0.9073	-1.3853	-1.3133	-1.3944	-0.4434	-1.3741	-2.19676
1553910_at	FLJ32833	-3.4548	-2.1923	-4.1688	-4.3219	-3.3219	-3.776	-4.92572
1553911_at	DKFZp547G0215	-6.5064	-6.6439	-4.8954	-6.7331	-3.8868	-4.9931	-4.79792
1553912_at	FLJ35424	-3.3019	-2.422	-6.357	-3.1354	-4.9839	-5.7486	-4.79792
1553914_at	MGC34800	-5.2324	-1.2109	-3.7919	-5.6153	-1.7829	-5.2765	-4.34942
1553915_at	---	-4.4998	-1.8417	-6.5064	-3.3899	-7.8954	-3.7919	-5.8167
1553917_at	PIP5K3	-5.2002	-4.9127	-1.8089	-0.1443	-0.9845	-2.4344	-2.77859
1553918_at	C21orf129	-3.7563	-2.774	-6.9658	-2.3147	-2.3104	-2.7779	-3.76298
1553919_at	C9orf62	-3.8406	-4.7331	-4.6153	-5.9127	-0.8186	-4.5598	-2.9031
1553920_at	C9orf84	-3.3019	-6.7331	-2.3868	-4.6804	-2.2176	-4.2488	-5.55139
1553923_at	MGC34821	-4.3808	-3.028	-4.2488	-2.3838	-1.0936	-2.6403	-3.35275
1553924_at	LOC116123	-4.3047	-7.1178	-2.3688	-3.5598	-5.9658	-3.5228	-5.32156
1553927_at	C7orf33	-3.354	3.1551	-4.2934	-3.7217	-4.6153	-2.335	-4.6692
1553928_at	ELMOD2	0.6548	0.9156	0.613	0.5213	-0.4892	-1.5064	-1.22503
1553929_at	ASAH3	-6.2877	-5.9839	-6.7959	-5.3335	-4.035	-6.4548	-2.93595
1553930_at	TRAR1	-6.5064	-3.9214	-4.0589	-5.7959	-5.8783	-6.6439	-5.38041
1553931_at	LOC202459	-5.8954	-6.357	-5.0023	-3.3748	-1.9357	-4.174	-5.32156
1553934_at	C18orf20	-3.6584	-7.3335	-4.0303	-7.8283	-2.152	-3.8406	-5.60645
1553935_at	MGC2848	-6.1178	-7.5328	-6.6439	-8.0398	-3.4143	-6.673	-4.8246
1553936_a_at	MGC2848	-6.5064	-5.4548	-6.1584	-2.2765	-2.4266	-4.4422	-3.03904
1553938_a_at	STK32A	-7.0783	-2.9105	-6.8614	-3.1431	-2.7819	-3.2681	-4.8246
1553940_a_at	LRRC28	-0.3838	-0.4469	-0.515	-0.1973	-0.4278	-0.5328	-1.19982
1553943_at	NS3BP	-1.7799	-2.4407	-2.2351	-2.1316	-1.2828	-2.2488	-2.58343
1553944_at	MIA2	-4.7642	-2.3467	-5.1897	-6.5598	-5.4051	-4.2002	-5.43835
1553945_at	GPHB5	-5.3335	-4.4485	-4.4173	-6.2002	-1.2062	-5.8783	-3.26848
1553946_at	DCD	-5.4173	-3.1128	-5.8448	-6.138	-1.4876	-4.9302	-3.26848
1553947_at	EXOSC6	-1.6376	0.1451	-0.5113	-1.4941	-0.5951	-1.7302	-1.66123
1553949_at	IQSEC3	-6.2877	-5.6012	-3.9839	-5.673	-3.7799	-6.673	-3.65887
1553952_at	ZDHHC19	-5.3452	-5.7799	-2.1963	-1.4852	-0.5307	-1.2009	-2.19676
1553954_at	MGC19780	1.7983	0.9676	0.3931	1.4342	-1.7999	0.7107	-0.670249
1553955_at	LOC129285	1.4008	1.9791	1.5293	1.3904	1.3286	0.006	2.47292
1553956_at	ALS2CR4	-0.6443	0.9549	1.8311	2.1164	0.8814	1.396	0.203885
1553957_at	ZNF564	-1.5881	-1.2577	-0.7549	-0.3767	-0.3342	-1.6878	-1.04363
1553959_a_at	B3GALT6	1.6864	0.0272	0.616	1.6461	1.1426	0.5687	0.4705
1553960_at	C20orf161	-2.5295	-7.9658	-3.776	-2.4097	-0.7051	-4.0069	-4.28674
1553961_s_at	C20orf161	-4.6584	-5.6439	-4.2163	-2.1066	-1.6776	-2.071	-2.7201
1553962_s_at	RHOB	-2.0209	-3.319	-3.0116	-3.662	-2.0174	-5.4297	-3.87188
1553963_at	RHOB	-7.5328	-7.3808	-4.5395	-8.7027	-6.7959	-6.673	-5.43835
1553965_x_at	RHOB	-4.9302	-4.6511	-4.8365	-7.2877	-6.4051	-6.0209	-5.76564
1553967_at	LOC113179	-1.8201	-1.499	-1.5454	-1.119	-1.9919	-3.1278	-3.03904
1553968_a_at	LOC113179	-0.2016	-0.8009	-0.4667	-0.0728	0.9251	-0.6911	-1.03469
1553970_s_at	CEL	-5.8283	-6.6439	-4.7027	-2.3808	-5.0303	-2.8448	-2.80874
1553971_a_at	GATS	-2.3408	-2.939	-2.2488	-3.2433	-1.5212	-5.1482	-2.27886
1553972_a_at	CBS	-2.603	-2.319	-5.4804	-5.9839	-1.2605	-5.0783	-2.00988
1553973_a_at	SPINK6	-3.8365	-2.0162	-1.9467	1.8757	-3.5942	-2.0979	-3.87188
1553974_at	LOC128977	0.7767	0.5707	-0.5598	0.4875	-0.0562	0.3205	-0.213918
1553976_a_at	DPCD	2.0106	0.2638	0.6772	0.7417	0.1918	1.7785	-0.351519
1553977_a_at	CYP39A1	-2.3555	-5.6295	-2.5632	-5.3929	-1.4328	-4.6224	-3.31009
1553978_at	MEF2B	-0.5183	-0.5907	0.7303	1.0201	0.9222	-0.2362	-0.140121
1553979_at	---	2.0433	3.2004	3.0547	4.016	2.5445	3.3567	2.9217
1553982_a_at	RAB7B	-2.109	-5.8283	-3.1053	-1.7622	-1.851	-0.2314	-3.22788
1553983_at	DTYMK	-0.6859	-0.454	-0.1275	-0.1782	-0.5649	-1.2243	-2.00988
1553984_s_at	DTYMK	2.3447	2.1257	2.4345	2.9102	1.8512	2.1558	0.979907
1553986_at	RASEF	-5.7331	-4.1792	-2.4189	-5.2877	-1.7245	-6.673	-4.98901
1553987_at	FLJ39616	1.5283	1.2074	0.9523	1.7734	0.9216	1.4135	0.307745
1553989_a_at	ATP6V1C2	-4.4112	-5.6153	-6.4804	-2.5977	-2.0445	-4.6295	-3.00389
1553990_at	MGC21830	-3.0758	-1.5916	-1.8417	-2.0589	-1.9839	-3.161	-1.8212
1553991_s_at	FLJ20674	-1.4982	-1.0339	-1.5278	-1.9669	-1.7583	-5.8783	-4.8246
1553992_s_at	NBR2	-0.1187	-2.6602	-1.0315	-1.101	0.263	-2.4112	-1.68902
1553993_s_at	MED25	0.0115	0.2079	0.4123	1.8272	1.9674	0.187	-0.525401
1553994_at	NT5E	-3.1766	-3.8911	-6.9302	-7.6439	-2.939	-3.0856	-5.2013
1553995_a_at	NT5E	-4.8283	-3.699	-6.673	-5.812	-4.6082	-6.8283	-4.6692
1553997_a_at	LOC253982	-1.3592	-1.1759	-0.9658	-1.5023	-0.9148	-5.3219	-2.30014
1553998_at	DMRTC1	-3.3277	-2.5564	-1.8303	-2.0698	-0.6166	-2.8975	-3.76298
1554001_at	TRIM37	0.6965	-1.5606	-1.2263	-0.2598	-2.8552	0.7412	-1.09384
1554003_at	RGNEF	-3.8783	-0.3346	-0.3662	-4.2709	-0.3891	-4.7563	-1.30881
1554004_a_at	RGNEF	-5.3929	-0.6056	-0.2297	-3.4454	-3.8997	-3.0139	-1.19982
1554006_a_at	LLGL2	-1.7255	-1.9896	-1.9148	-1.6795	-3.1688	-1.5479	-2.4115
1554007_at	---	-4.4868	-7.4297	-2.5666	-3.1278	0.5388	-1.7909	-2.21685
1554008_at	OSMR	-2.5632	-4.7027	-7.2877	0.5552	-2.1688	-5.8783	-4.60478
1554010_at	NDST1	-1.5683	-3.299	-2.4965	-1.4127	-4.0303	-1.0069	-2.83952
1554012_at	MGC35555	-4.2598	-2.4454	-2.4659	-5.7331	-5.0493	-7.1584	-5.43835
1554014_at	CHD2	-6.8614	-1.5995	-0.9121	0.6719	-2.2042	-1.244	-0.482205
1554015_a_at	CHD2	-5.0685	-0.0463	-0.7725	0.9525	0.1182	-0.6869	-1.37499
1554016_a_at	FLJ13154	-1.3952	-0.5408	-0.8767	0.0046	-0.1025	-1.1871	-0.990781
1554017_at	FLJ39378	-2.6675	-4.3452	-4.2765	-4.7879	-2.9568	-4.3929	-3.26848
1554018_at	GPNMB	-5.7027	-7.2433	-6.7027	-3.6047	-2.5666	-3.0783	-5.96394
1554019_s_at	C6orf182	-2.2122	-2.1367	-1.4336	-2.5564	-2.7661	-2.4517	-2.15739
1554020_at	BICD1	-0.1078	-0.0856	0.5965	0.0952	-1.9368	0.3343	-1.86809
1554021_a_at	ZNF12 /// ZNF325	0.5689	1.6164	1.8124	-0.0064	2.297	1.6907	-0.663339
1554022_at	CCDC13	-8.0398	-5.9479	-6.2877	-2.3525	-6.4297	-6.4548	-4.28674
1554023_s_at	CCDC13	-1.77	-2.0303	-2.0398	-1.6331	-1.0698	-2.851	-2.50722
1554026_a_at	MYO10	-5.9127	-2.8324	-2.1253	-5.9302	-2.354	-4.3277	-4.10318
1554027_a_at	SLC4A4	-2.4251	-4.1178	-3.0905	-3.3104	-2.6953	-7.4804	-5.14
1554029_a_at	KIAA0372	1.0142	0.1852	1.0753	0.975	1.0959	1.1567	-4.79792
1554030_at	ARSB	-1.0046	-4.0637	-2.1533	-1.6684	-2.2176	-2.0035	-3.35275
1554032_at	ARSB	-5.6012	-4.3868	-6.8954	-7.1584	-5.4173	-3.7681	-4.98901
1554033_at	FRMD4A	-4.1329	-3.2737	-2.8826	-5.1897	-3.4454	-6.4297	-4.73362
1554034_a_at	FRMD4A	-4.6804	-2.2461	-3.9885	-3.3219	-5.0493	-5.8283	-4.4764
1554036_at	ZBTB24	-2.7274	-2.0386	0.4175	-1.1507	0.1188	-1.7939	-1.07538
1554037_a_at	ZBTB24	-1.0954	-2.2163	0.2395	-1.4933	-0.0404	-0.7558	-2.04537
1554038_at	FLJ10378	-3.2877	-6.1792	-2.7583	-2.8283	-1.2919	-2.6403	-2.38853
1554039_at	C14orf159	-1.3284	-1.6277	-0.7481	-0.7326	-0.0014	-2.2821	-2.08175
1554041_at	C20orf141	-2.0116	-3.7447	-2.7274	-7.3808	-1.4876	-3.9258	-3.51171
1554042_s_at	C20orf141	-0.5581	-1.8448	-3.3393	-2.2849	-3.3481	-0.7515	-1.92479
1554043_a_at	---	-2.4707	-0.488	-2.5632	-1.6259	-0.274	-1.7999	-3.58264
1554044_a_at	MRAP	-2.8573	-2.2311	-2.5179	-3.1976	-1.8741	-2.3823	-3.18827
1554045_at	ZNF24	-1.2793	-1.9817	-2.1636	-2.2835	-1.673	-1.3711	-4.4764
1554047_at	TXNDC9	-1.1701	-1.1714	-0.6493	-0.9879	-1.3083	-0.2454	-2.83952
1554049_s_at	WDR42A	-4.8448	-3.3019	-5.0589	-1.9127	-1.244	-0.1907	-1.99245
1554050_at	SMPDL3B	-1.9771	-1.6206	-0.7456	-1.3853	-0.8221	-1.9467	-2.63656
1554052_at	CNOT1	1.2211	1.3545	1.128	1.734	1.6118	1.4708	-1.66123
1554053_at	SPTLC1	-1.6135	-2.3914	-1.8751	-1.7179	-2.3019	-2.3379	-2.66387
1554057_at	ASH1L	0.9739	0.4491	0.4556	0.811	1.4874	1.3429	-0.531679
1554059_at	SETMAR	-2.9501	-5.2877	-1.5237	-6.1178	-1.4407	-2.9523	-3.07502
1554060_s_at	SETMAR	-2.7959	-7.1584	-3.8826	-2.968	-2.5446	-2.4266	-3.76298
1554062_at	XG	-7.7027	-3.5804	-2.699	-6.0783	-4.093	-3.7027	-4.79792
1554063_at	FLJ14825	-0.152	-0.7456	-0.7854	-1.3423	-0.7112	-1.6277	-1.50484
1554065_at	C9orf28	-5.2433	-1.6439	-0.8484	-1.8699	-3.7217	-3.7959	-1.44436
1554067_at	FLJ32549	1.1442	-0.126	-0.0006	1.416	-0.9313	0.3611	-0.294361
1554068_s_at	FLJ32549	-0.443	-1.5977	-1.1983	-0.6758	-3.1456	-0.775	-1.8059
1554069_at	EPHA8	-4.3335	-4.1844	-5.1584	-6.2877	-2.5581	-5.5598	-3.31009
1554071_at	FLJ25393	-4.1792	-8.1178	-3.0445	-5.2216	-4.8448	-4.7027	-5.76564
1554072_s_at	FLJ25393	-6.2216	-4.9839	-7.2433	-2.9703	-4.3219	-8.9658	-5.8167
1554074_s_at	FLJ23878	-4.3047	-2.9258	-4.4933	-2.0162	-0.6065	-2.4836	-2.00988
1554076_s_at	MGC17839	-3.1559	-3.4965	-0.3666	-1.9669	0.5018	-0.0499	-1.66123
1554077_a_at	FLJ22353	-0.872	-1.1936	-1.814	-0.1288	-1.3688	-2.8242	-2.55758
1554078_s_at	DNAJA3	2.2721	2.3255	1.852	2.2608	1.9864	3.2572	1.59413
1554079_at	GALNTL4	-3.1976	-1.8089	-1.0967	-1.0643	-0.4763	-2.1701	-2.7201
1554080_at	RQCD1	0.0976	0.0401	0.4531	0.7757	-0.0532	0.024	-0.244527
1554082_a_at	FLJ23323	-0.4521	0.6428	0.4359	-0.1291	0.0538	-0.3187	-0.808232
1554084_a_at	FLJ23323	-0.9121	-0.0312	0.4759	-0.5705	-0.0508	-1.0017	-0.726747
1554085_at	DDX51	-6.2002	-1.6739	-1.2927	-0.5662	-1.9874	-0.7899	-0.990781
1554086_at	TUBGCP3	-0.5404	0.051	-1.229	0.022	-1.8562	-2.2338	-2.55758
1554089_s_at	SBDS	2.444	2.0212	2.1435	2.8222	2.0303	2.4312	0.412824
1554091_a_at	TIRAP	-1.0356	-1.673	-1.959	-0.7919	-0.2046	-5.3104	-2.13811
1554093_a_at	SNAPC5	1.3746	0.8706	1.206	1.6029	0.3756	1.1986	1.23785
1554094_at	ENTPD5	-2.0012	-2.5278	-6.7027	-4.8283	-3.7141	-2.1546	-2.63656
1554095_at	MGC20460	-2.2042	-0.2671	-2.4282	-0.0478	0.0072	-1.1109	-2.66387
1554096_a_at	MGC20460	-7.3335	-0.9983	-2.0819	-0.7103	-2.7959	-2.4251	-4.60478
1554097_a_at	---	-1.8646	-5.299	-2.6118	-5.0116	-0.9208	-3.1153	-3.03904
1554098_at	SPIN3	-3.0046	-8.3808	-2.3763	-4.3808	-1.3474	-8.2002	-2.55758
1554099_a_at	SPIN3	-5.0685	-4.5804	-2.5212	-2.8303	-0.9602	-5.6012	-2.7201
1554101_a_at	FLJ14624	0.1789	-1.2196	-1.3599	-0.8609	-1.6233	-1.2304	-2.80874
1554102_a_at	FLJ14624	0.5138	-1.0274	-1.6304	-0.7799	-0.5429	-1.1936	-1.97524
1554103_at	PPP1R15B	-3.5096	-2.5907	-1.57	-2.8365	-1.2849	-1.7889	-2.38853
1554105_at	FAM11A	-0.2341	0.7376	0.7966	-0.0428	1.0414	0.0098	-1.42087
1554106_at	ALS2CR16	-1.7264	0.1686	-0.2409	0.766	-0.7447	0.486	-2.53218
1554108_at	ALS2CR16	-3.3838	-4.0541	-4.2163	-2.7505	-3.6804	-5.2324	-2.87097
1554110_at	CDCP1	-4.939	-3.5328	-4.939	-6.5873	-3.0758	-5.9127	-3.55957
1554112_a_at	ULK2	0.0206	-6.7642	-4.4297	-3.9839	-6.5328	-5.7027	-3.55957
1554113_a_at	SLC4A8	-0.9401	-0.5547	-1.0052	-0.7198	-0.4407	-2.61	-2.63656
1554114_s_at	SSH2	-4.5064	-3.7255	-1.5632	-1.4243	-0.7944	-3.737	-3.39649
1554115_at	---	-3.2653	-3.3599	-4.4297	-2.508	-1.8762	-2.4868	-3.26848
1554116_s_at	PARP11	-0.6353	-2.4933	-2.5378	-1.3748	-1.3255	-2.7563	-3.22788
1554117_at	MGC39827	-5.3929	-2.2082	-3.8997	-1.7889	-0.4616	-2.7622	-2.45857
1554119_at	FLJ13154	-2.6367	-2.4235	-2.3248	-1.6758	-0.4047	-3.3335	-3.87188
1554121_at	HSD17B12	-3.1178	-7.4297	-2.8552	-3.8406	-6.2002	-7.1584	-4.4764
1554122_a_at	HSD17B12	-1.8375	-6.1584	-2.0104	-5.357	-2.299	-2.8201	-3.98539
1554125_a_at	NLGN4Y	-1.8468	-3.3838	-2.8932	-3.9258	-5.6439	-6.9302	-5.01538
1554126_at	MSRB3	-3.2433	-2.0625	-0.6999	1.0391	-0.3835	-4.0637	-0.943979
1554127_s_at	MSRB3	-6.5873	-6.3335	-2.7255	0.1076	-1.8059	-3.0233	-3.22788
1554128_at	SMAF1	-2.0819	-2.4564	-2.959	-2.4204	-2.3321	-3.3899	-1.95823
1554129_a_at	SMAF1	-2.6135	-5.8614	-5.3104	-3.9885	-3.0256	-5.0685	-3.07502
1554131_at	KIAA1128	-8.4804	-2.2793	-3.57	-3.0046	-3.8826	-3.6367	-4.79792
1554132_a_at	KIAA1128	0.859	0.0726	0.0189	0.4034	-1.2183	-0.1025	-1.86809
1554133_at	RUFY2	-5.7642	-2.5262	-6.6153	-8.3808	-6.1178	-2.812	-5.86677
1554140_at	FLJ23129	-8.3808	-3.2324	-6.2433	-4.7959	-3.2515	-8.9658	-5.38041
1554141_s_at	FLJ23129	-3.6767	-5.0685	-7.7027	-5.5598	-3.4391	-3.8783	-5.2013
1554142_at	SLC25A15	-2.9412	-8.4804	-4.1228	-7.1584	-6.8283	-4.0541	-5.91584
1554143_a_at	SLC25A15	-1.7331	-3.5462	-3.3248	-2.57	-3.3481	-6.4051	-5.60645
1554145_a_at	LOC129285	0.7824	1.2773	0.9483	0.8337	1.2536	-0.2059	-1.26631
1554147_s_at	C3orf15	-4.9658	-0.7394	-3.812	-2.9523	0.3113	-3.195	-0.878505
1554148_a_at	SLC33A1	1.2559	0.7209	0.5235	0.1401	0.6406	0.8772	-1.49254
1554149_at	C3orf4	2.579	2.4025	4.3736	4.7898	3.6423	2.3547	1.81986
1554151_at	OGDH	-0.8463	-1.8334	-1.085	-1.0104	-0.51	-4.5873	-1.64753
1554152_a_at	OGDH	0.7618	-0.8242	1.1247	0.765	0.6109	1.0027	-3.18827
1554153_a_at	PHF21A	0.2869	-0.286	-0.2274	0.8717	1.0006	-0.188	-1.23524
1554154_at	GDAP2	1.2071	0.9268	-0.0973	0.4389	0.9802	0.6233	-2.55758
1554155_at	MCPH1	-0.835	-0.0055	-0.4028	-1.1877	-1.038	-0.004	-1.8212
1554156_a_at	WFDC8	-5.6439	-7.0023	-5.9479	-5.7799	-6.0209	-5.9127	-4.4764
1554157_a_at	WFDC8	-1.6502	-2.7899	-6.0783	-2.9324	-1.6574	-2.7799	-3.03904
1554158_at	ZMYND11	-2.5429	-2.402	-3.57	-4.2324	-6.138	-4.4112	-3.92808
1554159_a_at	ZMYND11	-1.7779	-0.367	-0.6282	-1.9138	-2.816	-0.2664	-3.26848
1554160_a_at	FLJ20626	-4.2002	-1.3255	-4.3335	-4.3688	-0.9919	-2.0139	-1.33053
1554161_at	SLC25A27	-4.4173	-2.7642	-3.0162	-3.0954	-1.7141	-7.4297	-5.01538
1554163_at	TWIST2	-5.5064	-3.6259	-7.1584	-2.0831	-4.0303	-6.0979	-4.92572
1554165_at	FAM53B	-3.8699	-2.6822	-3.3868	-7.3808	-2.1215	-3.2962	-4.8246
1554167_a_at	GOLGA7	1.8679	1.8268	2.1478	2.2521	1.3904	3.0733	0.69006
1554168_a_at	SH3KBP1	0.9778	4.0711	4.5153	-0.7999	2.0191	2.3005	0.551425
1554170_a_at	LOC255374	-0.55	-2.0649	-1.0392	-2.2835	0.6801	-2.5907	-0.935631
1554171_at	ZNF261	-3.1329	-0.3865	-1.5942	-1.9269	-4.1431	-1.776	-2.10029
1554172_a_at	ZNF261	-3.3688	-1.7093	-2.3644	-2.7084	-0.5425	-2.4643	-2.74905
1554173_at	TREM5	-4.3104	-4.8954	-3.6767	-3.6295	-2.7602	-1.8762	-2.02751
1554175_at	TREM5	-2.1405	-2.242	-3.0807	-1.6313	-2.5462	-3.2216	-2.43484
1554176_a_at	FLJ31139	-2.5804	-2.3793	-4.0023	-3.402	-2.8468	-2.6953	-4.4764
1554177_a_at	ATP5S	-0.1749	-1.1386	-1.5838	-0.673	-0.6078	0.0761	-0.64621
1554178_a_at	MGC39518	-0.0716	0.3509	1.1912	1.0676	0.3219	0.1081	-0.599301
1554179_s_at	LYNX1	-2.436	-2.5855	-1.0006	-3.7879	-0.8531	-3.7065	-1.52975
1554181_at	FLJ30934	-7.0398	-5.1178	-6.2216	-5.7486	-2.9817	-7.5328	-3.65887
1554182_at	TRIM50C	-4.2934	-1.4328	-4.0493	-3.2082	-5.2433	-7.4804	-3.14961
1554183_s_at	TRIM50C	-2.5179	-1.6233	-1.8815	-1.9258	-0.3551	-4.5804	-1.48034
1554185_at	---	-1.6832	-2.8614	-2.119	-2.8365	-0.9512	-1.9748	-3.31009
1554187_at	---	-5.5328	-5.9479	-2.1078	-6.2216	-3.6841	-5.6584	-5.01538
1554188_at	MGC50104	-3.4173	-1.7959	-3.7919	-3.4454	-2.6804	-3.2849	-1.92479
1554190_s_at	C10orf81	-4.7563	-6.7027	-4.2109	-8.3808	-4.3808	-6.1178	-5.66052
1554192_s_at	FLJ35725	-1.0262	-1.2122	-1.5362	-1.0457	-2.8201	-1.7322	-1.48034
1554193_s_at	MANEA	0.1365	-0.5748	1.1559	-0.0383	-0.3094	0.4285	-1.95823
1554194_at	PDLIM2	-5.7959	-4.5735	-5.2324	-7.0023	-5.2653	-6.0783	-3.51171
1554195_a_at	---	-5.9479	-1.5829	-5.1078	-6.1584	-1.6109	-5.2543	-3.22788
1554196_at	MGC34799	-7.2002	-3.1871	-5.7486	-6.9658	-6.0783	-5.5462	-4.4764
1554198_at	SH3YL1	-4.5262	-5.4173	-5.2109	-2.0613	-2.8468	-5.4051	-3.03904
1554199_at	PTPRO	-3.195	-6.5873	-4.1897	-2.3914	-5.2109	-7.2002	-4.54047
1554201_at	CABP4	-2.0746	-1.3205	-2.7819	-2.3614	-2.5838	-3.4998	-0.910871
1554202_x_at	CABP4	-2.3234	-1.5404	-2.6748	-1.7839	-0.5718	-2.4691	-0.982158
1554203_at	C21orf9	-2.9214	-6.5873	-3.3778	-3.5328	-3.3047	-3.6367	-4.4764
1554205_s_at	ALS2CR15	-1.8836	-0.9669	-2.6565	-1.2744	-1.3452	-1.5121	-3.03904
1554206_at	TMLHE	-0.9602	-1.5395	-4.2379	-3.2737	-1.3511	-4.035	-1.70313
1554208_at	MGC40042	0.2829	-0.4624	-0.4663	1.2313	0.7608	-0.6707	-0.677191
1554210_at	ZCCHC13	-7.4297	-3.7681	-7.1178	-5.5735	-6.6153	-6.0398	-3.46503
1554212_s_at	KCNS2	-3.9523	-4.7642	-1.6153	-5.8448	-3.3899	-4.812	-3.55957
1554213_at	ARHGEF10	-2.716	-1.6038	-3.2216	-3.174	-2.9726	-3.6767	-3.35275
1554214_at	---	-5.7486	-5.7799	-5.812	-5.7642	-3.8324	-4.7103	-3.58264
1554216_at	FLJ20097	-2.6153	-3.0613	-2.4189	-2.5838	-2.4564	-2.9062	-5.26184
1554217_a_at	FLJ20097	-1.4998	-1.2481	-2.0758	-0.837	-0.7597	-0.7079	-4.04378
1554219_at	---	-2.3838	-5.0589	-3.9794	-1.8468	0.4295	-2.6295	-2.04537
1554220_a_at	---	-3.6295	-4.6657	-2.9839	-2.6259	-1.5786	-3.2136	-4.92572
1554222_at	MGC45922	-5.7027	-2.3929	-1.3756	-3.3423	-0.9618	-5.0023	-2.21685
1554224_at	---	-5.6012	-3.8741	-3.8614	-4.9568	-3.8365	-6.8283	-5.01538
1554225_a_at	---	-3.673	-3.7799	-3.7103	-3.737	-2.7544	-6.4804	-5.49535
1554228_a_at	MGC39526	-5.4173	-3.2056	-4.0398	-2.816	-4.7179	-3.6224	-3.65887
1554229_at	LOC153222	0.0802	-0.399	-0.9192	-0.0259	-0.46	-1.0268	-2.74905
1554231_a_at	ZNF396	-2.5838	-4.673	-2.596	-4.4933	-4.6012	-4.904	-2.00988
1554232_a_at	---	-2.8221	-4.9479	-3.9568	-3.7919	-3.4836	-6.0209	-4.73362
1554233_at	MGC48915	-3.2765	-3.0831	-4.088	-3.4143	-2.0093	-7.8283	-5.66052
1554234_at	KATNAL2	-4.553	-3.4901	-4.4739	-6.8954	-2.5064	-5.2216	-3.18827
1554235_at	CTNNA3	-7.3335	-6.7331	-7.2002	-4.1278	-3.8997	-8.2002	-4.98901
1554237_at	SDCCAG8	-2.2176	-0.7549	-1.8773	-2.8531	-2.152	-2.5195	-4.54047
1554239_s_at	ZADH2	2.2544	0.399	-0.162	1.7527	1.2941	2.0383	1.57527
1554240_a_at	ITGAL	-5.7027	-3.5262	-0.8858	-1.8688	-1.6448	-3.4836	-4.92572
1554241_at	COCH	2.734	1.2349	2.2917	1.9682	1.4015	3.1642	-1.16525
1554242_a_at	COCH	-4.1897	-7.3808	-6.8614	-5.0493	-6.7331	-7.7642	-3.00389
1554245_x_at	LOC51326	0.6259	-1.5838	0.694	-0.501	-1.9919	-0.3205	-0.755848
1554246_at	MGC52423	-5.0023	-5.0783	-4.5129	-6.1584	-5.0493	-5.4548	-4.10318
1554248_at	ZNF638	-2.0758	-1.3162	-1.7018	-1.1047	-3.195	-1.5462	-0.488297
1554249_a_at	ZNF638	0.8174	0.8278	0.566	0.609	1.105	0.6432	-2.83952
1554250_s_at	MGC45477	-0.1565	-0.0289	-1.3155	0.9004	-0.4013	-1.9931	-0.402382
1554251_at	HP1-BP74	-0.0825	1.2996	0.4599	0.2425	-0.5649	-1.1727	2.06734
1554252_a_at	LASS3	-2.872	-4.6657	-3.6082	-6.5873	-4.3162	-6.2653	-5.38041
1554253_a_at	LASS3	-1.9658	-4.2765	-2.458	-1.737	0.0012	-6.5328	-3.92808
1554256_a_at	PCNXL2	-1.0433	-2.1228	-2.0303	-1.2976	-3.1688	-0.004	-3.71032
1554258_a_at	DNAJC5B	2.883	-0.1828	3.3514	-3.3778	-0.412	2.7188	-3.11187
1554259_at	GPSM1	-5.138	-4.0541	-1.255	-0.7919	-3.0422	-1.8552	-2.66387
1554260_a_at	KIAA0826	0.138	0.6663	0.6375	1.0446	0.4803	0.5675	-1.31963
1554261_at	KBTBD9	-7.2877	-3.662	-4.1792	-6.2002	-5.7642	-5.2216	-2.87097
1554262_s_at	KBTBD9	-2.508	-1.771	-2.4127	-5.8783	-6.3104	-3.6693	-3.76298
1554264_at	CKAP2	-2.2297	-2.3748	-2.3823	-1.7207	-2.5014	-5.9658	-3.81684
1554266_at	---	-5.2216	-4.9839	-5.3104	-3.8039	-1.7879	-1.5129	-3.65887
1554268_at	FLJ13941	-3.3959	-2.3248	-7.0023	-2.9412	-1.9192	-2.8181	-3.26848
1554271_a_at	dJ383J4.3	0.6452	0.2006	1.2621	0.4032	0.8478	1.3864	-0.831278
1554272_at	LRAP	-3.7799	-6.8614	-7.0398	-3.8365	-3.4235	-3.9346	-5.76564
1554273_a_at	LRAP	-1.8355	0.2724	-3.9568	-2.9192	0.9381	1.8331	-4.6692
1554274_a_at	SSH1	-3.1482	-0.8836	-2.4035	-2.2379	-0.9579	-1.3033	-3.18827
1554276_at	SART3	-4.2324	-4.5064	-3.0517	-4.3688	-5.6295	-7.2877	-4.8246
1554277_s_at	KIAA1596	-1.0233	-2.4771	-1.6074	-2.0868	-1.3033	-0.4735	-5.32156
1554279_a_at	CXorf34	-1.6538	-6.357	-1.5014	-2.4884	-1.4659	-1.1266	-2.21685
1554280_a_at	C9orf43	-2.4143	-3.0979	-2.0637	-3.4391	-1.191	-2.0422	-3.51171
1554281_at	---	-8.0398	-6.4297	-3.7919	-6.357	-4.2163	-2.4485	-5.76564
1554283_at	CCRN4L	-1.018	-1.7839	-0.7979	-0.8992	-0.7131	-2.7602	-1.58091
1554285_at	HAVCR2	0.5761	-4.2324	-6.0023	0.4601	-3.2681	-2.4501	-3.58264
1554286_at	FLJ25758	-3.1431	-1.5212	0.2783	-0.9658	-1.9148	-2.6242	-2.19676
1554287_at	TRIM4	-3.3629	-2.227	-1.9192	-1.4266	-1.096	-1.811	-1.11254
1554288_at	KIAA1600	-3.3162	-3.5262	-2.1871	-4.1533	-3.9214	-4.9568	-5.01538
1554290_at	HERC3	-3.7879	-2.6493	-0.5096	-2.3674	-0.5522	-3.0541	-4.79792
1554291_at	KIAA0701	-1.3047	-1.5942	-1.7408	-2.1727	-4.6224	-3.0209	-3.07502
1554292_a_at	KIAA0701	0.8633	-0.4643	0.1503	0.4554	-0.0038	-0.2029	-3.46503
1554293_at	TTBK2	-1.4081	-3.1818	-2.9214	-1.517	-1.6758	-2.3778	-5.71358
1554294_s_at	TTBK2	-2.1753	-3.0327	-2.1456	-1.4917	-2.4739	-2.1431	-4.8246
1554295_x_at	TTBK2	-1.4143	-2.7198	-4.2934	-0.8084	-0.429	-2.2849	-5.01538
1554296_at	CYP19A1	0.7596	-4.4051	1.1006	-0.422	2.0248	-5.2765	-5.8167
1554298_a_at	WDR49	-7.3808	-4.5942	-4.2488	-7.1584	-2.8911	-3.8242	-5.96394
1554299_at	NXF	-2.9748	-6.2002	-2.5446	-6.0979	-4.7563	-6.138	-4.10318
1554300_a_at	LOC136306	-6.1584	-2.264	-2.8954	-4.5129	-3.4933	-5.4422	-5.14
1554301_at	---	-6.4548	-4.2002	-3.0139	-3.7065	-3.2163	-4.0162	-5.38041
1554302_s_at	---	-5.8283	-3.2029	-3.6953	-3.5328	-4.9568	-6.7642	-3.98539
1554303_at	HNMT	-3.3959	-3.2082	-2.9105	-5.1178	-2.6349	-4.6584	-3.39649
1554305_at	MGC20647	-1.9008	-2.6475	-2.4454	-1.2674	-0.5291	-4.138	-3.39649
1554306_at	ITPKB	-5.0783	-3.035	-6.9302	-3.3423	-1.454	-1.2379	-2.06344
1554307_at	OR2W5	-3.1818	-4.5598	-6.673	-3.2821	-3.8039	-7.8283	-4.10318
1554308_s_at	GABRA2	-5.4297	-7.0023	-4.9748	-7.4297	-4.8868	-7.8954	-5.76564
1554309_at	EIF4G3	-5.0303	-2.3511	-3.1354	-1.5446	-2.7524	-3.7602	-4.98901
1554310_a_at	EIF4G3	-0.6771	-0.4147	-0.9247	-1.1329	-0.0096	-3.1253	-4.34942
1554311_a_at	SUPT6H	-0.8573	-0.6712	-0.7226	-0.5395	-0.3223	-0.9948	-5.078
1554312_at	RNF170	-2.77	-2.2948	-1.7671	-1.3629	-0.2488	-1.5916	-2.53218
1554314_at	C6orf141	-4.2433	-2.035	-6.7642	-4.035	-3.8997	-4.8448	-5.8167
1554316_at	PGLS	-1.634	-1.5692	-3.904	-1.1649	-1.0081	-1.5907	-2.04537
1554317_s_at	C14orf172	-0.7864	-0.5312	-1.1424	-1.1469	-0.8562	-1.4723	-1.8212
1554318_at	FKBP6	-4.5804	-5.1792	-2.6767	-2.0844	-1.5154	-3.2598	-3.46503
1554319_at	RPS6KA5	-5.5735	-5.5195	-7.5873	-2.6385	-7.8954	-4.7179	-5.43835
1554321_a_at	NFS1	-0.7984	0.114	-0.5748	0.7366	0.6799	0.8369	-2.11908
1554322_a_at	HDAC4	-2.9412	-0.917	-2.596	-0.0926	-4.2765	-2.3248	-3.07502
1554324_s_at	D2LIC	-3.1818	-3.3393	-2.1559	-3.8489	-1.9896	-2.5598	-3.92808
1554325_at	DOCK2	-2.299	-2.3496	-6.138	-6.6439	-5.4297	-6.7027	-4.92572
1554327_a_at	CANT1	-0.394	0.0132	-0.5713	0.4852	-1.3126	-0.0162	-2.48269
1554328_at	STXBP4	-2.3974	-3.161	-4.6012	-3.1028	-1.5547	-2.3133	-5.2013
1554329_x_at	STXBP4	-3.5295	-2.5942	-3.5031	-3.9839	-0.8852	-2.1779	-5.01538
1554331_a_at	LRRC18	-2.5362	-2.0893	-5.5873	-3.399	-1.5047	-4.9568	-3.92808
1554332_a_at	SLCO4A1	-3.2488	-3.9885	-2.4422	-1.9805	-0.7549	-3.8954	-2.93595
1554333_at	DNAJA4	-8.1178	-8.5873	-1.0505	-6.4548	-3.6767	-8.3808	-5.96394
1554334_a_at	DNAJA4	-2.812	-5.8783	0.6315	-2.6224	-0.9613	-7.8283	-4.54047
1554335_at	PSCD4	-5.8614	-5.6878	-6.1792	-3.6475	-4.5195	-5.0398	-3.92808
1554337_at	FARP2	-4.5873	-5.5873	-4.4868	-4.195	-4.8201	-4.8954	-4.34942
1554339_a_at	COG3	-1.1285	-0.2546	-1.6322	-2.1342	-2.1128	-1.3778	-4.8246
1554340_a_at	LOC374946	-4.8868	-7.0783	-7.8954	-6.3335	-3.1792	-5.6584	-5.55139
1554341_a_at	HEL308	0.401	-0.1772	-0.872	-0.3198	-0.3008	-1.1153	-1.19982
1554342_s_at	HEL308	0.7505	-0.0798	-0.6425	0.3904	0.2302	-0.5679	-0.579655
1554343_a_at	BRDG1	-5.7179	-1.7217	-8.2002	-5.1897	-1.3321	-6.138	-5.14
1554344_s_at	LOC285192 /// AQP12	-0.8938	-0.1319	-0.5064	-0.2437	0.1412	-1.223	-0.362668
1554345_a_at	FLJ20125	-0.2994	-0.0218	-0.9983	-0.4719	-1.0698	-1.7075	-1.46825
1554346_at	GNB5	-2.7427	-1.815	-2.7198	-0.8344	-2.4517	-1.5995	-2.48269
1554348_s_at	MGC13017	-1.8365	-1.7075	-2.2189	-1.5615	-0.9501	-2.0046	-3.81684
1554349_at	KUB3	-4.3104	-6.9658	-6.4297	-2.9771	-4.6082	-4.9568	-3.07502
1554351_a_at	MGC3794	2.3278	2.5294	2.8748	2.4039	2.8689	3.031	0.933947
1554352_s_at	MYCPBP	3.1563	2.5224	2.5369	2.1114	3.9558	2.3416	2.43237
1554354_at	CSE-C	-7.6439	-4.088	-8.9658	-8.0398	-4.4051	-5.8783	-5.60645
1554355_a_at	CSE-C	-6.4297	-6.8954	-4.0685	-7.1584	-2.0795	-3.6693	-5.32156
1554356_at	SLD5	-2.7331	-2.0831	-1.5237	-4.7331	-3.5942	-2.3408	-2.10029
1554360_at	FCHSD2	-1.0979	-1.0887	-1.9357	-1.522	-0.4699	-0.923	-2.45857
1554362_at	BTG4	-6.3808	-6.5598	-6.2433	-5.9127	-2.4933	-7.4804	-3.81684
1554364_at	PPP2R5C	-5.1482	-3.6331	-2.7408	-1.5113	-3.2765	-4.5735	-3.22788
1554365_a_at	PPP2R5C	2.8316	2.4185	2.2484	3.1714	2.8841	2.699	1.04146
1554367_at	FAM26C	-2.2056	-2.7236	-1.9423	-2.1844	-0.1028	-2.5995	-2.23722
1554368_at	NT5C1B	-6.138	-7.8954	-4.5395	-7.3335	-2.8997	-5.812	-5.55139
1554371_at	PKD1L2	-3.0637	-6.7642	-5.2216	-3.0069	-3.7959	-3.8741	-3.76298
1554372_at	---	-2.8594	-3.0517	-2.6118	-2.3555	-0.9697	-2.4438	-4.4764
1554374_at	---	-7.1178	-5.7027	-3.0541	-3.5162	-4.772	-5.2109	-3.81684
1554375_a_at	NR1H4	-7.8283	-6.8954	-7.6439	-4.436	-5.6295	-6.1178	-4.6692
1554376_s_at	---	-2.6767	-3.7331	-2.1494	-2.8741	-0.304	-2.3959	-2.36592
1554377_a_at	CNTNAP4	-6.7331	-1.2772	-3.319	-5.6295	-3.0517	-3.4422	-3.81684
1554378_a_at	PDE1C	-7.7642	-5.8783	-7.0398	-3.9302	-4.6295	-6.5873	-4.54047
1554379_a_at	TP73	-6.4051	-3.1278	-4.7408	-3.3104	-0.8922	-4.8448	-1.29807
1554380_at	NEK11	-4.7408	-2.9368	-3.0565	-5.5873	-4.174	-4.6012	-3.14961
1554382_at	LOC200261	-5.7331	-3.3364	-2.7524	-1.7642	-2.3452	-1.0209	-2.48269
1554383_a_at	TRAM2	-2.3147	-2.3147	-2.3808	-0.771	-3.5735	-3.2379	-2.4115
1554384_at	PADI2	-5.0023	-4.3104	-4.0023	-5.1897	-2.0023	-7.3335	-5.38041
1554385_a_at	PADI2	-4.6804	-0.9002	-1.7418	-1.7671	-0.7188	-2.4643	-2.93595
1554386_at	CST9	-5.1178	-4.2216	-6.2216	-2.9931	-2.3793	-2.4532	-3.35275
1554388_at	VPS29	-1.5995	-0.7341	-2.2849	-0.6976	-2.2751	-1.6859	-1.63396
1554390_s_at	ACTR2	3.1586	2.9429	3.7885	3.6661	3.8928	2.9841	0.14999
1554391_at	TBK1	-3.2849	-4.6367	-2.5031	-2.8614	-4.3162	-5.7959	-2.63656
1554393_a_at	ODC-p	-4.3162	-4.0541	-6.1584	-2.1649	-2.9703	-3.7602	-2.53218
1554394_at	NELL1	-6.9302	-5.7486	-6.1792	-3.1278	-3.3306	-4.357	-4.6692
1554396_at	UEV3	-2.1004	-2.1456	-1.8965	-3.1329	-0.0139	-2.309	-2.27886
1554397_s_at	UEV3	1.2756	0.8832	1.2038	0.419	-0.1437	1.3745	-2.55758
1554398_at	LYG2	-4.0256	-2.7293	-4.6153	-5.8448	-3.9839	-6.5598	-3.76298
1554400_at	TCTE3	-3.3899	-5.5873	-3.0233	-2.4723	-2.4344	-3.4517	-4.41267
1554401_a_at	TCTE3	-7.8954	-5.8448	-6.4548	-7.0023	-4.4675	-5.3335	-3.81684
1554403_a_at	---	-5.0303	-4.7179	-7.7027	-5.6584	-5.357	-7.1178	-4.8246
1554404_a_at	---	-6.7331	-6.7027	-3.4548	-4.9658	-5.4804	-4.1028	-2.30014
1554405_a_at	C21orf100	-2.8975	-2.8847	-5.3452	-4.8283	-2.1559	-4.357	-4.92572
1554406_a_at	CLEC7A	-2.4485	-5.4804	-3.8741	-3.7999	-1.2284	-5.4548	-3.00389
1554408_a_at	TK1	1.4788	1.6231	3.1435	3.2276	0.8855	2.4852	1.70241
1554409_at	WBSCR16	-6.7331	-4.7027	-8.1178	-2.9192	-1.736	-5.3452	-3.03904
1554410_a_at	WBSCR16 /// LOC442703	0.6815	0.8767	0.4755	0.8737	1.4219	1.0142	-2.11908
1554411_at	CTNNB1	-2.7622	-2.1753	-3.0069	-2.7293	-1.2176	-1.5726	-2.30014
1554413_s_at	RUNDC2A	-2.7681	-7.2002	-5.7027	-6.7959	-4.0256	-6.4297	-5.2013
1554414_a_at	C8orf1	1.7306	1.1085	0.6478	1.4388	0.2317	1.5611	-1.31963
1554415_at	TAF5L	-1.7769	-0.6349	-1.1701	-1.9192	-0.0481	-1.3054	-0.113981
1554417_s_at	APH1A	-0.2685	-0.4576	-0.9473	-0.4888	-0.8329	-0.7779	-1.45626
1554418_s_at	SPOCK3	-3.2136	-6.7642	-3.3393	-8.8283	-2.6602	-4.227	-5.38041
1554419_x_at	ZNF403	-4.8201	-3.1636	-2.6385	-2.8201	-1.0643	-4.5462	-4.92572
1554420_at	ATF3	-0.8186	-1.8858	-0.8662	-0.0767	-0.556	-0.2213	-3.35275
1554423_a_at	FBXO7	3.5368	1.9789	2.4997	2.9196	2.1805	2.6375	1.63674
1554424_at	FIP1L1	-0.6735	0.2973	0.315	0.1635	0.0452	0.2795	-2.23722
1554428_s_at	NLGN2	-0.8334	-0.9067	-4.0734	-1.3386	-0.1345	-2.6638	-1.8059
1554429_a_at	DMWD	-0.9132	-1.0451	-0.6625	-0.1028	0.1799	-1.4675	-1.8059
1554430_at	C21orf51	-0.4477	-1.2647	-1.4391	-1.6065	-1.4035	-0.7452	-1.23524
1554432_x_at	C21orf51	-0.1172	-0.3086	-0.3339	0.4481	0.3532	-0.5064	0.21892
1554433_a_at	ZNF146	2.7552	1.9641	2.133	2.5881	1.8219	2.7128	-0.894597
1554436_a_at	REG4	-3.2488	-3.5129	-2.0433	-7.6439	-2.6439	-4.2216	-4.8246
1554438_at	KIAA1217	-1.8741	-0.8298	-1.3585	-5.5462	-4.4675	0.0723	-1.90836
1554440_at	KIAA0513	-6.7027	-3.6878	-4.5328	-5.8954	-4.2765	-3.4771	-5.01538
1554441_a_at	KIAA0261	1.6449	1.4368	1.9164	1.4457	1.5775	1.484	-0.446182
1554442_at	VMD2	-2.5362	-0.8783	-1.576	-0.7461	-0.0371	-1.1285	-1.13148
1554443_s_at	VMD2	-2.8468	-2	-3.1792	-4.2163	-2.2379	-3.1128	-3.26848
1554444_s_at	C2orf18	-0.1386	-0.5191	-0.4544	-0.836	0.4244	-0.6758	-0.625919
1554445_at	ZNF85	-7.7027	-5.6153	-7.1178	-1.6493	-0.3026	-7.7642	-2.21685
1554447_at	---	-1.6878	-0.6295	0.0871	-1.7959	-1.3467	-1.018	-2.19676
1554448_at	---	-2.5113	-1.9412	-2.028	-2.9613	-1.1266	-2.1178	-3.87188
1554449_at	FLJ35954	-2.3019	-1.2096	-2.5581	-1.5146	-1.7909	-2.1405	-4.92572
1554450_s_at	FLJ35954	-0.647	1.1718	-0.9983	0.4668	0.2432	-0.0749	-1.66123
1554451_s_at	DNAJC14	1.0685	1.5583	1.5045	0.7268	0.5871	0.6139	-0.910871
1554452_a_at	HIG2	3.426	3.1743	5.1702	4.0058	5.8448	1.0521	0.982111
1554453_at	HNRPLL	-1.3489	-1.8039	-2.7622	-1.9771	0.1073	-1.8646	-3.87188
1554455_at	WINS1	-1.193	-0.4224	0.6559	0.1073	-0.7221	0.6808	0.194407
1554456_a_at	WINS1	0.164	0.1325	1.2733	0.9107	0.8766	1.0846	-0.670249
1554459_s_at	CFH	-4.2056	-5.7027	-6.673	-5.2653	-6.1792	-7.2433	-4.79792
1554460_at	ST8SIA4	-1.9512	-5.1688	-2.9635	-2.1766	-2.1779	-2.3047	-2.58343
1554462_a_at	DNAJB9	1.1684	0.2968	0.7485	1.8281	0.2317	0.5782	-0.894597
1554464_a_at	CRTAP	2.0831	1.496	2.2798	2.0113	1.8165	1.9787	0.467356
1554465_s_at	FLJ20344	-1.1153	-0.2321	-1.5505	-1.3592	-0.6808	-1.2461	-2.25789
1554466_a_at	MGC13114	1.2738	1.0692	1.0401	1.5941	0.3876	0.9608	0.042111
1554468_s_at	---	-1.3974	-0.5964	-0.9557	-4.1431	-0.7632	-0.5934	-1.83666
1554469_at	HSPC063	-1.0392	-1.6887	-0.6943	-0.6502	-0.4941	-2.5735	-2.87097
1554470_s_at	HSPC063	0.4242	-0.527	-0.1047	0.1185	-0.2243	-1.6859	-1.31963
1554471_a_at	DKFZP566D1346	0.3143	-0.1053	0.9688	0.6406	0.891	1.3733	-1.62051
1554472_a_at	PHF20L1	0.3756	-0.4438	-0.4352	-1.0954	-0.488	-1.3133	-3.26848
1554473_at	SRGAP1	-3.1178	-0.8314	-3.1507	-2.8552	-0.814	-2.2934	-3.46503
1554474_a_at	MOXD1	-2.3944	-3.0093	-2.3884	-1.8709	-1.0529	-2.7027	-3.87188
1554475_a_at	FLJ36888	-2.1153	-2.2543	-1.8804	-3.4804	-2.2502	-1.9647	-2.80874
1554476_x_at	---	-6.0398	-2.917	-5.6878	-3.7065	-1.2076	-4.436	-3.58264
1554478_a_at	FLJ20718	-2.0649	-5.7179	-0.873	-2.138	-1.0571	-1.0339	-2.23722
1554479_a_at	CARD8	1.5841	0.4082	-0.2526	1.7626	0.5043	0.7038	-0.670249
1554480_a_at	SVH	1.1787	1.1991	2.0597	1.1855	-0.0454	1.0489	-0.0495038
1554481_a_at	EPB41	-0.2536	-0.7919	-1.3111	-1.949	-0.2761	0.3778	-2.10029
1554482_a_at	SARA2	2.2742	1.6327	2.8753	1.6047	3.1062	3.142	0.743028
1554483_at	TMEM37	-2.1623	-1.4097	-2.1884	-2.4454	-0.2761	-2.6065	-1.03469
1554485_s_at	---	-2.7583	-6.0209	-6.5598	-6.3808	-4.812	-6.0398	-4.8246
1554486_a_at	C6orf114	-2.8573	-2.939	-2.4517	-3.257	-1.436	-2.4469	-2.36592
1554487_a_at	CREBL1	-2.9302	-3.2626	-3.2543	-2.2474	-3.3076	-4.1228	-1.89212
1554488_at	Cep70	-2.3408	-1.9357	-1.9726	-3.7486	-1.5362	-1.889	-4.16353
1554489_a_at	Cep70	0.6921	-0.3748	-0.527	-1.7849	-3.5907	0.8159	-3.46503
1554491_a_at	SERPINC1	-7.2002	-6.1792	-2.8932	-4.4675	-2.8741	-5.4933	-4.79792
1554492_at	THADA	-7.9658	-6.2877	-7.1584	-4.7103	-4.904	-8.3808	-5.66052
1554493_s_at	THADA	-0.3412	0.4495	0.3821	-0.3715	0.4372	-1.7524	-2.43484
1554494_at	FLJ12998	-4.5804	-4.5873	-3.9613	-2.7779	-5.138	-6.1178	-5.66052
1554495_s_at	FLJ12998	-7.3335	-5.7799	-1.8201	-2.9908	-2.0601	-2.5632	-3.98539
1554496_at	RAD51L1	-2.7959	-1.6135	-3.1405	-2.5446	-1.3891	-5.6295	-3.26848
1554499_s_at	PPA2	-1.6675	-1.225	-0.3441	-1.1241	-0.8308	-1.119	-2.83952
1554500_a_at	RGS7	-4.035	-3.5735	-2.5462	-4.399	-2.3733	-3.4454	-4.8246
1554501_at	THG-1	-1.7293	-1.6822	-1.0637	-0.3937	-1.0035	-2.0209	-3.71032
1554503_a_at	OSCAR	-7.2002	-3.4173	-3.2163	-2.5262	-1.3401	-4.3219	-3.98539
1554504_at	NAALAD2	-3.8039	-4.553	-3.6331	-3.8614	-2.737	-6.6153	-5.76564
1554506_x_at	NAALAD2	-6.7959	-4.1078	-4.1636	-3.4173	-3.093	-2.7331	-5.55139
1554507_at	NAALAD2	-4.2379	-7.8954	-4.1897	-4.1178	-3.3335	-7.5328	-5.96394
1554508_at	PIK3AP1	0.6111	-0.3126	-2.6841	-0.1581	-3.2379	1.4041	-5.01538
1554509_a_at	C10orf97	1.0464	0.3858	0.5499	-0.5851	-0.2505	0.0471	-1.18986
1554510_s_at	GHITM	3.4112	4.4643	4.1935	3.6501	3.3082	3.9854	1.69503
1554511_at	---	-2.6367	-5.3929	-5.8614	-5.1897	-4.0256	-6.0589	-2.9031
1554512_a_at	FLJ14640	-1.2702	-1.9247	-1.9236	-2.2069	-3.8079	-1.9737	-5.14
1554513_s_at	FLJ14640	-1.2751	-1.5429	-1.7437	-1.5055	-0.7588	-0.7789	-3.71032
1554514_at	FLJ20581	-8.1178	-4.8201	-3.5666	-1.7612	-1.6322	-2.8283	-4.34942
1554516_at	---	-1.4517	-0.6702	-0.0517	-0.692	0.2061	-0.6892	-0.402382
1554517_x_at	---	-0.7179	-1.229	-0.4438	-0.9495	0.6027	-1.3226	-0.402382
1554518_at	FLJ13273	-0.7765	-0.6052	-0.3944	-0.5752	0.3891	1.342	-2.77859
1554519_at	CD80	3.1499	0.9607	1.5867	-2.0625	1.3722	0.9569	0.0336322
1554520_at	LOC283861	-2.2406	-1.5547	-1.3321	-2.5245	-1.1546	-1.8954	-1.83666
1554522_at	CNNM2	-1.8344	-2.0012	-2.0893	-2.0565	-2.119	-1.6556	-3.11187
1554523_a_at	CNNM2	-1.9988	-1.5505	-2.4438	-2.2136	-0.9771	-1.4965	-2.08175
1554524_a_at	OLFM3	-3.257	1.5969	-5.0979	-7.8283	-2.5429	-6.8283	-5.66052
1554526_at	OLFM3	-6.4548	0.2686	-7.3808	-6.7959	-2.7065	-8.4804	-5.8167
1554528_at	C3orf15	-2.8468	-1.4707	-6.2002	-5.9658	-0.6118	-6.2216	-1.16525
1554530_at	MGC33530	-6.8283	-2.028	-5.9479	-3.6657	-4.195	-6.1584	-5.2013
1554531_at	TTC12	-4.7959	-4.7799	-4.1431	-2.8635	-1.7379	-2.4005	-1.60719
1554533_at	C2	-3.812	-7.5873	-6.7959	-2.7065	-4.9302	-3.6224	-5.71358
1554534_at	DPYD	-2.2584	-4.7959	-1.2591	-2.4438	-2.0221	-1.8858	-2.93595
1554536_at	DPYD	-7.0398	-4.0303	-3.1078	-5.7179	-2.928	-7.4804	-5.8167
1554537_at	HT007	-2.2488	-2.2096	-1.0233	-2.2447	-2.4659	-2.2488	-4.04378
1554538_at	RHOF	-1.4564	-3.4204	-1.0069	-1.8079	-0.944	-0.9954	-0.79307
1554539_a_at	RHOF	3.6357	0.3834	1.7367	0.5347	1.0428	1.0783	1.4574
1554540_at	MGC27277	-7.4297	-5.7027	-7.2002	-2.2681	-4.3868	-4.0783	-5.49535
1554541_a_at	KIAA0514	-5.2109	-2.191	-4.7563	-6.7642	-2.2962	-5.4297	-3.00389
1554542_at	LOC153328	-1.7969	-2.0673	-6.0398	-1.8344	-1.244	-2.3292	-2.69171
1554543_at	SPAG9	-1.8794	-1.0433	-3.6693	-1.7859	-1.5195	-2.4391	-2.77859
1554544_a_at	MBP	0.7748	1.1561	-6.1178	1.3815	-5.2433	-6.2653	-2.55758
1554545_at	MGC26594	-2.2474	-2.9885	-6.5064	-3.5804	-3.2934	-3.4485	-3.98539
1554547_at	FAM13C1	-3.5666	-1.8583	-1.0698	-8.7027	-2.0481	-5.2433	-5.2013
1554549_a_at	WDR20	-2.2877	-1.889	-2.0589	-2.0529	-1.976	-2.4066	-3.39649
1554550_at	KIAA1430	-5.2543	-7.9658	-7.4297	-6.2216	-5.812	-7.0398	-5.49535
1554553_s_at	LOC90522	0.9673	0.9962	0.8671	0.8992	1.1094	0.4726	-2.15739
1554554_at	LOC284001	-5.5873	-2.0315	-3.9479	-5.6878	-4.2056	-4.3047	-2.48269
1554555_a_at	FLJ21148	-1.4112	0.4045	-0.1069	1.1042	-0.1475	0.908	-0.663339
1554556_a_at	ATP11B	-0.6887	-1.2365	-0.7919	-1.0819	0.4817	-1.4957	-2.21685
1554557_at	ATP11B	-1.9512	-1.1766	-1.8427	-1.5204	-2.0967	-1.6224	-2.83952
1554558_at	WDR22	-3.3808	-4.0685	-8.1178	-3.035	-2.4204	-6.1792	-4.54047
1554559_at	GPR62	-1.6925	-1.9357	-3.8365	-3.5064	-0.8842	-2.4659	-1.90836
1554560_at	PGM5	-5.5735	-6.4297	-3.2626	-7.2433	-3.4933	-7.4804	-4.98901
1554564_a_at	SPPL3	-3.1976	-2.3718	-2.7466	-3	-2.5245	-2.3393	-3.98539
1554565_x_at	SPPL3	-3.6188	-0.7627	-4.1278	-2.1004	-3.2163	-1.0679	-1.2874
1554566_at	KCTD17	-4.2543	-3.3481	-5.6295	-1.5345	-0.7122	-2.8201	-2.45857
1554568_at	DNCL2A	-3.6841	-2.5907	-3.1792	-3.7331	-3.8531	-6.0023	-4.10318
1554569_a_at	CUGBP2	-1.3982	-0.6043	-3.6188	-1.517	-0.28	-5.0116	-4.6692
1554571_at	APBB1IP	-5.8614	-4.0445	-1.4884	-7.3335	-1.2849	-1.8762	-4.54047
1554572_a_at	SUV39H2	1.5824	2.1795	1.5322	1.262	1.6927	1.8611	0.26311
1554574_a_at	DIA1	0.9623	1.2307	1.5907	1.7873	1.4937	0.9717	-1.8059
1554575_a_at	BPNT1	0.1979	-0.9983	0.7303	-2.2821	0.0178	1.7162	-1.63396
1554576_a_at	ETV4	-6.8954	-3.0327	-4.2877	-5.7331	-2.7027	-7.2002	-2.96953
1554577_a_at	PSMD10	3.4004	3.2343	4.1706	3.3122	3.3456	4.06	1.89257
1554578_at	ZNF70	-2.7408	-5.7959	-2.1103	-5.7027	-1.7495	-2.4469	-1.79076
1554579_a_at	MYO18B	-1.8171	-1.8699	-3.812	-6.5064	-2.5446	-6.9302	-3.00389
1554580_a_at	WWP2	-1.3061	-2.5995	-4.1897	-2.2626	-0.1864	-2.7959	-3.58264
1554582_a_at	MGC50559	-5.4422	-7.0398	-3.8656	-2.8201	-2.7622	-7.4297	-2.06344
1554583_a_at	MGC50559	-6.2433	-4.8365	-6.0979	-4.9127	-3.6767	-6.7959	-2.87097
1554584_at	DKFZP586M1120	-3.2793	-4.6657	-4.0783	-5.4297	-3.3659	-3.57	-3.22788
1554586_a_at	RHOBTB2	-5.5328	-6.357	-2.1456	-3.0589	-3.2653	-6.6153	-2.93595
1554588_a_at	FLJ30990	-1.6082	-6.1792	-1.6859	-6.0589	-4.8039	-2.482	-3.22788
1554589_at	LENG9	-1.9456	-1.7236	-1.5735	-1.8252	-0.8273	-2.0256	-3.76298
1554591_at	---	-2.8019	-5.0783	-1.8386	-2.0893	-0.4905	-2.4469	-3.03904
1554592_a_at	SLC1A6	-3.2297	-6.4548	-3.8868	-7.9658	-2.3133	-3.673	-5.71358
1554593_s_at	SLC1A6	-6.2433	-5.4804	-7.0783	-8.2877	-2.2515	-3.8868	-5.55139
1554594_at	LOC201175	-6.5598	-5.3452	-7.0023	-2.5262	-5.7642	-6.5064	-4.73362
1554595_at	SYMPK	-0.6074	0.8293	0.2838	0.627	0.8892	0.443	-0.236814
1554597_at	---	-0.9868	0.2383	-0.3651	0.077	0.0311	0.84	-0.663339
1554599_x_at	---	-0.7924	0.2307	-0.2719	0.619	0.2582	1.1847	-0.50056
1554600_s_at	LMNA	1.647	2.5508	1.9282	3.1462	3.5227	1.6673	0.211422
1554601_at	TCBA1	-3.4836	-2.1714	-6.7027	-3.7486	-1.6981	-7.2877	-4.60478
1554602_at	RBM8A	-3.3511	-0.9192	-1.5598	-0.91	-1.4715	-1.5934	-1.79076
1554604_at	MBTPS2	-2.5786	-4.6439	-2.0734	-3.2324	-3.5838	-4.6295	-4.92572
1554606_at	FLJ36090	0.9173	-0.8237	-0.8641	-0.193	-0.2002	1.1935	-3.81684
1554607_at	CNKSR2	-3.3868	-7.6439	-0.9056	-5.5735	-2.3467	-6.1792	-4.79792
1554608_at	TGOLN2	-1.085	-1.917	-1.8039	-1.412	-1.8314	-2.3104	-2.10029
1554609_at	MGC12965	-2.1291	-1.8635	-1.6403	-1.2243	-0.407	-0.3397	-2.93595
1554610_at	ANKMY1	-2.968	-1.9051	-4.5873	-4.6878	-1.9073	-1.7819	-3.98539
1554612_at	KIAA0226	-6.7642	-3.772	-7.0398	-3.9434	-6.8283	-7.4804	-4.60478
1554613_a_at	KIAA0226	-6.0209	-4.0831	-4.436	-3.3868	-1.7065	-5.3219	-2.36592
1554614_a_at	PTBP2	-0.51	-0.2657	-0.1241	-1.7207	-1.3241	-1.2737	-4.54047
1554615_at	---	-2.3599	-2.4501	-5.5873	-5.5328	-4.6295	-5.299	-4.04378
1554616_at	SERPINB8	-2.4707	-2.1976	-1.5471	-2.9839	0.5305	-2.7179	-1.83666
1554618_at	HRBL	-4.3452	-5.9658	-2.9018	-2.2905	-1.7236	-7.0023	-3.71032
1554619_at	LOC153364	-3.1431	-2.6657	-3.699	-5.2109	-1.4691	-4.0831	-5.2013
1554621_at	DGKE	-3.9568	-7.7027	-2.1329	1.2378	-1.7919	-7.7027	-3.81684
1554623_x_at	DGKE	-5.4804	-6.2216	-5.3808	1.1961	-2.2433	-5.5598	-4.04378
1554624_a_at	SIRPB1	-2.9501	-2.7919	-3.8406	-2.0291	-3.9748	-3.7959	-5.01538
1554625_at	BCL6B	-5.1482	-2.1456	-1.3644	-2.7622	-0.3383	-1.873	-2.36592
1554627_a_at	ASCC1	2.3936	1.8651	1.8446	1.9563	1.73	2.1955	0.130243
1554628_at	LOC126295	-2.5769	-1.1323	-0.6096	-1.4328	0.6184	-0.7924	-0.92733
1554629_at	EPHA7	-5.0209	-6.357	-3.673	-5.3219	-5.0209	-5.5064	-5.49535
1554631_at	ATM	-1.8049	-1.4771	-2.7979	-2.4612	-1.3205	-2.1507	-2.23722
1554633_a_at	MYT1L	-4.3219	-5.6153	-5.5735	-2.2189	-5.6153	-7.2002	-3.71032
1554634_at	APRIN	-2.2737	-3.5295	-3.9258	-5.1078	-6.6153	-3.9434	-5.66052
1554635_a_at	NPAS3	-4.6012	-0.0945	-4.1792	-4.0541	-3.5666	-4.138	-3.07502
1554636_at	---	-4.6804	-3.5096	-8.3808	-7.2002	-5.0023	-8.2002	-5.91584
1554637_a_at	CBFA2T2	-2.9127	-0.7904	-1.5641	-0.1329	0.2358	-1.1759	-1.86809
1554638_at	ZFYVE16	-1.5088	-1.6657	-2.1623	-4.0541	-2.7661	-1.8541	-2.9031
1554640_at	PALM2	-1.976	-2.6493	-0.6367	-7.2877	-3.4204	0.2208	-4.8246
1554641_a_at	MGC22014	-3.8201	-2.6493	-2.2488	-4.8283	-3	-2.6349	-3.58264
1554642_at	RNF32	-2.1714	-2.8847	-3.9258	-3.2324	-2.6171	-3.9258	-2.19676
1554643_at	RGS11	-2.2216	-4.9214	-5.299	-5.7959	-6.0783	-6.7642	-4.92572
1554646_at	OSBPL1A	-2.6047	-1.8089	-2.7084	-3.2681	-1.3823	-3.8614	-2.02751
1554648_a_at	NIP	0.0421	-5.673	-4.4422	-3.8699	-0.8004	-2.9817	-3.51171
1554649_at	SMTN	-7.4804	-2.0256	-2.5162	-3.6118	-2.1701	-3.7331	-3.00389
1554650_a_at	SMTN	-1.7959	-2.4485	-4.7799	-5.7027	-3.0979	-5.4173	-2.34366
1554652_s_at	LOC375449	-2.8489	-3.4771	-2.0339	-2.1871	-3.6403	-4.0589	-3.03904
1554655_a_at	LOC388394	-6.6153	-5.2765	-6.2877	-5.4173	-3.4643	-4.035	-2.93595
1554657_a_at	C20orf26	-2.7179	-6.4804	-4.4235	-2.1278	-2.3263	-2.939	-4.16353
1554659_at	NEK4	-3.1766	-2.9931	-4.5598	-2.917	-1.8221	-2.2042	-2.77859
1554660_a_at	FLJ32001	-1.5778	-0.6259	-2.6675	-0.9618	-0.9777	-2.138	-3.81684
1554661_s_at	FLJ32001	-0.737	0.142	-1.8646	-1.0979	-0.0043	-0.7188	-3.07502
1554662_at	FLJ40121	-3.7103	-6.8954	-5.9302	-4.7642	-4.0734	-6.357	-3.71032
1554663_a_at	NUMA1	-3.0565	-3.2351	-2.8783	-1.5718	-3.9434	-3.2681	-5.26184
1554664_at	C9orf90	-2.6313	-7.5328	-3.7563	-3.0162	-2.2948	-3.5031	-3.35275
1554665_at	ZNF586	-3.6082	-2.3047	-4.035	-3.4612	-2.2216	-6.1178	-5.38041
1554666_at	LOC284017	-5.6584	-2.4438	-2.5328	-2.6331	-1.2863	-4.4173	-2.77859
1554667_s_at	FLJ13984	0.5095	1.7793	1.8755	2.1092	0.9691	2.2802	-0.425576
1554668_a_at	MGC27169	-5.0116	1.0085	-5.7331	-3.5873	-4.5395	-3.6259	-3.98539
1554670_at	GGA1	-1.2779	-0.4461	-0.3426	-1.4572	-1.3234	-2.1165	-1.46825
1554671_a_at	SRRM2	-2.5047	-1.1488	-1.8667	-2.2284	-0.407	-5.2002	-2.58343
1554672_at	FLJ12571	-3.1533	-5.5195	-3.7524	-2.6748	-0.7974	-2.1623	-4.79792
1554675_a_at	C10orf94	-2.7274	-2.8242	-2.6657	-6.5328	-1.5726	-2.8059	-3.71032
1554676_at	PRG1	-2.5479	1.8428	-1.9083	-2.5245	-1.6349	-2.3379	-3.65887
1554677_s_at	CKLFSF4	-3.8997	-0.9562	-2.7427	-3.257	-3.9523	-6.4548	-4.22474
1554678_s_at	HNRPDL	1.7392	3.0425	3.1425	2.4038	2.4869	3.2491	2.70387
1554679_a_at	LAPTM4B	-2.6012	-3.3929	-5.0398	-4.6082	-1.6953	-3.3248	-5.26184
1554680_s_at	KCNS2	-2.699	-2.9839	-2.7046	-4.6295	-1.335	-3.5162	-4.10318
1554681_a_at	MGC50722	-2.4755	-6.5328	-6.6153	-6.2216	-5.2002	-6.8283	-2.74905
1554683_a_at	MGC50722	-5.812	-2.5804	-3.299	-1.5212	-2.1241	-4.8365	-3.58264
1554685_a_at	KIAA1199	-4.8283	-5.5064	-5.2653	-5.7642	-3.6767	-7.0783	-2.66387
1554686_at	STAU2	-2.6421	-3.028	-2.8489	-2.1494	-5.3929	-2.776	-5.32156
1554689_a_at	NLGN4X	-5.4422	-0.9368	-3.4297	-6.5598	-3.4051	-7.1178	-4.79792
1554690_a_at	TACC1	-2.812	-0.8736	-1.126	0.4385	-3.2737	-0.9902	-0.390923
1554691_a_at	PACSIN2	0.6994	0.5539	0.4556	1.1027	1.6377	-0.2608	-1.49254
1554692_at	SLC23A2	-3.3393	-4.6082	-3.1128	-2.4066	-1.9368	-3.3659	-4.41267
1554694_at	C10orf9	-6.2002	-3.9658	-5.2433	-4.4548	-2.9726	-4.8365	-3.81684
1554696_s_at	TYMS	2.7845	4.1517	4.4021	4.2001	2.8518	3.7673	2.98105
1554697_at	ADAMTS9	-5.8448	0.2721	-5.8448	-5.0209	-4.4485	-6.6439	-4.22474
1554699_at	L3MBTL4	-4.0734	-7.2002	-3.3076	-7.7642	-1.4699	-2.816	-3.22788
1554700_at	CDH7	-4.1533	-4.0734	-5.0303	-7.2002	-7.8283	-4.9479	-5.86677
1554701_a_at	TBC1D16	-3.2379	-3.0758	-3.2216	-3.035	-1.4771	-1.8396	-2.60975
1554702_at	VGCNL1	-6.0783	-6.6153	-7.8283	-2.1844	-2.1923	-2.5821	-3.98539
1554703_at	ARHGEF10	-6.9658	-1.3481	-6.3808	-3.9613	-5.5064	-4.2543	-4.73362
1554704_at	ATP8B3	-0.7681	-2.2351	0.1464	0.9655	-0.7202	-3.7879	-0.494415
1554705_at	MGC45780	-6.7027	-6.8614	-5.1897	-6.2002	-3.8699	-6.5328	-3.26848
1554706_at	OR2L13	-3.4612	-6.5598	-7.4804	-4.6367	-5.299	-6.7642	-5.38041
1554707_at	C9orf68	-4.3511	-3.8954	-5.6295	-8.3808	-1.9335	-2.9236	-5.078
1554708_s_at	C9orf68	0.2726	-4.4422	-5.4933	-5.9302	-1.3974	-3.0807	-3.76298
1554710_at	KCNMB1	-4.8868	-2.5513	-3.6153	-4.6657	-1.0256	-6.0023	-4.60478
1554711_at	FAM26A	-5.0783	-1.7027	-7.2002	-5.357	-3.7486	-7.1178	-2.96953
1554712_a_at	BXMAS2-10	-3.2709	-3.1153	-5.3335	-5.5462	-3.4051	-2.9258	-4.73362
1554714_at	LOC253981	-6.673	-6.9658	-6.673	-7.0023	-5.8954	-7.5328	-3.87188
1554715_at	MGC42951	-5.4675	-5.3688	-5.088	-4.2324	-3.8573	-5.0589	-4.16353
1554716_s_at	MGC42951	-4.8531	-5.1792	-2.8594	-3.9568	-4.6953	-5.3104	-4.34942
1554717_a_at	PDE4D	-3.1304	-1.3577	0.8737	-2.2474	-1.1917	0.2862	-5.38041
1554719_at	NDUFA10	-5.7027	-4.138	-1.7632	-3.0783	-1.4836	-1.7593	-3.92808
1554721_a_at	TAF2	1.3421	0.9709	1.6126	-0.2962	1.4531	0.6043	-0.741224
1554722_at	TRPM3	-4.2216	-7.1178	-3.3423	-7.1584	-5.2109	-6.138	-4.98901
1554723_x_at	---	-7.5328	-3.3364	-7.7027	-5.0116	-3.4675	-7.0783	-5.43835
1554724_at	SLC6A11	-6.3335	-7.5873	-6.2653	-4.2324	-6.2433	-7.7642	-5.8167
1554725_at	RABGAP1L	-6.1584	-1.9931	-3.553	-5.138	-4.2543	-4.5666	-5.14
1554726_at	ZNF655	-2.319	-0.6999	-1.2856	-0.7884	-0.7145	-1.2591	-2.19676
1554728_at	SLC9A1	-4.5735	-6.7642	-5.9302	-7.1584	-4.2543	-6.357	-3.51171
1554730_at	MCTP1	-2.61	-2.1215	-3.1584	-4.8868	-0.4344	-3.3423	-3.46503
1554732_at	MGC24125	-6.8614	-5.8614	-5.2543	-4.3868	-0.9641	-2.816	-3.22788
1554733_at	MGC24125	-5.2002	-8.1178	-3.6841	-7.5328	-2.7622	-4.3277	-5.71358
1554735_a_at	TRIM7	-1.0619	-5.1792	-5.0979	-6.0023	-1.9445	-5.1584	-2.30014
1554736_at	PARG1	-5.2765	-2.3306	-3.5162	-7.2877	-5.812	-5.8283	-4.41267
1554737_at	FBN2	-3.3393	-1.5666	-3.5907	-4.088	-1.5666	-3.4707	-4.22474
1554739_at	IPP	-3.0979	-3.2136	-2.6135	-2.7447	-2.673	-2.6785	-5.2013
1554740_a_at	IPP	-0.2955	0.0365	-0.6353	-0.4266	0.0418	0.8184	-1.92479
1554741_s_at	FGF7 /// FLJ30435	-1.1004	-4.8954	-3.4143	-2.4407	0.0596	-0.2119	-3.76298
1554742_at	PMS1	-3.0734	-4.7255	-3.227	-1.3659	-1.4755	-6.8283	-5.01538
1554743_x_at	PMS1	-2.0186	-2.5855	-1.6859	-0.7929	-1.195	-2.774	-2.87097
1554744_at	COPl	-2.3929	-3.9658	-3.1507	-3.1103	-6.7331	-2.399	-5.49535
1554745_at	RALGPS1	-3.3104	-1.9579	-5.5064	-2.2502	-2.5212	-4.6012	-4.28674
1554747_a_at	38597	2.7371	2.8721	4.0364	2.8441	2.7125	3.1034	-0.755848
1554748_at	CLCNKB	-4.8783	-1.9203	-5.7799	-2.3748	-2.4501	-5.3104	-2.80874
1554749_s_at	CLCNKB	-3.2351	-5.7959	-2.3868	-5.0783	-3.6012	-3.2379	-2.43484
1554751_at	---	-6.5873	-6.4051	-4.4804	-7.0023	-4.8283	-5.3808	-5.60645
1554752_a_at	---	-6.4051	-3.8954	-2.0783	-5.7179	-4.035	-2.5581	-1.95823
1554755_a_at	KIAA0774	-3.319	-2.3733	-2.3496	-2.2626	-1.3423	-2.1253	-4.41267
1554757_a_at	INPP5A	-0.8965	-2.8699	-3.1405	-2.0445	-1.2919	-2.1989	-4.8246
1554758_a_at	CD99L2	-1.3033	-2.2779	-2.8059	-2.1443	-0.8479	-1.3585	-3.39649
1554759_at	SNIP	-4.8201	-5.5064	-3.4391	-2.5295	-3.9885	-1.7515	-2.25789
1554761_a_at	FLJ20397	-4.0831	-0.904	-0.8319	-1.3644	-0.2754	-0.2491	-2.4115
1554762_a_at	BOMB	-2.2136	-5.6012	-4.6584	-1.7103	-1.0917	-4.9839	-2.9031
1554763_at	MGC42638	-5.5462	-6.673	-4.1028	-4.7879	-5.7027	-5.8448	-4.16353
1554764_a_at	MGC39681	-8.3808	-6.7331	-6.1178	-4.436	-4.0541	-8.9658	-5.71358
1554765_a_at	MGC39681	-4.6804	-4.8531	-7.0398	-5.673	-3.6953	-2.7027	-4.28674
1554766_s_at	---	-6.3335	-3.8826	-3.6439	-2.7819	-0.968	-6.3335	-4.22474
1554767_s_at	CRYZL1	0.6177	0.4468	1.0043	0.3302	1.7067	-0.9902	-0.525401
1554768_a_at	MAD2L1	3.8217	3.5719	4.0486	3.6451	3.2098	3.0807	2.73885
1554769_at	FLJ32130	-4.7255	-2.6313	-2.7602	-2.7486	-1.4588	-2.5683	-3.31009
1554770_x_at	FLJ32130	-3.7839	-3.138	-2.0868	-1.422	-1.6003	-8.2877	-3.03904
1554771_at	---	-1.4135	-0.5675	-1.5968	-2.4469	-3.4933	-1.5471	-2.06344
1554772_at	FLJ40342	-7.5328	-2.5942	-6.0589	-1.6638	-0.4767	-5.5064	-3.58264
1554773_at	WFIKKN2	-6.2216	-5.9839	-5.0209	-4.6953	-3.9839	-5.7486	-2.83952
1554774_at	MINA	0.6721	-1.8879	-1.1078	-0.0945	-0.4228	0.543	-3.11187
1554776_at	ZFP42	-5.8954	-5.7331	-5.357	-4.5942	-5.1897	-6.2002	-4.10318
1554777_at	ZFP42	-6.2433	-2.8386	-5.7642	-2.2976	-5.2653	-3.4328	-4.8246
1554778_at	PHLDB2	-5.1178	-7.4804	-8.9658	-8.8283	-6.138	-5.7959	-5.76564
1554779_s_at	PHLDB2	-4.6804	-7.9658	-5.2324	-4.1792	-5.8954	-3.2109	-4.79792
1554780_a_at	PHTF2	0.3337	0.0577	0.1477	0.8361	-0.6836	-0.0613	-3.03904
1554781_at	MGC32805	-7.8954	-3.3423	-7.8954	-3.3306	-3.1456	-6.3808	-5.01538
1554782_at	---	-5.3688	-3.6439	-4.0398	-3.5666	-2.6367	-4.7103	-2.10029
1554783_s_at	ARHGEF2	-2.2379	-0.9652	-2.1792	-1.412	-1.6074	-1.811	-3.03904
1554784_at	CNTN1	-7.0023	-5.5598	-3.174	-2.7859	-2.399	-7.9658	-5.26184
1554785_at	FLJ23518	-3.1688	-2.8594	-1.4868	-3.1871	-2.6934	-3.4965	-4.22474
1554786_at	C20orf32	-3.8868	-3.8039	-4.436	-3.8614	-2.4344	-6.2877	-5.2013
1554787_at	C9orf96	-5.0023	-6.7642	-2.7899	-5.0979	-3.2626	-3.1053	-3.51171
1554789_a_at	PDE8B	-7.8283	-3.4771	-2.8656	-4.6584	-1.6295	-6.4051	-5.38041
1554790_at	ZNF31	-5.5064	-2.2934	-3.5031	-2.8975	-3.6047	-2.7198	-3.03904
1554791_a_at	FLJ23861	-3.1714	-5.8283	-2.0942	-3.2765	-2.7427	-1.257	-4.92572
1554793_at	UBE3C	-8.0398	-4.5598	-3.0637	-2.6785	-2.8826	-3.6047	-5.49535
1554794_a_at	UBE3C	-0.12	1.2693	0.881	0.9578	0.0663	-0.195	-4.60478
1554795_a_at	FBLP-1	-4.1278	-2.1028	-2.7065	-3.1897	-1.5312	-4.2653	-4.54047
1554796_at	DPP6	-5.0979	-1.6376	-5.138	-4.9748	-2.5581	-2.1266	-3.07502
1554797_at	---	-3.2543	-6.8283	-2.6767	-2.8635	-4.9479	-8.4804	-5.2013
1554798_at	SNED1	-3.1103	-5.6584	-2.7084	-3.7602	-3.1354	-5.3335	-2.93595
1554800_at	RAB39	-2.81	-1.2557	-0.9817	-2.3277	-0.751	-2.0698	-3.87188
1554801_at	MGC27121	-4.6878	-1.9568	-3.2488	-3.673	-2.5228	-8.0398	-4.73362
1554803_s_at	LOC493829	-2.6565	-4.2488	-6.4804	-4.9568	-3.1792	-3.2488	-2.77859
1554804_a_at	CLDN19	0.0426	-1.0722	-0.61	-0.6246	-0.2716	-1.1066	-0.7053
1554805_at	CLDN19	-2.9839	-3.9931	-4.0685	-4.7331	-1.0168	-3.6224	-2.87097
1554806_a_at	FBXO8	2.4941	1.4005	1.5266	1.7973	0.0303	0.3602	-1.70313
1554807_a_at	SPIRE1	-0.5838	0.0846	-0.811	0.8241	0.6947	-0.257	-1.99245
1554808_at	ACP1	-1.5121	-1.9467	-3.4707	-1.9862	-1.4763	-1.812	-4.16353
1554809_at	LOC389199	-2.5228	-1.7505	-1.5014	-0.8831	0.3054	-1.7949	-3.81684
1554810_at	PLA2G4C	-7.6439	-3.8201	-6.0979	-7.0783	-4.227	-4.8039	-4.54047
1554812_at	CLDN20	-5.4173	-2.5064	-3.6693	-5.6295	-1.6547	-3.4112	-5.32156
1554813_at	---	-4.4675	-5.2543	-6.4804	-2.9794	-5.138	-5.7179	-4.22474
1554814_at	E2-230K	-5.1584	-4.0783	-4.1128	-4.9479	-3.9748	-4.5942	-1.39775
1554816_at	ASTN2	-5.0493	-2.8386	-4.4933	-2.2474	-5.6878	-3.2324	-5.66052
1554818_s_at	C20orf12	-6.5064	-6.4548	-6.6439	-4.6082	-1.9726	-0.7745	-3.51171
1554819_a_at	ITGA11	-4.299	-5.5598	-2.8741	-4.1128	-2.9748	-3.9613	-2.27886
1554820_at	LOC340351	-3.4112	-7.3335	-5.5735	-3.6584	-2.3703	-7.7027	-5.38041
1554821_a_at	ZBED1	-0.4438	-1.0239	-0.7193	-1.6684	-0.5534	-6.0209	-0.902711
1554822_at	PHTF2	-3.436	-2.3823	-1.5718	-1.5237	-3.6188	-5.0493	-2.66387
1554824_at	ZNF585A	-1.0637	-2.399	-4.6153	-1.5726	-1.2543	-2.9885	-2.74905
1554825_at	---	-7.9658	-5.3452	-6.3104	-3.5262	-6.357	-5.1278	-4.28674
1554826_at	ALS2CR7	-3.662	-4.9931	-4.812	-4.9839	-3.4235	-4.3335	-2.93595
1554827_a_at	ADCY7	-0.553	-4.3511	-5.2216	-4.9127	-4.0398	-3.319	-2.34366
1554828_at	PDGFRA	-3.8201	-6.6153	-4.8448	-7.1178	-2.4127	-5.0979	-4.04378
1554830_a_at	TSAP6	-4.2433	-0.7084	0.3767	-1.2856	2.1613	0.2339	-3.51171
1554831_x_at	ALS2CR11	-5.6878	-8.3808	-4.174	-4.1584	-2.2056	-4.5129	-5.38041
1554833_at	MCTP2	-7.2877	-4.3162	-6.2002	-4.8954	-3.1405	-6.2653	-3.71032
1554834_a_at	RASSF5	0.276	-1.6869	-1.011	0.9414	0.4374	-4.3868	-4.10318
1554835_a_at	B3GNT5	-3.138	-4.7959	-4.772	-5.8954	-5.1178	-3.6331	-2.96953
1554836_at	USP36	-6.9302	-3.6295	-5.8448	-2.9546	-4.399	-2.7217	-4.10318
1554837_a_at	CYP4A11	-3.195	-5.2653	-2.119	-3.2962	-2.7661	-3.6953	-3.03904
1554839_at	CIDEC	-2.071	-2.1103	-1.6767	-1.2189	-0.9954	-1.8826	-2.43484
1554840_at	LOC280665	-2.7819	-2.77	-2.8552	-1.9225	-0.8375	-1.8303	-4.22474
1554841_at	FLJ13105	-3.1103	-1.9726	-5.2216	-1.7418	-2.4344	-2.4949	-3.35275
1554842_at	SLC12A1	-3.4051	-1.8458	-4.0303	-3.227	-0.7914	-3.4707	-3.22788
1554844_at	---	-2.3364	-2.5496	-2.8406	-3.5977	-4.7486	-4.2488	-5.26184
1554846_at	FLJ25770	-7.8283	-7.3335	-6.3335	-6.0783	-1.9029	-4.138	-4.6692
1554847_at	ATP6V1B1	-2.3853	-2.1392	-5.088	-5.1584	-3.5262	-3.5129	-3.31009
1554849_at	TOR1A	-5.138	-6.7642	-5.7027	-5.2109	-2.7919	-5.5195	-4.4764
1554850_at	LOC90113	-2.673	-6.0979	-5.1278	-3.0831	-3.5804	-2.9771	-3.35275
1554852_a_at	KIAA1257	-1.774	-3.1053	-2.5429	-2.4328	-1.7999	-3.3423	-2.63656
1554853_at	CYP2U1	-3.8614	-5.6878	-7.5873	-3.0023	-5.8783	-6.1584	-4.16353
1554855_at	PARK2	-5.6439	-5.3688	-3.0905	-7.7027	-5.673	-6.6439	-5.38041
1554857_at	ELMO2	-3.5362	-4.0256	-2.9127	-6.1792	-0.8406	-5.3452	-2.96953
1554860_at	PTPN7	-2.6153	-2.482	-2.6475	-1.735	-1.9794	-2.5378	-3.76298
1554862_at	CMAH	-7.0783	-5.4173	-5.7331	-4.2543	-4.7331	-8.3808	-4.60478
1554863_s_at	DOK5	-3.939	-5.4675	-5.0685	-2.589	-3.8079	-2.6047	-2.4115
1554864_a_at	SDC3	-3.1559	-5.5195	-2.335	-2.1316	-0.8683	-4.1688	-2.93595
1554865_at	---	-8.5873	-2.9302	-5.7331	-7.1178	-3.3959	-7.0398	-5.2013
1554866_at	FLJ22104	-3.2433	-2.9127	-3.2709	-3.4235	-3.5162	-4.2821	-5.66052
1554867_a_at	LOC51334	-4.8868	-3.4771	-5.4051	-4.1028	-0.3636	-5.357	-3.35275
1554868_s_at	PCNP	4.1396	3.3196	3.7944	3.8099	3.4003	3.7704	1.75815
1554869_at	WDR37	-2.9839	-1.3899	-1.6611	-1.8922	-0.4058	-1.2997	-2.34366
1554871_at	---	-4.2821	-3.2709	-4.6878	-4.5195	-2.8932	-8.0398	-5.38041
1554872_a_at	HMGCLL1	-4.7563	-5.4548	-4.7103	-2.9192	-2.6878	-5.3929	-3.87188
1554873_at	FLJ22490	-2.3659	-1.5899	-0.9176	-1.6065	-0.458	0.0426	-3.03904
1554874_at	MITF	-5.357	-6.4051	-7.4297	-7.4297	-2.2863	-5.6439	-5.32156
1554875_at	FLJ23451	-2.3555	-2.4485	-1.4204	-4.4297	-1.5873	-4.7959	-3.81684
1554876_a_at	S100Z	-3.6511	-2.81	-4.2163	-1.8762	-5.3219	-3.3599	-4.22474
1554878_a_at	ABCD3	1.5637	1.5613	2.2978	0.1679	1.2252	2.6092	-3.39649
1554880_at	DKFZP434K028	-1.6457	-3.7563	-1.4884	-3.5977	-1.8079	-1.5864	-1.99245
1554882_at	ERCC8	-3.9568	-2.8552	-1.939	-2.3263	-4.6878	-2.6934	-5.66052
1554883_a_at	ERCC8	1.1947	0.5892	0.3008	0.6375	-0.2102	1.1283	-2.36592
1554884_at	PRIM2A	-6.8954	-3.6767	-7.8954	-6.5064	-6.8954	-3.1766	-5.14
1554885_a_at	PRIM2A	0.2459	-0.2173	1.0042	-0.4888	0.8151	0.7848	-1.68902
1554886_a_at	MONDOA	-4.7255	-0.9954	-2.8531	-2.2779	-2.109	-3.0734	-3.71032
1554887_at	---	-3.8573	-5.2002	-7.4297	-0.8105	-5.673	-3.2461	-4.98901
1554889_at	TIA1	-2.4485	-4.1329	-3.3306	-3.5395	-1.7534	-4.2934	-4.6692
1554890_a_at	TIA1	1.0614	1.0073	1.2183	0.6276	1.7041	1.9277	-1.10316
1554891_at	---	-5.5598	-2.2016	-6.0023	-3.5632	-5.299	-6.7959	-3.31009
1554892_a_at	MS4A3	-3.1178	-3.7065	-7.8954	-3.3452	-1.2036	-4.1228	-5.078
1554894_a_at	PCBD2	0.5926	-0.7136	-0.0834	0.3703	0.8734	1.5189	-0.390923
1554895_a_at	RHBDL2	-6.2433	-5.4051	-5.9479	-4.6439	-1.0722	-6.0589	-2.36592
1554897_s_at	RHBDL2	-2.4097	-3.6693	-6.7027	-1.7919	-1.2189	-3.6331	-2.83952
1554899_s_at	FCER1G	-3.8283	-5.7642	-5.6295	-5.7642	-2.1165	-3.1053	-4.34942
1554901_at	---	-2.8826	-3.3659	-2.8468	-3.9127	-1.6702	-1.9181	-5.26184
1554903_at	FKSG44	-5.812	-3.0422	-5.7027	-3.5838	-2.7681	-5.1792	-1.8059
1554905_x_at	FKSG44	-1.4982	-4.7642	-4.3748	-2.917	-2.4454	-1.8868	-1.90836
1554906_a_at	MPHOSPH6	-4.2543	-5.5873	-5.7486	-4.0637	-4.5395	-3.5195	-5.32156
1554907_a_at	HYDIN	-2.7027	-6.7642	-3.4804	-3.4266	-2.4328	-4.0541	-2.38853
1554908_at	HYDIN	-6.6439	-7.2877	-7.9658	-4.3748	-5.357	-2.114	-4.92572
1554909_at	LOC339834	-2.4659	-2.1405	-3.2905	-5.2109	-1.4035	-3.2461	-3.18827
1554910_at	PRKD3	-1.6813	-2.0186	-3.2406	-2.8427	-2.2863	-3.3511	-4.60478
1554911_at	ABCC11	-6.4548	-5.7027	-3.3929	-5.8283	-1.6003	-4.8283	-3.11187
1554912_at	CHR3SYT	-7.0023	-3.3248	-7.3808	-7.8283	-5.2653	-8.2877	-5.55139
1554914_at	PLA2G4D	-2.5262	-3.5262	-3.354	-2.1494	-2.2243	-3.6295	-3.11187
1554915_a_at	2'-PDE	-0.9697	0.5974	0.6231	0.3254	0.5223	0.4196	-1.74628
1554916_a_at	JRK	-2.5262	-5.9127	-1.2667	-6.5328	-0.8604	-1.4446	-2.83952
1554918_a_at	ABCC4	1.8367	0.8382	0.7214	0.022	-0.0883	0.9757	-2.69171
1554919_s_at	FLJ21062	-3.0661	-2.8699	-3.8783	-4.6511	-2.1857	-4.8039	-3.71032
1554920_at	SCEL	-7.2877	-6.5873	-7.3335	-8.9658	-8.9658	-8.9658	-5.91584
1554921_a_at	SCEL	-6.2216	-4.8868	-7.8283	-5.812	-2.8678	-6.4297	-5.49535
1554922_at	MGC42493	-3.2905	-2.7009	-3.5977	-2.4391	-1.9138	-4.2934	-5.71358
1554923_at	SAMD6	-1.7979	-2.2737	-2.4707	-6.138	-5.4422	-2.6206	-3.51171
1554927_at	---	-7.5328	-5.6584	-2.1714	-6.2002	-1.3162	-2.7466	-4.10318
1554929_at	KIAA0999	-6.4051	-5.2002	-2.9236	-5.0303	-3.1053	-4.7255	-5.38041
1554930_a_at	FUT8	2.5859	1.6768	1.2846	1.1759	1.7928	1.2431	-0.755848
1554931_at	CYP4A11	-4.1792	-7.5328	-3.5395	-5.2109	-2.0233	-5.8954	-4.79792
1554932_at	ZSWIM2	-7.8283	-7.2002	-4.4804	-6.1584	-6.3808	-8.0398	-5.60645
1554933_at	PSIP1	-2.5632	-1.7819	-1.9748	-1.1128	-2.0661	-0.6362	-2.30014
1554934_at	RCBTB1	-5.5328	-2.2962	-3.5228	-2.8656	-1.5072	-6.8614	-4.16353
1554937_x_at	LOC283849	-2.6547	-6.2653	-6.0783	-3.4422	-0.6304	-2.1215	-2.19676
1554938_a_at	THEA	-5.0116	-6.2877	-5.9127	-4.0445	-0.4325	-6.5598	-3.39649
1554940_a_at	LOC388882	-2.8635	-6.6153	-2.1367	-6.7027	-1.8314	-4.1897	-3.87188
1554941_at	KLHL14	-6.9658	-5.0303	-6.0589	-3.1533	-2.9977	-2.8324	-5.26184
1554942_a_at	KLHL14	-2.7009	-2.3555	-1.8191	1.1125	-2.2515	0.7428	-3.07502
1554943_at	VIL1	-2.3748	-2.9977	-3.2297	-3.071	-1.2598	-3.5564	-2.69171
1554945_x_at	VIL1	-2.61	-3.319	-3.2488	-4.4297	-1.6702	-1.8826	-4.4764
1554946_at	---	-3.6403	-2.8656	-2.9771	-4.7563	-5.0589	-3.6657	-4.6692
1554947_at	ACAT1	-2.5838	-3.5064	-5.0685	-1.9714	-4.5735	-2.8635	-4.98901
1554948_at	C22orf1	-2.9954	-0.6443	-1.3452	-1.9291	-1.9324	-2.6206	-2.21685
1554949_at	---	-5.6584	-5.6153	-5.1482	-4.7027	-1.5023	-5.812	-2.69171
1554950_at	AGC1	-2.5666	-2.4771	-5.138	-6.7959	-0.8135	-6.3104	-3.81684
1554951_at	---	-6.357	-2.8019	-2.6047	-8.2002	-1.6999	-6.9658	-4.8246
1554952_s_at	NALP12	-5.0783	-2.2351	-3.4868	-4.5129	-4.9214	-6.9658	-2.74905
1554953_a_at	C21orf90	-5.9302	-5.0979	-5.7799	-5.7799	-3.7447	-3.1178	-2.53218
1554954_at	C21orf90	-6.0023	-2.0529	-1.3372	-5.5064	-2.2163	-3.2765	-3.55957
1554957_at	---	-3.1053	-2.7122	-4.9568	-5.4804	-0.6915	-2.6118	-4.22474
1554958_at	FLJ31295	-2.6934	-1.9658	-1.8783	-2.3061	-3.8954	-6.7642	-3.39649
1554960_at	MGC48998	-3.2598	-3.9479	-5.8783	-3.8324	-4.3452	-6.7959	-5.71358
1554961_at	FGFR4	-3.1456	-5.7799	-3.2461	-6.1792	-4.088	-5.0209	-3.07502
1554962_a_at	FGFR4	-4.5942	-2.1278	-2.2176	-3.9977	-1.4477	-4.6584	-2.63656
1554963_at	---	-6.9302	-2.904	-1.7408	-2.8531	-5.0303	-2.8489	-4.16353
1554964_x_at	---	-5.4422	-3.7065	-2.5064	-5.1792	-2.0746	-2.7799	-4.92572
1554965_at	DOC1	-2.6547	-7.1584	-2.5925	-7.2002	-2.3147	-3.3335	-5.60645
1554966_a_at	DOC1	2.4591	-4.2821	-2.2136	-6.9658	-0.3277	0.0696	-3.76298
1554967_at	C21orf106	-5.6878	-4.1128	-4.436	-3.458	-2.9817	-2.1456	-4.54047
1554969_x_at	C21orf106	-2.2863	-2.9977	-5.4804	-3.6953	-3.7999	-6.4548	-4.10318
1554970_at	PDILT	-7.5328	-6.6153	-7.4297	-2.1431	-5.1178	-2.3944	-4.16353
1554971_at	SLC7A1	-1.5096	-6.0783	-1.85	-2.4771	-1.4407	-5.1178	-4.8246
1554972_at	---	-2.3033	-4.8783	-3.1078	-5.4675	-1.255	-2.8201	-3.31009
1554973_a_at	ZBTB26	-0.7529	-0.9994	0.2984	-0.939	0.373	-1.1571	-2.53218
1554974_at	ACY3	-2.8242	-4.4804	-1.8954	-3.5564	-2.6511	-3.1304	-3.81684
1554976_a_at	---	-7.3335	-6.5064	-8.0398	-5.6153	-4.6153	-6.6439	-5.32156
1554977_at	LOC198437	-2.2379	-2.5855	-2.7122	-2.3019	-1.8406	-4.2379	-1.15068
1554978_at	---	-5.1897	0.7017	-2.2109	-6.4548	-1.0655	-3.1766	-3.81684
1554980_a_at	ATF3	1.0573	1.4752	1.6963	2.5842	1.62	2.412	-2.15739
1554981_at	C9orf11	-7.3335	-6.1792	-2.6638	-3.1533	-4.8699	-0.8762	-5.49535
1554982_a_at	C9orf11	-3.0069	-3.1304	-6.8283	-6.7027	-4.904	-0.9285	-5.32156
1554983_at	C21orf117	-4.6082	-3.354	-4.1128	-6.8614	-2.1753	-3.0162	-4.6692
1554984_a_at	HLA-DOB	-5.4422	-1.9324	-2.4501	-4.4051	-0.752	-5.1482	-3.14961
1554985_at	ZNF396	-2.6493	-2.5838	-3.6295	-3.3219	-1.8293	-7.3335	-3.26848
1554986_a_at	SNX19	-0.7974	-0.6611	-0.4663	-1.145	-0.5146	-2.77	-3.22788
1554987_at	GOLGA3	-3.7839	-3.4998	-3.9885	-2.0069	-2.3511	-2.4723	-2.83952
1554988_at	SLC9A11	-5.5328	-7.8954	-6.6153	-7.8283	-5.4804	-3.7408	-5.60645
1554989_at	KIAA0317	-1.7989	-1.6304	-2.3944	-5.1897	-5.0303	-2.6693	-2.9031
1554992_at	RASGRF1	-6.2216	-5.1178	-6.357	-6.9658	-1.2598	-5.1482	-3.65887
1554994_at	RAG1	-7.2433	-5.3929	-6.0023	-7.2433	-1.8009	-4.8201	-5.26184
1554996_at	ZNF479	-2.5718	-4.0685	-7.5873	-8.0398	-6.0209	-6.6439	-5.078
1554997_a_at	PTGS2	-3.4675	-2.6675	-8.1178	-6.5328	-2.1278	-4.8699	-5.76564
1554999_at	RASGEF1B	-3.319	-4.1028	-5.7799	-7.3335	-4.1688	-6.9658	-4.92572
1555000_at	MGC11324	-5.2543	-6.6153	-5.3335	-6.7642	-3.4933	-5.4297	-5.078
1555001_at	IQCF1	-7.3808	-3.0758	-3.8997	-2.917	-1.2196	-5.3335	-4.8246
1555002_at	MGC39545	-7.5873	-3.9703	-6.2877	-7.0398	-3.2934	-6.8283	-5.60645
1555003_at	RBL1	-6.6439	-4.9748	-2.3306	-4.4868	-2.482	-3.9794	-4.8246
1555004_a_at	RBL1	-0.9529	-1.7869	0.8152	0.643	0.1014	-0.1256	-2.43484
1555006_at	MGC33630	-6.0209	-3.0979	-6.3808	-3.2849	-4.7103	-6.5328	-2.7201
[truncated: 52,676 more rows]
