# Supplementary material for: Aberrantly Expressed OTX Homeobox Genes Deregulate B-Cell Differentiation in Hodgkin Lymphoma
Source: PLoS One. 2015 Sep 25;10(9):e0138416. doi: 10.1371/journal.pone.0138416 (PMC4583255; doi:10.1371/journal.pone.0138416)
Supplement: S2 Table — (XLS) [file pone.0138416.s006.xls]

## Sheet: Tabelle1
Gene Symbol	Gene Title	Probe Set ID	HDLM-2	KM-H2	L428	L-540	L-1236	SUP-HD1	mean of control cell lines	Difference KMH2-controls
SSX2	synovial sarcoma, X breakpoint 2	210497_x_at	-5.0979	5.174	-5.2324	-6.3104	-3.9748	-7.4804	-5.61918	10.7932
MAGEA4	melanoma antigen family A, 4	214254_at	-6.8954	5.1847	-3.5735	-2.6859	-4.7879	-6.1792	-4.82438	10.0091
LOC283352	hypothetical protein LOC283352	1569454_a_at	-6.3335	5.0161	-2.6475	-6.6439	-3.3306	-6.0023	-4.99156	10.0077
GAGE1 /// GAGE2 /// GAGE3 /// GAGE4 /// GAGE5 /// GAGE6 /// GAGE7 /// GAGE7B /// GAGE8	G antigen 1 /// G antigen 2 /// G antigen 3 /// G antigen 4 /// G antigen 5 /// G antigen 6 /// G antigen 7 /// G antigen 7B /// G antigen 8	207739_s_at	-6.673	4.0912	-6.4548	-6.9658	-1.603	-6.8614	-5.7116	9.8028
MAGEA3	melanoma antigen family A, 3	209942_x_at	-7.5873	3.6248	-5.6878	-6.7959	-2.6118	-6.7027	-5.8771	9.5019
CCL20	chemokine (C-C motif) ligand 20	205476_at	-7.8954	3.2359	-4.7563	-6.7331	-4.8201	-7.0023	-6.24144	9.47734
MAGEA1	melanoma antigen family A, 1 (directs expression of antigen MZ2-E)	207325_x_at	-4.6953	4.3151	-4.8039	-6.8614	-3.7486	-5.6153	-5.1449	9.46
IGFBP2	insulin-like growth factor binding protein 2, 36kDa	202718_at	-5.8614	3.4717	-5.6295	-6.9302	-4.7408	-6.7331	-5.979	9.4507
PLS3	plastin 3 (T isoform)	201215_at	-7.2433	4.9453	-4.299	-4.7179	-2.4438	-3.6878	-4.47836	9.42366
SSX2	synovial sarcoma, X breakpoint 2	216471_x_at	-5.8283	5.0533	-5.2653	-4.7486	0.239	-5.673	-4.25524	9.30854
IGL@ /// IGLC2	immunoglobulin lambda locus /// immunoglobulin lambda constant 2 (Kern-Oz- marker)	214677_x_at	-2.774	4.486	-6.3335	-5.2877	-2.57	-6.7331	-4.73966	9.22566
MAGEA6	melanoma antigen family A, 6	214612_x_at	-4.9479	3.9688	-5.812	-5.7486	-3.6804	-5.5462	-5.14702	9.11582
KIAA0882	KIAA0882 protein	212956_at	-7.4804	2.5492	-8.1178	-7.1178	-3.035	-6.673	-6.4848	9.034
SSX1	synovial sarcoma, X breakpoint 1	206626_x_at	-6.7027	4.5561	-2.1976	-5.0685	-1.4604	-6.4297	-4.37178	8.92788
MAGEA10	melanoma antigen family A, 10	210295_at	-6.8954	3.3752	-5.299	-6.1792	-3.7602	-5.2324	-5.47324	8.84844
UPB1	ureidopropionase, beta	220507_s_at	-3.4804	4.1817	-2.4564	-6.3104	-4.5873	-6.138	-4.5945	8.7762
SSX3	synovial sarcoma, X breakpoint 3	207666_x_at	-5.4422	4.3719	-6.4804	-2.174	-3.8283	-4.0162	-4.38822	8.76012
SDC2	syndecan 2 (heparan sulfate proteoglycan 1, cell surface-associated, fibroglycan)	212158_at	-6.0589	2.5822	-7.1178	-3.5395	-6.1584	-7.5328	-6.08148	8.66368
OTX2	orthodenticle homolog 2 (Drosophila)	242128_at	-8.7027	2.181	-6.7331	-6.9658	-3.1304	-6.7642	-6.45924	8.64024
MMP12	matrix metalloproteinase 12 (macrophage elastase)	204580_at	-1.0619	5.5703	-3.8489	-3.8699	-2.3585	-3.8039	-2.98862	8.55892
CR2	complement component (3d/Epstein Barr virus) receptor 2	205544_s_at	-6.6153	4.7331	-1.5795	-6.138	-2.6767	-1.9401	-3.78992	8.52302
UPB1	ureidopropionase, beta	224043_s_at	-4.4548	2.8841	-6.2216	-5.3929	-4.1533	-7.7642	-5.59736	8.48146
KYNU	kynureninase (L-kynurenine hydrolase)	217388_s_at	-8.0398	3.4148	1.3635	-7.9658	-4.195	-5.6584	-4.8991	8.3139
SPARC	secreted protein, acidic, cysteine-rich (osteonectin) /// secreted protein, acidic, cysteine-rich (osteonectin)	200665_s_at	-7.8283	3.0075	-4.5735	-5.2002	-2.0058	-6.6439	-5.25034	8.25784
TPM2	tropomyosin 2 (beta)	204083_s_at	4.2475	3.8574	-7.2433	-6.7959	-5.4422	-6.7027	-4.38732	8.24472
GALNAC4S-6ST	B cell RAG associated protein	203066_at	-2.7179	4.3101	-3.3104	-4.2488	-4.4739	-4.7179	-3.89378	8.20388
HBE1	hemoglobin, epsilon 1 /// hemoglobin, epsilon 1	205919_at	-3.9794	4.292	-4.9568	-3.0233	-1.1746	-6.4051	-3.90784	8.19984
DNM3	Dynamin 3	232090_at	-4.6878	2.2237	-6.2216	-5.8783	-4.8201	-8.0398	-5.92952	8.15322
GAGE2 /// GAGE4 /// GAGE5 /// GAGE6 /// GAGE7 /// GAGE7B	G antigen 2 /// G antigen 4 /// G antigen 5 /// G antigen 6 /// G antigen 7 /// G antigen 7B	206640_x_at	-3.3047	3.4997	-7.0398	-6.0398	-3.9214	-2.9546	-4.65206	8.15176
SSX2	synovial sarcoma, X breakpoint 2	207493_x_at	-3.2681	4.6547	-2.2962	-3.0303	-1.9008	-6.673	-3.43368	8.08838
SLC7A2	solute carrier family 7 (cationic amino acid transporter, y+ system), member 2	225516_at	-5.357	2.2843	-5.2433	-6.4804	-4.8448	-7.0023	-5.78556	8.06986
FBXL7	F-box and leucine-rich repeat protein 7	241457_at	-4.1482	2.1371	-7.2433	-8.2877	-2.8868	-6.5873	-5.83066	7.96776
---	MRNA; cDNA DKFZp313C0240 (from clone DKFZp313C0240)	227623_at	-3.4836	2.9423	-4.0023	-7.7642	-6.3335	-3.161	-4.94892	7.89122
---	CDNA FLJ38235 fis, clone FCBBF2005428	1556736_at	-1.7919	3.8226	-2.6657	-6.9658	-2.61	-6.2653	-4.05974	7.88234
SULT1C1	sulfotransferase family, cytosolic, 1C, member 1	211470_s_at	-7.2002	2.1818	-5.9479	-7.7642	-4.2709	-3.3162	-5.69988	7.88168
FLJ20449	hypothetical protein FLJ20449	220129_at	-7.8283	2.7639	-3.6767	-5.812	-3.5942	-4.1178	-5.0058	7.7697
---	Hypothetical LOC145788	243309_at	-1.4143	5.955	-3.1128	-2.0139	0.3516	-2.7999	-1.79786	7.75286
NAV1	neuron navigator 1	224772_at	-0.9062	3.5648	-5.9658	-6.4548	-1.2149	-6.0589	-4.12012	7.68492
---	---	233814_at	-6.7642	3.0747	-1.1983	-6.3104	-1.7691	-6.7642	-4.56124	7.63594
TSGA2	testis specific A2 homolog (mouse)	230093_at	-5.6439	4.9464	-1.8242	-2.5873	-1.5505	-1.7447	-2.67012	7.61652
CMKOR1	chemokine orphan receptor 1	212977_at	-6.3808	1.7233	-6.8283	-6.7027	-6.0398	-3.257	-5.84172	7.56502
LDB2	LIM domain binding 2	206481_s_at	-4.0589	1.7189	-7.5328	-7.7642	-2.904	-6.8954	-5.83106	7.54996
FGFR2	fibroblast growth factor receptor 2 (bacteria-expressed kinase, keratinocyte growth factor receptor, craniofacial dysostosis 1, Crouzon syndrome, Pfeiffer syndrome, Jackson-Weiss syndrome)	203639_s_at	-6.0398	1.0573	-6.9302	-6.8954	-4.8614	-7.2002	-6.3854	7.4427
IGLC2	Immunoglobulin lambda constant 2 (Kern-Oz- marker)	209138_x_at	-2.0698	4.163	-6.5064	-2.4532	-3.4173	-1.9051	-3.27036	7.43336
---	MRNA; cDNA DKFZp686P1536 (from clone DKFZp686P1536)	1560684_x_at	-6.1178	1.7888	-3.4235	-6.2216	-4.6584	-7.7642	-5.6371	7.4259
SGPP2	Sphingosine-1-phosphate phosphotase 2	226560_at	-4.0783	3.141	-5.088	-6.4051	-3.9127	-1.5505	-4.20692	7.34792
PDE9A	phosphodiesterase 9A	205593_s_at	-5.7179	1.6761	-3.7408	-7.0023	-4.812	-6.9658	-5.64776	7.32386
---	Full length insert cDNA clone ZD77F06	226869_at	-5.9127	1.0366	-7.2002	-6.7331	-4.5666	-6.8954	-6.2616	7.2982
---	MRNA; cDNA DKFZp761D191 (from clone DKFZp761D191)	229057_at	-7.6439	1.3721	-7.0023	-3.8826	-4.1482	-6.8954	-5.91448	7.28658
SNCAIP	synuclein, alpha interacting protein (synphilin)	219511_s_at	-5.4297	2.7702	-3	-6.0979	-2.4097	-5.5328	-4.49402	7.26422
SSX4	synovial sarcoma, X breakpoint 4	210394_x_at	-3.4328	3.1492	-6.7642	-4.6224	-2.4884	-3.2598	-4.11352	7.26272
FLJ23091	putative NFkB activating protein 373	221958_s_at	-7.1584	1.3089	-4.9479	-5.8448	-5.3335	-6.2877	-5.91446	7.22336
FLJ11196	acheron	236565_s_at	-6.6439	1.7509	-5.138	-5.1897	-2.257	-7.7027	-5.38626	7.13716
---	MRNA; cDNA DKFZp761A1121 (from clone DKFZp761A1121)	1563721_at	-7.0398	1.5135	-7.1584	-4.2109	-6.0589	-3.4965	-5.5929	7.1064
EPB41L3	erythrocyte membrane protein band 4.1-like 3	206710_s_at	-5.5735	1.4877	-5.9127	-6.7642	-6.0589	-3.7293	-5.60772	7.09542
---	Hypothetical gene supported by BC072410	1564359_a_at	-3.8406	1.6134	-8.3808	-6.7959	-3.4771	-4.553	-5.40948	7.02288
IGL@ /// IGLC2	immunoglobulin lambda locus /// immunoglobulin lambda constant 2 (Kern-Oz- marker)	215121_x_at	-1.3364	3.8697	-5.0685	-2.4005	-1.7612	-5.1897	-3.15126	7.02096
DGKI	diacylglycerol kinase, iota	206806_at	-6.7027	0.3516	-6.4804	-6.7331	-6.4804	-6.8614	-6.6516	7.0032
---	MRNA; cDNA DKFZp686P1536 (from clone DKFZp686P1536)	1560683_at	-7.8283	1.5072	-4.5873	-7.2877	-4.9479	-2.7939	-5.48902	6.99622
FGFR2	fibroblast growth factor receptor 2 (bacteria-expressed kinase, keratinocyte growth factor receptor, craniofacial dysostosis 1, Crouzon syndrome, Pfeiffer syndrome, Jackson-Weiss syndrome)	203638_s_at	-7.1178	1.557	-2.2216	-5.6584	-4.904	-7.1584	-5.41204	6.96904
TPCN2	two pore segment channel 2	231978_at	-5.3929	2.7288	-2.2122	-5.0209	-5.3219	-3.2109	-4.23176	6.96056
FLJ22662	hypothetical protein FLJ22662	218454_at	-6.0783	1.5966	-5.5462	-5.1482	-4.1278	-5.7486	-5.32982	6.92642
---	---	1569372_at	-5.7959	0.9465	-5.138	-6.7331	-4.1028	-7.9658	-5.94712	6.89362
WBP5	WW domain binding protein 5	217975_at	-6.673	2.3583	-8.0398	-5.6012	-4.8283	2.5724	-4.51398	6.87228
LHX8	LIM homeobox 8	1569469_a_at	-4.3335	0.6774	-7.0023	-5.3688	-5.4675	-8.5873	-6.15188	6.82928
C7orf33	chromosome 7 open reading frame 33	1553927_at	-3.354	3.1551	-4.2934	-3.7217	-4.6153	-2.335	-3.66388	6.81898
CTAG1B /// CTAG1A	cancer/testis antigen 1B /// cancer/testis antigen 1A	210546_x_at	-3.939	1.8979	-5.3335	-5.1688	-3.2653	-6.8283	-4.90698	6.80488
CTAG2	cancer/testis antigen 2	215733_x_at	-3.8531	2.3312	-4.6953	-5.4548	-3.5129	-4.8283	-4.46888	6.80008
NRXN1	neurexin 1	228547_at	-5.6153	2.0852	-3.402	-2.9726	-2.8614	-8.7027	-4.7108	6.796
TBX3	T-box 3 (ulnar mammary syndrome)	219682_s_at	-7.2433	2.026	-2.6082	-6.1584	-4.7027	-3.0758	-4.75768	6.78368
RASGEF1B	RasGEF domain family, member 1B	230233_at	-6.4297	2.83	-3.6475	-4.4612	-2.1897	-2.9062	-3.92686	6.75686
GAGE5 /// GAGE7 /// GAGE7B	G antigen 5 /// G antigen 7 /// G antigen 7B	208235_x_at	-3.772	3.5071	-2.8242	-3.737	-2.816	-3.0046	-3.23076	6.73786
KIAA1622	KIAA1622	233002_at	-6.5598	0.6721	-2.319	-7.8954	-6.5328	-6.8954	-6.04048	6.71258
OLFM3	olfactomedin 3	1554524_a_at	-3.257	1.5969	-5.0979	-7.8283	-2.5429	-6.8283	-5.11088	6.70778
---	Similar to Ankyrin repeat domain protein 18A	244532_x_at	-2.7939	3.6536	-7.5328	-1.4517	-1.0673	-2.3838	-3.0459	6.6995
UPB1	ureidopropionase, beta	228219_s_at	-4.5064	3.2495	-2.3061	-2.3599	-3.57	-4.4235	-3.43318	6.68268
EGFR	epidermal growth factor receptor (erythroblastic leukemia viral (v-erb-b) oncogene homolog, avian)	201983_s_at	-6.7959	1.4987	-3.5666	-6.1792	-3.8699	-5.5064	-5.1836	6.6823
LOC440870	similar to SI:zC220F6.1 (novel protein similar to human dynein heavy chain (DHC))	1561617_at	-6.7959	0.294	-6.9658	-6.9302	-5.0023	-6.0783	-6.3545	6.6485
OLFM3	olfactomedin 3	1554526_at	-6.4548	0.2686	-7.3808	-6.7959	-2.7065	-8.4804	-6.36368	6.63228
TENS1	tensin-like SH2 domain containing 1	217853_at	-6.4297	2.1429	-3.4548	-2.959	-6.5598	-3	-4.48066	6.62356
---	---	242747_at	-1.8879	2.6464	-6.673	-2.9456	-1.7418	-6.5064	-3.95094	6.59734
LOC283352	hypothetical protein LOC283352	1561757_a_at	-6.6439	2.7422	-2.9546	-3.5328	-3.1559	-2.872	-3.83184	6.57404
KIAA1026	KIAA1026 protein	213478_at	-2.2807	3.6313	-0.1097	-4.939	-1.5873	-5.7642	-2.93618	6.56748
EEF1A2	eukaryotic translation elongation factor 1 alpha 2	204540_at	-3.0493	4.4044	-0.8799	-1.7651	-0.9546	-4.1278	-2.15534	6.55974
ARHGDIB	Rho GDP dissociation inhibitor (GDI) beta	201288_at	-1.3219	3.9316	-5.2543	-2.2529	0.7228	-5.0303	-2.62732	6.55892
CTAG1B /// CTAG1A	cancer/testis antigen 1B /// cancer/testis antigen 1B /// cancer/testis antigen 1A /// cancer/testis antigen 1A	211674_x_at	-4.1584	2.4701	-6.4297	-2.3277	-2.81	-4.6439	-4.07394	6.54404
MAGEA5	melanoma antigen family A, 5	214642_x_at	-6.3104	1.8055	-5.9839	-2.8181	-1.6758	-6.8283	-4.7233	6.5288
IBRDC2	IBR domain containing 2	239704_at	-5.4675	1.3135	-6.1584	-4.8531	-4.8783	-4.673	-5.20606	6.51956
ANKRD30A	ankyrin repeat domain 30A	223864_at	-3.7255	1.6935	-2.9412	-7.8283	-2.9977	-6.6153	-4.8216	6.5151
FOXA2	forkhead box A2	40284_at	-6.7959	0.3192	-6.4804	-5.6878	-5.4051	-6.5328	-6.1804	6.4996
SPARC	secreted protein, acidic, cysteine-rich (osteonectin)	212667_at	-8.5873	0.9447	-6.2433	-3.8489	-2.4469	-6.6439	-5.55406	6.49876
NRP1	neuropilin 1	212298_at	-5.7331	0.1733	-8.7027	-7.1584	-2.889	-7.1178	-6.3202	6.4935
---	Transcribed locus	231223_at	-8.1178	0.3986	-3.8079	-6.2877	-4.9568	-7.1178	-6.0576	6.4562
FBXL7	F-box and leucine-rich repeat protein 7	1560813_at	-8.4804	0.3723	-6.9302	-3.6693	-5.4804	-5.8283	-6.07772	6.45002
TCL1A	T-cell leukemia/lymphoma 1A	39318_at	-2.2136	2.3689	-5.5735	-5.4422	-3.7217	-3.1871	-4.02762	6.39652
GAGE2 /// GAGE4 /// GAGE5 /// GAGE6 /// GAGE7 /// GAGE7B /// GAGE8	G antigen 2 /// G antigen 4 /// G antigen 5 /// G antigen 6 /// G antigen 7 /// G antigen 7B /// G antigen 8	207086_x_at	-2.3733	3.7642	-1.7681	-2.7122	-2.458	-3.737	-2.60972	6.37392
FZD10	frizzled homolog 10 (Drosophila)	219764_at	-6.6439	0.1511	-7.0783	-5.2324	-3.9434	-8.2002	-6.21964	6.37074
KIAA1912	KIAA1912 protein	235228_at	-7.0398	0.4383	-5.812	-3.0734	-6.8614	-6.8283	-5.92298	6.36128
ITGB2	integrin, beta 2 (antigen CD18 (p95), lymphocyte function-associated antigen 1; macrophage antigen 1 (mac-1) beta subunit)	202803_s_at	-6.9658	1.5265	-5.4548	-3.8699	-2.4965	-5.357	-4.8288	6.3553
TCL1A	T-cell leukemia/lymphoma 1A /// T-cell leukemia/lymphoma 1A	209995_s_at	-5.0023	2.6602	-2.0339	-1.6813	-4.0303	-5.7179	-3.69314	6.35334
LRIG1	leucine-rich repeats and immunoglobulin-like domains 1 /// leucine-rich repeats and immunoglobulin-like domains 1	211596_s_at	-6.4297	1.1284	-6.7027	-2.3408	-5.4548	-5.1584	-5.21728	6.34568
---	---	216462_at	-5.1897	-0.0058	-6.5598	-8.1178	-5.4675	-6.3335	-6.33366	6.32786
ROBO1	roundabout, axon guidance receptor, homolog 1 (Drosophila)	213194_at	-3.6153	3.0432	-2.8181	-3.6657	-1.0098	-5.3104	-3.28386	6.32706
ITGB2	integrin, beta 2 (antigen CD18 (p95), lymphocyte function-associated antigen 1; macrophage antigen 1 (mac-1) beta subunit)	1555349_a_at	-4.6953	0.9719	-6.4804	-6.8614	-3.4328	-5.299	-5.35378	6.32568
---	---	229281_at	-7.5328	1.8438	-3.3899	-8.1178	-2.6804	-0.5383	-4.45184	6.29564
---	Similar to Ankyrin repeat domain protein 18A	244359_s_at	-2.3423	3.2851	-6.4804	-2.1228	-1.5014	-2.5907	-3.00752	6.29262
UNC13C	unc-13 homolog C (C. elegans)	1556096_s_at	-3.4328	2.5516	-3.3219	-8.5873	-2.6331	-0.7126	-3.73754	6.28914
MGC8685	tubulin, beta polypeptide paralog	214023_x_at	-3.0905	3.6727	-0.9856	-7.5873	-4.1533	2.7728	-2.60878	6.28148
LOC388361	similar to Elongation factor Tu, mitochondrial precursor (EF-Tu) (P43)	239195_at	-7.2433	1.1211	-6.0023	-2.8678	-3.2765	-6.4051	-5.159	6.2801
CXCL11	chemokine (C-X-C motif) ligand 11	211122_s_at	-4.8039	1.5699	-7.1178	-8.2877	-0.1275	-3.2109	-4.70956	6.27946
CDH13	cadherin 13, H-cadherin (heart)	204726_at	-8.1178	-0.354	-7.2877	-6.7331	-3.5598	-7.4297	-6.62562	6.27162
NAV1	neuron navigator 1	224771_at	-1.9942	1.7287	-6.2002	-5.5328	-3.3748	-5.6012	-4.54064	6.26934
SULT1C1	sulfotransferase family, cytosolic, 1C, member 1	205342_s_at	-6.1178	2.1821	-2.9214	-2.6584	-2.5977	-5.8614	-4.03134	6.21344
DKFZP434B061	DKFZP434B061 protein	233092_s_at	-7.8283	0.966	-6.5328	-2.8448	-2.4081	-6.6153	-5.24586	6.21186
---	---	240558_at	-7.7642	-0.5142	-7.1584	-6.138	-5.8954	-6.673	-6.7258	6.2116
DSCR8	Down syndrome critical region gene 8	241224_x_at	-7.0783	1.505	-2.4501	-4.3748	-3.6915	-5.8954	-4.69802	6.20302
ADAMDEC1	ADAM-like, decysin 1	206134_at	-3.7839	2.7119	-3.2877	-6.9302	-1.4274	-1.9579	-3.47742	6.18932
LRRTM4	leucine rich repeat transmembrane neuronal 4	220345_at	-3.4391	0.9918	-5.8614	-6.3104	-2.3379	-7.8954	-5.16884	6.16064
IGL@ /// IGLC2	immunoglobulin lambda locus /// immunoglobulin lambda constant 2 (Kern-Oz- marker)	215379_x_at	-1.5829	1.6807	-5.6012	-5.673	-4.035	-5.4933	-4.47708	6.15778
CENTG2	centaurin, gamma 2	204066_s_at	-6.8283	0.3159	-6.357	-6.2653	-2.9862	-6.7027	-5.8279	6.1438
RASGRF1	Ras protein-specific guanine nucleotide-releasing factor 1	210550_s_at	-6.8614	0.3432	-6.2002	-6.0589	-5.3452	-4.5328	-5.7997	6.1429
CACNB2	calcium channel, voltage-dependent, beta 2 subunit	213714_at	-5.9127	1.2264	-2.5162	-4.6511	-5.4933	-5.9302	-4.9007	6.1271
---	Hypothetical LOC401131	244114_x_at	-3.299	3.0276	-5.9658	-1.5522	-1.0868	-3.5598	-3.09272	6.12032
---	CDNA clone IMAGE:5294683, partial cds	1558714_at	-6.3104	0.4722	-6.8954	-5.4548	-5.4051	-4.1329	-5.63972	6.11192
CAV2	caveolin 2	203324_s_at	-6.4297	1.8993	-3.9258	-3.3899	-2.2709	-5.0116	-4.20558	6.10488
KCNQ1	potassium voltage-gated channel, KQT-like subfamily, member 1	204487_s_at	-2.9127	1.6962	-5.3104	-2.6349	-4.9127	-6.138	-4.38174	6.07794
---	---	239907_at	-2.3019	3.4846	-0.6299	-2.1976	-1.4739	-6.2653	-2.57372	6.05832
SSX3	synovial sarcoma, X breakpoint 3 /// synovial sarcoma, X breakpoint 3	211670_x_at	-4.0685	2.5022	-2.959	-5.5873	-0.9874	-4.1431	-3.54906	6.05126
NLGN4X	neuroligin 4, X-linked	221933_at	-6.7027	0.5675	-3.8365	-6.7959	-6.9658	-3.1078	-5.48174	6.04924
KYNU	kynureninase (L-kynurenine hydrolase)	210663_s_at	-4.0256	3.1235	1.1681	-4.673	-1.7681	-5.3219	-2.9241	6.0476
LOC285556	hypothetical protein LOC285556	236523_at	-2.0698	3.3971	1.5626	-5.6439	0.0594	-7.1584	-2.65002	6.04712
RBMS3	RNA binding motif, single stranded interacting protein	241789_at	-7.0783	-0.5282	-6.357	-6.4804	-5.812	-7.1178	-6.5691	6.0409
FCGBP	Fc fragment of IgG binding protein	203240_at	-3.9885	1.355	-6.2433	-5.1792	-3.6295	-4.3393	-4.67596	6.03096
PLEK	pleckstrin	203471_s_at	-3.3364	2.7843	-1.6118	-5.0685	-2.4643	-3.6259	-3.22138	6.00568
CKAP4	cytoskeleton-associated protein 4	200999_s_at	-0.9994	2.1654	-2.9412	-5.3104	-4.3452	-5.6012	-3.83948	6.00488
SSX2 /// SSX3 /// SSX7 /// SSX9	synovial sarcoma, X breakpoint 2 /// synovial sarcoma, X breakpoint 3 /// synovial sarcoma, X breakpoint 7 /// synovial sarcoma, X breakpoint 9	215881_x_at	-4.7799	2.726	-2.7524	-4.5873	-0.9296	-3.2962	-3.26908	5.99508
ZAP70	zeta-chain (TCR) associated protein kinase 70kDa	1555613_a_at	-6.8614	0.5892	-5.8783	-4.2056	-2.8594	-7.2002	-5.40098	5.99018
TFEC	Transcription factor EC	232383_at	-7.2002	3.2785	1.1108	-2.5735	-4.5064	-0.3212	-2.6981	5.9766
SSX1	synovial sarcoma, X breakpoint 1	206627_s_at	-4.1028	1.5335	-4.2324	-6.1178	-5.0589	-2.6657	-4.43552	5.96902
NHSL1	NHS-like 1	226490_at	-7.6439	1.0308	-2.2488	-3.3718	-4.0979	-7.2877	-4.93002	5.96082
---	Hypothetical gene supported by BC072410	229669_at	-4.0589	2.528	-3.4612	-2.8954	-2.5977	-4.1329	-3.42922	5.95722
HLA-DQA1 /// HLA-DQA2	major histocompatibility complex, class II, DQ alpha 1 /// major histocompatibility complex, class II, DQ alpha 1 /// major histocompatibility complex, class II, DQ alpha 2 /// major histocompatibility complex, class II, DQ alpha 2	203290_at	-1.2338	5.1959	5.3912	0.8032	-4.0783	-4.673	-0.75814	5.95404
GAGE3	G antigen 3	207663_x_at	-2.3437	2.7598	-5.0979	-3.0256	-2.1936	-3.3076	-3.19368	5.95348
---	---	1569878_at	-7.7027	0.6458	-7.0398	-3.6367	-2.335	-5.7799	-5.29882	5.94462
UNC13C	unc-13 homolog C (C. elegans)	1569969_a_at	-3.7524	2.0773	-5.9302	-4.2379	-3.458	-1.8427	-3.84424	5.92154
UNC13C	unc-13 homolog C (C. elegans)	1556095_at	-7.6439	1.165	-5.5735	-5.4675	-2.8303	-2.1727	-4.73758	5.90258
FTH1	ferritin, heavy polypeptide 1	214211_at	-0.5488	5.9921	0.1049	0.5603	0.0235	0.4267	0.11332	5.87878
FLJ20298	FLJ20298 protein	238067_at	-6.8614	-0.3219	-4.9214	-8.9658	-3.8242	-6.4051	-6.19558	5.87368
SSX4	synovial sarcoma, X breakpoint 4	211425_x_at	-2.152	3.15	-2.8847	-3.9839	-1.7399	-2.8552	-2.72314	5.87314
DNAH6	dynein, axonemal, heavy polypeptide 6	1565337_at	-3.3511	0.9345	-4.6295	-6.5873	-2.2765	-7.8283	-4.93454	5.86904
---	Hypothetical gene supported by BC072410	1564360_a_at	-3.2002	1.0303	-5.5873	-7.0398	-2.3496	-6.0023	-4.83584	5.86614
SLC35F4	solute carrier family 35, member F4	240799_at	-7.5328	-0.2581	-5.9658	-7.2877	-2.9434	-6.8614	-6.11822	5.86012
LOC400796	hypothetical LOC400796	242977_at	-3.174	2.2545	-3.2002	-6.4548	-1.7084	-3.458	-3.59908	5.85358
SDC2	syndecan 2 (heparan sulfate proteoglycan 1, cell surface-associated, fibroglycan)	212154_at	-3.1714	2.1743	-2.3929	-4.7179	-2.4643	-5.6153	-3.67236	5.84666
C2orf10	chromosome 2 open reading frame 10	215767_at	-6.5873	1.1371	-5.6295	-6.3808	-1.2962	-3.5907	-4.6969	5.834
ADAMTS9	a disintegrin-like and metalloprotease (reprolysin type) with thrombospondin type 1 motif, 9	1554697_at	-5.8448	0.2721	-5.8448	-5.0209	-4.4485	-6.6439	-5.56058	5.83268
---	Transcribed locus	235046_at	-7.4297	0.5315	-0.6767	-6.5598	-3.939	-7.8954	-5.30012	5.83162
---	CDNA FLJ32589 fis, clone SPLEN2000443	229228_at	-2.8531	1.1215	-5.7799	-4.5462	-2.7255	-7.6439	-4.70972	5.83122
FOXR2	forkhead box R2	1569669_at	-7.5873	0.8059	-4.9127	-3.6511	-1.5522	-7.3335	-5.00736	5.81326
PTX3	pentaxin-related gene, rapidly induced by IL-1 beta	206157_at	-4.0734	1.7307	-3.0186	-6.2216	-3.227	-3.8614	-4.0804	5.8111
LOC255480	hypothetical protein LOC255480	233947_s_at	-6.6153	-0.3353	-4.5262	-6.138	-5.3688	-7.8954	-6.10874	5.77344
---	---	1553882_at	-1.7651	1.4836	-6.8614	-5.5195	-4.1533	-3.1482	-4.2895	5.7731
WNT5A	wingless-type MMTV integration site family, member 5A	205990_s_at	-5.4548	4.7429	0.5051	0.1035	-0.8094	0.5525	-1.02062	5.76352
IBRDC2	IBR domain containing 2	228153_at	-1.1976	3.08	-2.2821	-6.7959	-2.0244	-1.0813	-2.67626	5.75626
FLJ23091	putative NFkB activating protein 373	228949_at	-4.3277	0.538	-8.2002	-7.4804	-2.4204	-3.6511	-5.21596	5.75396
---	CDNA FLJ39613 fis, clone SKNSH2009357	1564220_a_at	-3.662	0.7963	-6.2433	-8.1178	-4.2056	-2.5412	-4.95398	5.75028
---	MRNA full length insert cDNA clone EUROIMAGE 1534000	235774_at	-4.8448	1.0218	-4.5873	-6.3104	-2.2297	-5.6295	-4.72034	5.74214
LOC387895	hypothetical gene supported by BC040060	1560573_at	-6.1792	2.4647	-5.2002	-2.7661	-0.1659	-1.9647	-3.25522	5.71992
MAGEA9	melanoma antigen family A, 9	210437_at	-1.7979	3.5246	-3.5462	-2.4204	0.9029	-4.0734	-2.187	5.7116
TLR7	toll-like receptor 7	220146_at	-8.4804	-0.373	-1.8954	-7.0023	-5.5873	-7.4297	-6.07902	5.70602
PLEK	pleckstrin	203470_s_at	-3.8997	2.6965	-2.3467	-4.0398	-1.2136	-3.5031	-3.00058	5.69708
EPB41L3	erythrocyte membrane protein band 4.1-like 3	212681_at	-8.2877	0.6037	-3.4297	-3.6367	-2.9523	-7.1584	-5.09296	5.69666
FLJ30594	hypothetical protein FLJ30594	1553797_a_at	-4.399	1.4102	-2.7524	-5.9302	-4.5395	-3.8079	-4.2858	5.696
TFAP2B	transcription factor AP-2 beta (activating enhancer binding protein 2 beta)	1553394_a_at	-6.5064	0.133	-6.9302	-3.299	-5.0589	-5.9127	-5.54144	5.67444
GAGE4 /// GAGE5 /// GAGE6 /// GAGE7B	G antigen 4 /// G antigen 5 /// G antigen 6 /// G antigen 7B	208155_x_at	-2.5462	3.5872	-2.5855	-1.9703	-0.5068	-2.7486	-2.07148	5.65868
---	MRNA; cDNA DKFZp686F1844 (from clone DKFZp686F1844)	214046_at	-4.5195	0.022	-5.9127	-7.3335	-3.6475	-6.7642	-5.63548	5.65748
FABP6	fatty acid binding protein 6, ileal (gastrotropin)	210445_at	2.9407	4.6419	-2.9479	-4.5598	-0.7849	0.2914	-1.0121	5.654
FLJ25421	hypothetical protein FLJ25421	1552394_a_at	-4.299	0.2741	-7.9658	-3.1636	-4.939	-6.5064	-5.37476	5.64886
LOC284276	hypothetical protein LOC284276	1558850_s_at	-6.0023	0.2226	-5.9658	-5.7642	-4.227	-5.1688	-5.42562	5.64822
FBLN5	fibulin 5	203088_at	-6.6153	1.3675	-4.4173	-2.6171	-4.1178	-3.6118	-4.27586	5.64336
FGFR2	fibroblast growth factor receptor 2 (bacteria-expressed kinase, keratinocyte growth factor receptor, craniofacial dysostosis 1, Crouzon syndrome, Pfeiffer syndrome, Jackson-Weiss syndrome)	208228_s_at	-4.8365	1.8161	-6.9302	-3.0613	-2.0162	-2.2751	-3.82386	5.63996
---	---	228919_at	-3.8079	3.9792	0.3885	2.1065	-3.3599	-3.6047	-1.6555	5.6347
CD3D	CD3D antigen, delta polypeptide (TiT3 complex)	213539_at	-2.9635	2.3882	-4.0734	-4.1636	-1.7593	-3.2109	-3.23414	5.62234
GRK4	G protein-coupled receptor kinase 4	208365_s_at	-4.9479	1.5831	-5.6153	-3.9083	-2.088	-3.6295	-4.0378	5.6209
---	CDNA FLJ35632 fis, clone SPLEN2011678	230896_at	-7.0783	1.2114	1.9076	-7.8954	-3.5907	-5.3688	-4.40512	5.61652
IL18RAP	interleukin 18 receptor accessory protein	207072_at	-2.872	1.1245	-5.9127	-5.2002	-2.7999	-5.6584	-4.48864	5.61314
CXADR	Coxsackie virus and adenovirus receptor	239155_at	-1.0023	3.4231	-2.1963	-2.077	-2.8531	-2.8201	-2.18976	5.61286
ZBTB10	Zinc finger and BTB domain containing 10	233899_x_at	-7.9658	1.1316	-0.8578	-3.5598	-1.7939	-8.2002	-4.4755	5.6071
SLC16A9	solute carrier family 16 (monocarboxylic acid transporters), member 9	227506_at	-4.436	2.07	-1.3562	-1.1462	-3.6224	-7.1178	-3.53572	5.60572
TFPI	Tissue factor pathway inhibitor (lipoprotein-associated coagulation inhibitor)	213258_at	-1.0844	1.7097	-3.0209	-3.9885	-2.4143	-8.9658	-3.89478	5.60448
CTAG1B	cancer/testis antigen 1B	217339_x_at	-5.0493	1.137	-5.8614	-4.6224	-3.7486	-3.035	-4.46334	5.60034
HBG2	hemoglobin, gamma G /// hemoglobin, gamma G	213515_x_at	-4.0831	2.1218	-3.0116	-1.949	-3.5632	-4.7486	-3.4711	5.5929
CECR1	cat eye syndrome chromosome region, candidate 1	219505_at	-6.6153	1.0027	-5.6584	-2.4454	-3.7959	-4.4235	-4.5877	5.5904
LOC402524	similar to Zinc finger protein 58 (Zfp-58) (Zinc finger protein Mfg-1)	242206_at	-7.5873	-1.0698	-5.7799	-7.2877	-6.5328	-6.0979	-6.65712	5.58732
MAGEB1	melanoma antigen family B, 1	207534_at	-2.8386	3.8729	2.528	-3.7331	0.3103	-4.7486	-1.6964	5.5693
CPVL	carboxypeptidase, vitellogenic-like /// carboxypeptidase, vitellogenic-like	208146_s_at	-6.4297	-0.16	-5.2765	-5.138	-4.6012	-7.2002	-5.72912	5.56912
NAP5	Nck-associated protein 5	239650_at	-8.3808	-0.8448	-4.1078	-7.4804	-3.2351	-8.8283	-6.40648	5.56168
FGFR2	fibroblast growth factor receptor 2 (bacteria-expressed kinase, keratinocyte growth factor receptor, craniofacial dysostosis 1, Crouzon syndrome, Pfeiffer syndrome, Jackson-Weiss syndrome)	211401_s_at	-5.5735	0.5059	-6.0979	-3.4804	-4.7959	-5.3219	-5.05392	5.55982
FLJ11196	acheron	218651_s_at	-7.3808	1.1731	-2.3718	-4.7879	-2.2681	-5.0589	-4.3735	5.5466
C6orf102	chromosome 6 open reading frame 102	1552538_a_at	-7.3335	-0.2454	-6.6439	-5.7959	-2.0457	-7.1178	-5.78736	5.54196
SERPINE2	serine (or cysteine) proteinase inhibitor, clade E (nexin, plasminogen activator inhibitor type 1), member 2	212190_at	-5.0209	2.9444	0.0046	-4.8783	-1.5064	-1.5726	-2.59472	5.53912
MAP7	microtubule-associated protein 7	202890_at	-3.3423	0.1625	-7.8954	-8.2002	0.8092	-8.2002	-5.36578	5.52828
LOC254848	hypothetical protein LOC254848	1558216_at	-6.4297	-0.5899	-7.2002	-6.7331	-4.4112	-5.812	-6.11724	5.52734
NAV1	neuron navigator 1	224773_at	-1.0819	1.5825	-3.2109	-6.0023	-3.0856	-6.3335	-3.94284	5.52534
SLC8A1	solute carrier family 8 (sodium/calcium exchanger), member 1	207053_at	-7.5873	-1.2129	-7.8283	-7.1584	-3.8201	-7.2433	-6.72748	5.51458
MAGEB2	melanoma antigen family B, 2	206218_at	-3.2934	4.3921	3.3877	-2.7839	2.7671	-5.6878	-1.12206	5.51416
MGC27169	hyporthetical protein MGC27169	1554668_a_at	-5.0116	1.0085	-5.7331	-3.5873	-4.5395	-3.6259	-4.49948	5.50798
CREB5	cAMP responsive element binding protein 5	205931_s_at	-7.0783	-0.7155	-6.6153	-7.2877	-4.9214	-5.1792	-6.21638	5.50088
SGPP2	sphingosine-1-phosphate phosphotase 2	238567_at	-6.1178	0.7036	-3.9977	-6.0783	-4.8531	-2.9148	-4.79234	5.49594
FLJ90036	Hypothetical protein FLJ90036	227952_at	-0.8954	1.8478	-7.1178	-5.299	-1.8489	-3.0589	-3.644	5.4918
---	---	239012_at	-1.2997	1.7767	-4.812	-5.5328	-1.9512	-4.9658	-3.7123	5.489
ENAH	enabled homolog (Drosophila)	217820_s_at	-6.0589	1.6524	-1.1488	-1.6021	-5.6439	-4.6584	-3.82242	5.47482
EYA2	eyes absent homolog 2 (Drosophila)	209692_at	-6.2433	-0.5332	-6.357	-6.5873	-4.6878	-6.138	-6.00268	5.46948
HSPA1A	heat shock 70kDa protein 1A	200799_at	3.8818	3.4648	-4.7642	-2.81	-2.4005	-3.9258	-2.00374	5.46854
GLULD1	glutamate-ammonia ligase (glutamine synthase) domain containing 1	220393_at	-5.6295	0.0223	-1.5088	-7.5328	-4.5064	-8.0398	-5.44346	5.46576
SULF1	sulfatase 1	212354_at	-1.2318	2.9749	-5.299	-3.2681	4.7372	-7.3335	-2.47904	5.45394
---	---	230130_at	-3.1533	1.2271	-5.1278	-5.7179	-3.7602	-3.3277	-4.21738	5.44448
RGS5	regulator of G-protein signalling 5	209071_s_at	-2.3525	2.139	-3.6841	-5.3688	-2.5564	-2.5564	-3.30364	5.44264
AMIGO2	amphoterin induced gene 2	222108_at	2.1693	1.3549	-7.4804	-5.9127	-3.5873	-5.6153	-4.08528	5.44018
UBE2E2	Ubiquitin-conjugating enzyme E2E 2 (UBC4/5 homolog, yeast)	244610_x_at	-7.9658	0.7959	-1.5692	-7.9658	-3.8324	-1.8531	-4.63726	5.43316
LOC283034	hypothetical LOC283034	241337_at	-2.1753	1.3586	-3.9083	-6.3808	-1.4274	-6.4548	-4.06932	5.42792
---	---	237665_at	-5.3688	2.1255	-2.2709	-2.716	-3.0398	-3.1053	-3.30016	5.42566
CXCL11	chemokine (C-X-C motif) ligand 11	210163_at	-2.7312	1.1671	-3.4485	-8.0398	-0.8874	-6.1792	-4.25722	5.42432
PRAC	small nuclear protein PRAC	230784_at	-7.5328	1.6986	3.7844	-7.7642	-2.3629	-4.7331	-3.72172	5.42032
---	Full length insert cDNA clone YW24B11	1559697_a_at	-3.088	2.6741	1.4151	-5.5462	-1.8059	-4.7027	-2.74554	5.41964
---	Hypothetical LOC387888	234599_at	-4.2765	-0.2112	-7.0783	-6.1792	-4.4933	-6.0209	-5.60964	5.39844
ADAMTS9	a disintegrin-like and metalloprotease (reprolysin type) with thrombospondin type 1 motif, 9	226814_at	-5.3219	1.0115	-3.3335	-4.6439	-2.0174	-6.5873	-4.3808	5.3923
HIC	I-mfa domain-containing protein /// I-mfa domain-containing protein	211675_s_at	3.0464	4.387	2.7134	-7.6439	1.8157	-4.9214	-0.99796	5.38496
KCNN2	potassium intermediate/small conductance calcium-activated channel, subfamily N, member 2	220116_at	-7.2433	0.6554	-3.0023	-7.2002	-4.9302	-1.2433	-4.72386	5.37926
TFPI	tissue factor pathway inhibitor (lipoprotein-associated coagulation inhibitor)	210664_s_at	-0.75	1.3976	-3.7027	-7.8283	-1.3929	-6.2002	-3.97482	5.37242
LAF4	Lymphoid nuclear protein related to AF4	227198_at	0.9661	0.1113	-8.0398	-6.7959	-5.7799	-6.6153	-5.25296	5.36426
---	---	242276_at	-6.1178	0.0925	-6.8954	-4.812	-2.3974	-6.0589	-5.2563	5.3488
DKFZP564O0823	DKFZP564O0823 protein	225809_at	-6.7959	2.2701	0.8166	-7.2433	0.9891	-3.0517	-3.05704	5.32714
EMP2	epithelial membrane protein 2	225078_at	-7.2877	1.3264	-1.429	-2.2584	-5.5195	-3.4771	-3.99434	5.32074
SULT1C1	sulfotransferase family, cytosolic, 1C, member 1	205343_at	-3.088	1.2471	-5.7486	-7.0783	-1.5072	-2.928	-4.07002	5.31712
WBSCR17	Williams-Beuren syndrome chromosome region 17	227434_at	-5.2543	0.2855	-5.0303	-5.3808	-3.8201	-5.6584	-5.02878	5.31428
CSDA	cold shock domain protein A	201161_s_at	-4.9479	3.3385	-6.3104	4.9363	2.7057	-6.2002	-1.9633	5.3018
HNMT	histamine N-methyltransferase	204112_s_at	-2.6638	0.3071	-7.1584	-2.5446	-5.1897	-7.3808	-4.98746	5.29456
FCGR2B	Fc fragment of IgG, low affinity IIb, receptor (CD32)	210889_s_at	-3.2189	2.5766	-3.6367	-6.0398	1.5943	-2.1976	-2.69974	5.27634
ZBTB10	Zinc finger and BTB domain containing 10	228562_at	-8.1178	1.5619	-0.2109	-3.8868	-0.499	-5.812	-3.7053	5.2672
TFEC	transcription factor EC	206715_at	-5.8614	3.1621	1.9198	-6.8283	-0.7408	1.0154	-2.09906	5.26116
UBASH3A	ubiquitin associated and SH3 domain containing, A	220418_at	-1.2969	2.4473	-4.8201	-4.5395	-2.3379	-1.011	-2.80108	5.24838
NALP4	NACHT, leucine rich repeat and PYD containing 4	242334_at	-5.6584	-0.6995	-6.4297	-6.8283	-4.8699	-5.9302	-5.9433	5.2438
ESRRB	Estrogen-related receptor beta	1556156_at	-3.2216	1.3542	-2.1203	-5.5873	-2.6171	-5.8283	-3.87492	5.22912
MGC34032	Hypothetical protein MGC34032	235763_at	-4.7486	-0.6416	-7.4804	-3.6511	-6.0398	-7.4297	-5.86992	5.22832
SNTG2	syntrophin, gamma 2	220487_at	-7.2002	-0.8714	-7.7642	-6.8283	-4.5064	-4.195	-6.09882	5.22742
SCN2A2	sodium channel, voltage-gated, type II, alpha 2	206381_at	-2.9127	0.6931	-5.5735	-5.1278	-4.6012	-4.4422	-4.53148	5.22458
KIAA1026	KIAA1026 protein	229144_at	-2.0104	2.245	-1.6748	-2.7622	-4.553	-3.8656	-2.9732	5.2182
---	Transcribed locus, strongly similar to XP_530354.1 LOC458600 [Pan troglodytes]	228976_at	-5.299	0.1102	-4.7799	-5.2765	-4.2709	-5.9127	-5.1078	5.218
MGC16291	hypothetical protein MGC16291	233562_at	-4.8531	0.5525	-6.4548	-5.1792	-0.8804	-5.9479	-4.66308	5.21558
---	---	229032_at	-5.5598	0.4889	-5.3452	-3.1662	-4.3104	-5.2433	-4.72498	5.21388
HLA-DRB4	major histocompatibility complex, class II, DR beta 4 /// major histocompatibility complex, class II, DR beta 4	209728_at	-1.0356	3.1286	-1.8181	1.5639	-4.1078	-5.0116	-2.08184	5.21044
MEGF10	MEGF10 protein	232523_at	-4.3808	-0.1782	-6.357	-3.8826	-4.8283	-7.4804	-5.38582	5.20762
LOC157381	hypothetical protein LOC157381	236950_s_at	-3.3778	0.5666	-4.357	-2.6457	-6.4548	-6.357	-4.63846	5.20506
TBX5	T-box 5	240715_at	-3.4204	0.2522	-5.5873	-7.1584	-3.5666	-5.0209	-4.95072	5.20292
SLC22A1	solute carrier family 22 (organic cation transporter), member 1	207201_s_at	-2.5496	2.6163	-2.1431	-3.2653	-3.6224	-1.2277	-2.56162	5.17792
---	Transcribed locus	235201_at	-6.7331	1.0324	-3.9839	-3.9258	-0.1165	-5.9658	-4.14502	5.17742
SORL1	Sortilin-related receptor, L(DLR class) A repeats-containing	212560_at	-4.3393	3.3501	1.8841	-3.4998	4.945	-8.1178	-1.82556	5.17566
HBG1 /// HBG2	hemoglobin, gamma A /// hemoglobin, gamma A /// hemoglobin, gamma G /// hemoglobin, gamma G	204848_x_at	-5.4173	1.3183	-3.1004	-2.1688	-2.4998	-6.0979	-3.85684	5.17514
COL16A1	collagen, type XVI, alpha 1	204345_at	-5.5064	1.7159	-4.1897	-0.5228	-1.343	-5.6584	-3.44406	5.15996
WNT5A	wingless-type MMTV integration site family, member 5A /// wingless-type MMTV integration site family, member 5A	213425_at	-3.5769	3.6893	-1.3891	-1.3133	-0.8667	-0.1825	-1.4657	5.155
HR	Hairless homolog (mouse)	241355_at	-2.2203	1.4131	-4.0398	-5.4804	-0.7231	-6.2216	-3.73704	5.15014
OR51B4	olfactory receptor, family 51, subfamily B, member 4	234469_at	-6.8954	0.0337	-6.9658	-6.0783	-0.7355	-4.8868	-5.11236	5.14606
GPR158	G protein-coupled receptor 158	232195_at	4.3005	0.5357	-7.8283	-7.9658	-4.7179	-6.7959	-4.60148	5.13718
HBG2	hemoglobin, gamma G /// hemoglobin, gamma G	204419_x_at	-3.3076	1.6695	-4.8954	-1.6021	-4.3511	-3.1304	-3.45732	5.12682
EN1	engrailed homolog 1	220559_at	-6.2002	0.9858	-4.195	-3.5295	-2.8283	-3.9479	-4.14018	5.12598
TFPI	tissue factor pathway inhibitor (lipoprotein-associated coagulation inhibitor)	209676_at	-2.9324	0.6599	-4.4998	-6.8283	-3.3511	-4.7027	-4.46286	5.12276
ZAP70	zeta-chain (TCR) associated protein kinase 70kDa	214032_at	-6.3808	0.3988	-5.2877	-3.138	-3.071	-5.6439	-4.70428	5.10308
FADS1	fatty acid desaturase 1	208963_x_at	-0.3696	2.8676	-0.0113	-4.9127	-3.9658	-1.889	-2.22968	5.09728
FLJ35767	FLJ35767 protein	241367_at	-3.4771	4.0854	-0.1831	-1.1348	-0.9914	0.7279	-1.0117	5.0971
CD48	CD48 antigen (B-cell membrane protein) /// CD48 antigen (B-cell membrane protein)	204118_at	-2.3119	3.9796	-4.8283	4.6495	0.4502	-3.5462	-1.11734	5.09694
DNAH6	dynein, axonemal, heavy polypeptide 6	1565338_x_at	-6.5598	0.869	-3.4391	-3.6584	-4.8448	-2.6277	-4.22596	5.09496
C8orf22	chromosome 8 open reading frame 22	235981_at	-6.7331	1.703	-3.4643	-1.4876	-1.9647	-3.3047	-3.39088	5.09388
NAV1	Neuron navigator 1	227584_at	-2.1228	2.1589	-2.3277	-3.0493	-0.8314	-6.3104	-2.92832	5.08722
CA8	Carbonic anhydrase VIII	238537_at	-3.6295	-0.6493	-6.7642	-3.0856	-7.0023	-8.2002	-5.73636	5.08706
ARHGDIB	Rho GDP dissociation inhibitor (GDI) beta	1555812_a_at	-1.2016	3.4628	-1.8858	-3.3481	0.9529	-2.6313	-1.62278	5.08558
PRG4	proteoglycan 4	206007_at	-5.357	1.5832	-4.7331	-3.4998	-3.8614	-0.046	-3.49946	5.08266
FREB	Fc receptor homolog expressed in B cells	235400_at	-0.041	0.3138	-8.2877	-6.357	-4.9568	-4.1844	-4.76538	5.07918
---	CDNA FLJ37441 fis, clone BRAWH2006543	230849_at	-2.3644	0.6997	-5.8954	-6.9658	-3.1103	-3.5496	-4.3771	5.0768
MAGEC1	melanoma antigen family C, 1	206609_at	-2.3511	1.8749	-2.7084	-2.7274	-2.2765	-5.9302	-3.19872	5.07362
OTX2	orthodenticle homolog 2 (Drosophila)	231731_at	-3.553	0.9013	-4.6657	-4.772	-2.7486	-5.1178	-4.17142	5.07272
---	Transcribed locus	241314_at	-5.4051	-0.6497	-5.299	-6.0589	-4.7642	-7.0783	-5.7211	5.0714
TIGA1	TIGA1	228256_s_at	-3.088	1.1932	-6.357	-5.5328	-5.2765	0.8722	-3.87642	5.06962
FLJ32949	hypothetical protein FLJ32949	230158_at	-6.3808	0.6768	-4.4998	-1.3997	-1.5378	-8.1178	-4.38718	5.06398
---	---	242912_at	-4.0303	2.2219	-1.041	-4.1278	-1.8324	-3.174	-2.8411	5.063
FLJ39155	hypothetical protein FLJ39155	226911_at	-4.8448	0.8082	-5.3688	-0.1013	-3.8242	-7.1178	-4.25138	5.05958
---	Transcribed locus	229242_at	-5.8614	0.3391	-2.7293	-5.3688	-2.3899	-7.2433	-4.71854	5.05764
KCNH2	potassium voltage-gated channel, subfamily H (eag-related), member 2	205262_at	-4.7255	0.3407	-3.6331	-4.7799	-3.5462	-6.8614	-4.70922	5.04992
NFASC	neurofascin	214799_at	-5.8783	-0.1056	-5.7486	-5.9302	-2.1342	-6.0589	-5.15004	5.04444
---	Transcribed locus	236739_at	-6.2653	-0.454	-5.1688	-6.3808	-6.2002	-3.458	-5.49462	5.04062
FAM38B	family with sequence similarity 38, member B	219602_s_at	-5.2877	1.7883	-3.6153	-4.399	1.906	-4.8365	-3.2465	5.0348
IL12B	interleukin 12B (natural killer cell stimulatory factor 2, cytotoxic lymphocyte maturation factor 2, p40)	207901_at	-4.4675	0.7721	-4.3808	-4.8614	-4.2379	-3.2962	-4.24876	5.02086
MAGEA12	melanoma antigen family A, 12	210467_x_at	-5.7027	0.7657	-6.7959	-2.6693	-0.7745	-5.3219	-4.25286	5.01856
PIWIL1	piwi-like 1 (Drosophila)	214868_at	-7.3808	-0.4521	-6.0398	-5.2877	-2.3808	-6.2433	-5.46648	5.01438
ADORA2A	adenosine A2a receptor	205013_s_at	-2.7486	3.0262	-1.9737	-2.6331	-0.7984	-1.7809	-1.98694	5.01314
PPAP2B	phosphatidic acid phosphatase type 2B	209355_s_at	-2.8954	1.8589	-2.7065	-7.3808	-1.3126	-1.4643	-3.15192	5.01082
---	CDNA FLJ33739 fis, clone BRAWH2018601	240713_s_at	-8.3808	-1.7919	-5.9839	-6.673	-5.9302	-7.0398	-6.80154	5.00964
SSX5	synovial sarcoma, X breakpoint 5	208528_x_at	-3.1354	0.0488	-5.9302	-6.0783	-2.6118	-7.0398	-4.9591	5.0079
FLJ25421	hypothetical protein FLJ25421	1552393_at	-4.5262	-0.2166	-6.7027	-3.1203	-5.0398	-6.7331	-5.22442	5.00782
CD24	CD24 antigen (small cell lung carcinoma cluster 4 antigen)	209771_x_at	-3.662	2.434	1.7997	-6.7959	-2.2096	-1.9817	-2.5699	5.0039
---	Clone BGL1 mRNA sequence	1561854_at	-7.8954	-1.1103	-7.8954	-7.8954	-2.482	-4.3929	-6.11222	5.00192
NAV1	Neuron navigator 1	216155_at	-3.4643	-0.4407	-4.9302	-6.2216	-5.8283	-6.7642	-5.44172	5.00102
CTAG2	cancer/testis antigen 2	207337_at	-2.8303	0.6486	-4.3104	-4.7179	-3.9613	-5.9302	-4.35002	4.99862
SOX2OT	SOX2 overlapping transcript (non-coding RNA)	231898_x_at	-6.4804	-1.5014	-8.1178	-8.8283	-7.1584	-1.8943	-6.49584	4.99444
ZNF462	zinc finger protein 462	226575_at	-6.7027	-0.3759	-2.5649	-7.5328	-4.4612	-5.5598	-5.36428	4.98838
SLAMF7	SLAM family member 7	222838_at	-3.2905	-0.1386	-7.2433	-4.227	-4.1584	-6.7027	-5.12438	4.98578
LOC283666	hypothetical protein LOC283666	226682_at	0.63	3.3582	-0.4028	-7.8283	-1.9412	1.4501	-1.61844	4.97664
---	MRNA; cDNA DKFZp547G036 (from clone DKFZp547G036)	227318_at	0.1089	3.4496	-2.1779	-0.7819	-0.3478	-4.4051	-1.52076	4.97036
CALD1	caldesmon 1	212077_at	-6.7331	0.7696	1.7312	-3.1714	-6.0209	-6.7959	-4.19802	4.96762
---	---	1564807_at	-2.4933	-0.4933	-4.7799	-6.0783	-6.7027	-7.2433	-5.4595	4.9662
LOC338653	hypothetical protein LOC338653	1562960_at	-3.3133	1.535	-3.8531	-3.1766	-1.2793	-5.5195	-3.42836	4.96336
KIAA1026	KIAA1026 protein	215138_s_at	-6.673	0.7551	-3.2709	-4.0637	-3.5295	-3.458	-4.19902	4.95412
NY-REN-7 /// LOC389347	NY-REN-7 antigen /// similar to KIAA0752 protein	214945_at	-4.3511	1.1271	-4.1636	-2.776	-1.8324	-6.0023	-3.82508	4.95218
IGSF11	immunoglobulin superfamily, member 11	228375_at	-7.4297	-1.2849	-6.0589	-7.3808	-2.3481	-7.9658	-6.23666	4.95176
SERPINF1	serine (or cysteine) proteinase inhibitor, clade F (alpha-2 antiplasmin, pigment epithelium derived factor), member 1	202283_at	-3.939	1.1725	-5.3335	-5.2109	-2.6047	-1.7849	-3.7746	4.9471
TFAP2C	transcription factor AP-2 gamma (activating enhancer binding protein 2 gamma)	205286_at	-5.3452	-0.7515	-4.7331	-6.7959	-4.7799	-6.8283	-5.69648	4.94498
TAGAP	T-cell activation GTPase activating protein	229723_at	-7.4297	0.6641	-1.0936	-2.6657	-1.4982	-8.7027	-4.27798	4.94208
LHFPL3	lipoma HMGIC fusion partner-like 3	236761_at	-3.0233	0.9193	-5.812	-2.9127	-2.0139	-6.3335	-4.01908	4.93838
---	CDNA: FLJ22631 fis, clone HSI06451	1564358_at	-5.6295	-0.331	-4.2109	-7.0783	-1.77	-7.6439	-5.26652	4.93552
KIAA0888	KIAA0888 protein	235048_at	0.5607	2.0252	-5.357	-5.9479	-0.9948	-2.7919	-2.90618	4.93138
LOC492304	putative insulin-like growth factor II associated protein	202409_at	-6.3808	-0.1053	-2.7217	-7.7027	-1.9138	-6.3808	-5.01996	4.91466
IL23R	interleukin 23 receptor	1561853_a_at	-6.1584	-0.4884	-7.5328	-5.9839	-2.5295	-4.7959	-5.4001	4.9117
KIAA1622	KIAA1622	220673_s_at	-5.0023	-0.1427	-2.673	-5.9479	-5.4804	-6.1584	-5.0524	4.9097
---	---	244282_at	-7.2002	0.717	-3.4051	-2.7447	-1.6999	-5.9127	-4.19252	4.90952
ABCA1	ATP-binding cassette, sub-family A (ABC1), member 1	203505_at	-7.5328	-0.2567	-3.299	-8.7027	-3.5838	-2.7027	-5.1642	4.9075
CA8	carbonic anhydrase VIII	220234_at	-4.8699	0.3745	-3.1253	-3.8448	-4.0637	-6.7331	-4.52736	4.90186
LOC440161	hypothetical gene supported by AY338954	243241_at	-6.7027	-1.5014	-6.9658	-7.1584	-5.3688	-5.812	-6.40154	4.90014
RTN1	reticulon 1	203485_at	-5.673	2.2038	-2.2612	-0.944	-3.2029	-1.3929	-2.6948	4.8986
DNM3	Dynamin 3	235891_at	-7.0023	0.0192	-3.7217	-2.6915	-5.0398	-5.9302	-4.8771	4.8963
KLF9	Kruppel-like factor 9	203543_s_at	-3.4548	-0.8943	-6.2433	-6.673	-4.7408	-7.8283	-5.78804	4.89374
TUBAL3	tubulin, alpha-like 3	220310_at	-4.7879	0.7366	-5.3104	-2.6082	-2.3408	-5.7331	-4.15608	4.89268
CUGBP2	CUG triplet repeat, RNA binding protein 2	1557422_at	-4.9748	-0.4901	-6.4297	-3.939	-3.8614	-7.7027	-5.38152	4.89142
NRCAM	neuronal cell adhesion molecule	204105_s_at	-3.2488	0.8574	-5.9479	-3.1203	-5.2216	-2.6012	-4.02796	4.88536
SLC43A3	solute carrier family 43, member 3	213113_s_at	-2.3884	3.7827	-5.7799	-2.596	2.1347	3.1272	-1.10048	4.88318
RPS6KA2	ribosomal protein S6 kinase, 90kDa, polypeptide 2	212912_at	-2.8614	0.103	-1.4901	-7.8283	-3.812	-7.8954	-4.77744	4.88044
GRB14	growth factor receptor-bound protein 14	206204_at	-6.138	-1.4812	-7.9658	-5.2877	-5.1278	-7.2877	-6.3614	4.8802
FOXA2	forkhead box A2	210103_s_at	-5.2109	-0.7399	-6.5598	-4.904	-4.8531	-6.5598	-5.61752	4.87762
GRM8	glutamate receptor, metabotropic 8	216255_s_at	-7.1178	-1.9225	-6.0589	-7.9658	-5.0493	-7.7642	-6.7912	4.8687
CDC42EP5	CDC42 effector protein (Rho GTPase binding) 5	227850_x_at	-2.9258	0.0014	-6.0209	-3.8079	-5.9839	-5.5873	-4.86516	4.86656
SOX1	SRY (sex determining region Y)-box 1	208533_at	-6.8283	-1.5454	-5.9479	-7.0783	-4.2216	-7.9658	-6.40838	4.86298
LOC401216	hypothetical gene supported by BC039501	1568878_at	-6.8614	0.1679	-7.1178	-5.6012	-2.0174	-1.8324	-4.68604	4.85394
TMOD2	Tropomodulin 2 (neuronal)	226186_at	-6.4548	-0.0142	-4.4548	-5.6584	-1.8029	-5.9658	-4.86734	4.85314
FLJ31547	hypothetical protein FLJ31547	1553465_a_at	-5.7959	-0.1996	-5.5064	-5.9839	-4.6511	-3.3133	-5.05012	4.85052
FXYD6	FXYD domain containing ion transport regulator 6	217897_at	-5.9302	0.3743	-6.5598	-2.299	-2.8531	-4.6295	-4.45432	4.82862
OVOS /// LOC440080	ovostatin /// similar to ovostatin-2	228245_s_at	0.4941	3.7227	0.6511	-6.8954	0.3758	-0.1272	-1.10032	4.82302
NRXN1	neurexin 1	209915_s_at	-3.7255	0.6145	-5.1688	-3.8489	-3.6547	-4.6224	-4.20406	4.81856
IBRDC2	IBR domain containing 2	235549_at	-3.8448	0.0794	-5.4675	-4.1128	-4.7255	-5.5064	-4.7314	4.8108
DAPK1	death-associated protein kinase 1	203139_at	-2.816	2.8898	3.0482	-6.7642	0.5672	-3.6153	-1.91602	4.80582
ANKRD21	ankyrin repeat domain 21	1553474_at	-5.6012	-0.0616	-4.3929	-6.5598	-4.812	-2.9703	-4.86724	4.80564
NAV1	neuron navigator 1	224774_s_at	-2.5278	1.2638	-4.4998	-3.6841	-3.3748	-3.5666	-3.53062	4.79442
PLXND1	plexin D1	212235_at	-6.673	-0.949	-5.1078	-6.0783	-4.772	-6.0783	-5.74188	4.79288
NRXN2	neurexin 2	209983_s_at	-5.673	-0.9024	-6.0023	-6.3808	-5.8954	-4.5195	-5.6942	4.7918
PHACTR1	Phosphatase and actin regulator 1	1561642_at	-5.8954	0.6854	-4.3277	-4.0256	-2.2029	-4.0783	-4.10598	4.79138
---	---	240865_at	-3.174	0.7696	-6.7331	-3.1304	-1.9546	-5.1078	-4.01998	4.78958
---	Similar to CG9996-PA	222288_at	-4.7799	2.1422	-0.9851	-8.0398	-0.5589	1.132	-2.64634	4.78854
FLJ20298	FLJ20298 protein	219771_at	-6.4051	-0.1364	-5.4933	-5.0023	-3.6367	-4.0783	-4.92314	4.78674
IL8	interleukin 8	211506_s_at	-6.7027	-0.5964	-2.8344	-7.3808	-4.1228	-5.8614	-5.38042	4.78402
PPARGC1A	peroxisome proliferative activated receptor, gamma, coactivator 1, alpha	219195_at	-6.9302	-1.1779	-5.812	-5.8283	-5.7179	-5.5195	-5.96158	4.78368
CYB5R2	cytochrome b5 reductase b5R.2	220230_s_at	-5.2324	4.0138	2.331	-2.6421	1.0816	0.6328	-0.76582	4.77962
DKFZp761L1417	hypothetical protein DKFZp761L1417	238426_at	-7.4804	-0.1323	-2.776	-7.1584	-4.436	-2.7046	-4.91108	4.77878
SIPA1L2	signal-induced proliferation-associated 1 like 2	225056_at	-4.4675	1.6485	-4.1533	-0.0419	-2.3688	-4.6082	-3.12794	4.77644
---	CDNA clone IMAGE:5301169, partial cds	1565809_x_at	-7.2002	-0.9942	-8.1178	-6.0209	-3.2002	-4.2934	-5.7665	4.7723
FLJ37357	hypothetical protein FLJ37357	1553362_at	-7.8283	-1.959	-6.6439	-8.2002	-3.8573	-7.1178	-6.7295	4.7705
FLJ13725	hypothetical protein FLJ13725	218029_at	-3.7027	0.9043	-5.0023	-2.357	-3.4391	-4.8283	-3.86588	4.77018
---	Transcribed locus	244387_at	-2.5345	1.0726	-7.3335	-2.0649	-2.9324	-3.6224	-3.69754	4.77014
LOC255480	hypothetical protein LOC255480	239919_at	-5.4173	0.3366	-7.0783	-2.5735	-0.7894	-6.2877	-4.42924	4.76584
FREB	Fc receptor homolog expressed in B cells	235401_s_at	-0.8232	0.3444	-3.8656	-7.8283	-5.2216	-4.3219	-4.41212	4.75652
ROBO2	roundabout, axon guidance receptor, homolog 2 (Drosophila)	226766_at	-3.4998	0.7315	-3.4422	-2.508	-6.9302	-3.7447	-4.02498	4.75648
SELL	selectin L (lymphocyte adhesion molecule 1)	204563_at	-2.8448	1.4807	-1.4796	-2.4005	-4.1533	-5.4933	-3.2743	4.755
TANC	TPR domain, ankyrin-repeat and coiled-coil-containing	225308_s_at	-8.0398	1.2018	0.0387	-7.2002	-4.8954	2.3556	-3.54822	4.75002
CTNND1	catenin (cadherin-associated protein), delta 1	208407_s_at	-2.8868	1.6482	-4.4548	-2.2406	-2.6385	-3.2681	-3.09776	4.74596
RANBP17	RAN binding protein 17	219661_at	-3.088	1.5218	-3.9302	-4.8365	-1.3801	-2.8741	-3.22178	4.74358
CD24	CD24 antigen (small cell lung carcinoma cluster 4 antigen)	208650_s_at	-6.9658	1.024	0.4014	-6.1584	-3.8656	-1.9794	-3.71356	4.73756
GALM	galactose mutarotase (aldose 1-epimerase)	235256_s_at	1.1888	2.718	-2.9862	-3.7447	2.1919	-6.7331	-2.01666	4.73466
UBE2E2	Ubiquitin-conjugating enzyme E2E 2 (UBC4/5 homolog, yeast)	244464_at	-5.8783	0.5716	-2.8201	-5.9658	-1.0967	-5.0209	-4.15636	4.72796
TFAP2B	transcription factor AP-2 beta (activating enhancer binding protein 2 beta)	214451_at	-5.0398	0.9364	-3.5429	-4.2056	-1.9579	-4.195	-3.78824	4.72464
MARCKSL1	MARCKS-like 1	200644_at	-2.1571	3.121	-3.0758	-3.028	3.1708	-2.9214	-1.6023	4.7233
ABTB2	Ankyrin repeat and BTB (POZ) domain containing 2	233691_at	-5.9658	0.1065	-2.5513	-4.939	-4.772	-4.812	-4.60802	4.71452
CXCL12	chemokine (C-X-C motif) ligand 12 (stromal cell-derived factor 1)	209687_at	2.0522	1.3818	-5.7799	-6.0589	-2.1253	-4.7408	-3.33054	4.71234
GPR65	G protein-coupled receptor 65	214467_at	-1.4612	0.8159	-4.1178	-5.0783	-5.5598	-3.2626	-3.89594	4.71184
FADS1	fatty acid desaturase 1	208962_s_at	0.187	2.119	-0.5615	-4.904	-3.0613	-4.6012	-2.5882	4.7072
---	---	220882_at	-0.7944	1.2732	-0.949	-5.6439	-3.812	-5.9658	-3.43302	4.70622
LPHN2	latrophilin 2	206953_s_at	-5.5328	0.9842	-0.7544	-5.6153	-6.5064	-0.1936	-3.7205	4.7047
STC1	stanniocalcin 1	204597_x_at	-2.4659	-0.5838	-6.3335	-5.7799	-4.8531	-7.0023	-5.28694	4.70314
KIAA0934	KIAA0934	212504_at	-5.7486	-0.1383	-5.8783	-6.3335	-3.0758	-3.1028	-4.8278	4.6895
HRK	harakiri, BCL2 interacting protein (contains only BH3 domain)	206864_s_at	-3.0541	-0.0043	-4.0162	-4.6439	-4.0979	-7.6439	-4.6912	4.6869
GPC4	glypican 4	204984_at	-7.2877	-1.2605	-5.1482	-6.8954	-4.5804	-5.7959	-5.94152	4.68102
TP53I5	tumor protein p53 inducible protein 5	227393_at	-2.8932	1.0152	-3.7027	-4.904	-3.0422	-3.7563	-3.65968	4.67488
---	CDNA FLJ13457 fis, clone PLACE1003343	233413_at	-8.4804	-1.4352	-6.9658	-6.5328	-3.8039	-4.7255	-6.10168	4.66648
GPC5	glypican 5	207174_at	-8.1178	-1.2976	-3.7999	-5.4297	-5.1792	-7.2877	-5.96286	4.66526
PET112L	PET112-like (yeast)	228441_s_at	-6.2877	-0.8526	-6.2433	-5.4422	-3.2793	-6.3335	-5.5172	4.6646
TFPI	Tissue factor pathway inhibitor (lipoprotein-associated coagulation inhibitor)	215447_at	-6.5064	-1.2612	-7.1584	-5.7486	-1.7236	-8.4804	-5.92348	4.66228
CRIM1	cysteine-rich motor neuron 1	202551_s_at	-2.8656	0.2514	-7.8283	-1.8283	-3.4771	-6.0398	-4.40782	4.65922
---	---	227376_at	-2.81	2.2159	-0.3518	-6.1792	-1.4282	-1.4461	-2.44306	4.65896
---	LOC440156	242546_at	-4.7486	1.8453	-1.2612	-3.0422	-1.9105	-3.1028	-2.81306	4.65836
NALP5	NACHT, leucine rich repeat and PYD containing 5	1552405_at	-1.6915	1.6282	-3.7255	-2.2667	-4.1844	-3.2709	-3.0278	4.656
DPP6	Dipeptidylpeptidase 6	228546_at	-6.2002	-0.4775	-7.5873	-7.2877	-1.6153	-2.9703	-5.13216	4.65466
TRIM2	tripartite motif-containing 2	214248_s_at	-5.8614	-1.0069	-5.8448	-6.0589	-3.8079	-6.7027	-5.65514	4.64824
PELI2	pellino homolog 2 (Drosophila)	219132_at	-1.6638	1.7209	-2.264	-2.7583	-3.7331	-4.2163	-2.9271	4.648
GIMAP6	GTPase, IMAP family member 6	219777_at	-2.0339	-1.1241	-8.5873	-8.1178	-5.7642	-4.3452	-5.76968	4.64558
CRIM1	cysteine-rich motor neuron 1	202552_s_at	-8.3808	-0.9479	-6.0979	-6.6439	-2.4771	-4.3335	-5.58664	4.63874
BCL11A	B-cell CLL/lymphoma 11A (zinc finger protein)	222891_s_at	-4.4422	3.2013	1.627	-7.1584	1.8608	0.9327	-1.43602	4.63732
FLJ13310	hypothetical protein FLJ13310	220916_at	-4.8201	0.1643	-2.8741	-4.0256	-5.4422	-5.2002	-4.47244	4.63674
ARRDC4	arrestin domain containing 4	225283_at	-3.3452	0.6801	-3.138	-7.5873	-2.3248	-3.3748	-3.95402	4.63412
CRA	cisplatin resistance associated	1556034_s_at	-5.6584	-0.0908	-5.4297	-2.6675	-3.662	-6.1792	-4.71936	4.62856
SPIC	Spi-C transcription factor (Spi-1/PU.1 related)	1553851_at	-8.2002	-1.4135	-8.2002	-2.4501	-2.6457	-8.7027	-6.03978	4.62628
---	Full length insert cDNA clone YW24B11	1559696_at	-2.8181	2.0685	1.0899	-2.4739	-2.2122	-6.357	-2.55426	4.62276
LGMN	legumain	201212_at	-2.1215	0.8802	-0.192	-5.4804	-3.2109	-7.7027	-3.7415	4.6217
DNM1	dynamin 1	215116_s_at	-4.4804	0.0789	-4.8699	-4.4485	-3.9214	-4.9658	-4.5372	4.6161
CYP26B1	cytochrome P450, family 26, subfamily B, polypeptide 1	219825_at	-5.4548	-0.3054	-6.3104	-4.2324	-3.8868	-4.7103	-4.91894	4.61354
BCL2A1	BCL2-related protein A1	205681_at	-1.2605	5.108	3.1872	-1.2934	1.9394	-0.097	0.49514	4.61286
ZBTB10	zinc finger and BTB domain containing 10	219312_s_at	-4.0783	0.6962	-0.4624	-7.3335	-0.9965	-6.673	-3.90874	4.60494
SERPINA6	serine (or cysteine) proteinase inhibitor, clade A (alpha-1 antiproteinase, antitrypsin), member 6	206325_at	-4.1078	0.8737	-2.7799	-4.8783	-3.6153	-3.2709	-3.73044	4.60414
LOC116437	hypothetical protein LOC116437	234493_at	-7.4804	-2.3525	-7.6439	-7.4297	-5.3219	-6.8954	-6.95426	4.60176
LOC401006	hypothetical gene supported by AK093281	241895_at	-7.6439	0.0126	-2.7544	-3.3599	-5.8448	-3.3335	-4.5873	4.5999
---	CDNA FLJ38271 fis, clone FCBBF3002782, moderately similar to Leptin receptor	239752_at	-7.4804	0.4605	-4.8365	-2.5412	-2.3659	-3.4707	-4.13894	4.59944
PTK2B	PTK2B protein tyrosine kinase 2 beta	203111_s_at	-4.0209	0.318	-5.8448	-2.9346	-2.9546	-5.6439	-4.27976	4.59776
PRRX1	Paired related homeobox 1	1561123_at	-8.1178	-2.7681	-8.3808	-7.8283	-5.0116	-7.4804	-7.36378	4.59568
NPAS3	neuronal PAS domain protein 3	220316_at	-5.3452	1.244	-6.0023	-2.2189	-3.2821	0.0976	-3.35018	4.59418
JAM3	junctional adhesion molecule 3	231721_at	-8.2002	-0.3266	-1.4796	-6.2002	-2.2681	-6.4297	-4.91556	4.58896
---	CDNA FLJ13313 fis, clone OVARC1001489	233249_at	-5.4548	-0.8746	-4.9839	-5.8283	-6.3104	-4.7331	-5.4621	4.5875
PTPN3	protein tyrosine phosphatase, non-receptor type 3	203997_at	2.8545	3.3675	-3.7408	-2.2284	-2.0012	-0.9501	-1.2132	4.5807
KIAA1102	KIAA1102 protein	212327_at	-7.4297	-1.2976	-3.9748	-7.2433	-3.357	-7.3808	-5.87712	4.57952
---	---	232512_at	-6.3808	0.3439	-7.3808	-2.2934	-1.9908	-3.0954	-4.22824	4.57214
ARHGAP6	Rho GTPase activating protein 6	1563386_at	-2.8847	0.2977	-8.0398	-3.8699	-2.3674	-4.1792	-4.2682	4.5659
---	CDNA clone IMAGE:5272822, partial cds	1561234_at	-7.2433	-2.5162	-7.5873	-6.9658	-5.8283	-7.7642	-7.07778	4.56158
KIAA0318	RIM binding protein 2	214811_at	-5.9839	0.4265	-3.2297	-5.5064	-3.3162	-2.6188	-4.131	4.5575
SNCAIP	synuclein, alpha interacting protein (synphilin)	237833_s_at	-2.4344	1.534	-1.8458	-6.4804	-1.0661	-3.2877	-3.02288	4.55688
KRT20	keratin 20	213953_at	-6.1584	-1.8232	-7.9658	-7.5328	-2.7524	-7.4804	-6.37796	4.55476
LOC285628	hypothetical protein LOC285628	232504_at	-2.1066	1.8448	-1.3636	-7.3808	-0.3101	-2.3733	-2.70688	4.55168
TNFRSF4	tumor necrosis factor receptor superfamily, member 4	214228_x_at	-5.4933	0.454	-4.904	-2.57	-3.257	-4.2433	-4.09352	4.54752
FLJ23091	putative NFkB activating protein 373	228950_s_at	-6.7959	0.8573	-2.2877	-3.1482	-2.4643	-3.7524	-3.6897	4.547
LRIG1	leucine-rich repeats and immunoglobulin-like domains 1	238339_x_at	-6.3808	-0.0951	-3.9794	-4.9839	-1.5088	-6.357	-4.64198	4.54688
---	Transcribed locus, strongly similar to XP_496055.1 similar to p40 [Homo sapiens]	226192_at	-4.7959	0.2327	-1.4612	-5.8614	-4.357	-5.088	-4.3127	4.5454
LOC283027	hypothetical protein LOC283027	1562527_at	-7.7642	-1.9008	-8.3808	-3.5907	-5.5598	-6.9302	-6.44514	4.54434
C10orf33	chromosome 10 open reading frame 33	228384_s_at	-6.1178	0.8152	-2.0783	-2.9523	-3.4112	-4.0831	-3.72854	4.54374
NRP1	neuropilin 1	210510_s_at	-7.4297	-1.5096	-6.5328	-6.9658	-4.0637	-5.2653	-6.05146	4.54186
CA9	carbonic anhydrase IX	205199_at	4.0792	4.1098	-2.8242	-4.0398	-1.3321	1.963	-0.43078	4.54058
GRIN2C	glutamate receptor, ionotropic, N-methyl D-aspartate 2C	210400_at	-6.6439	-1.004	-5.3688	-6.0979	-5.2877	-4.3219	-5.54404	4.54004
CKAP4	cytoskeleton-associated protein 4	200998_s_at	-0.1237	1.8376	-7.0398	-2.1494	-0.4651	-3.7217	-2.69994	4.53754
DKFZP586A0522	DKFZP586A0522 protein	207761_s_at	1.1953	0.9074	-5.6584	-4.5262	-5.5462	-3.6082	-3.62874	4.53614
CUGBP2	CUG triplet repeat, RNA binding protein 2	202158_s_at	0.7841	2.9368	-2.0023	0.7353	-0.6367	-6.8614	-1.5962	4.533
CDH12	cadherin 12, type 2 (N-cadherin 2)	207149_at	-4.0493	-0.0006	-6.8614	-4.0979	-1.7046	-5.9479	-4.53222	4.53162
C3orf14	chromosome 3 open reading frame 14	219288_at	-6.8614	1.9097	-5.6153	-7.7642	3.3583	3.8034	-2.61584	4.52554
LRCH2	leucine-rich repeats and calponin homology (CH) domain containing 2	227688_at	-3.4485	-1.2786	-6.8283	-7.4297	-5.0116	-6.2653	-5.79668	4.51808
GPR133	G protein-coupled receptor 133	1562783_at	-5.6878	-0.226	-4.5262	-4.7103	-3.6547	-5.1278	-4.74136	4.51536
NPAS3	Neuronal PAS domain protein 3	230412_at	-3.772	1.2749	-2.9479	-5.138	-2.7879	-1.5505	-3.23926	4.51416
EPHA3	EPH receptor A3	206070_s_at	-7.1584	-0.1802	-8.0398	-4.4051	-2.8221	-1.0422	-4.69352	4.51332
LOC440422	LOC440422	237576_x_at	-5.0023	0.1211	-5.0783	-6.4297	-2.9546	-2.482	-4.38938	4.51048
BAIAP2L1	BAI1-associated protein 2-like 1	227372_s_at	-7.0023	1.8589	-4.4112	2.4823	-0.3801	-3.9302	-2.6483	4.5072
ALDH1A1	aldehyde dehydrogenase 1 family, member A1	212224_at	-6.3808	-0.6425	-5.4548	-5.9127	-3.2056	-4.7879	-5.14836	4.50586
---	Transcribed locus	242909_at	-7.7642	-1.7661	-7.3808	-3.1329	-5.0023	-8.0398	-6.264	4.4979
---	---	234623_x_at	-8.7027	-2.1115	-3.1584	-7.1178	-6.5873	-7.4804	-6.60932	4.49782
CST11	cystatin 11	233968_at	-6.3104	0.0457	-5.6439	-3.0327	-1.0215	-6.2433	-4.45036	4.49606
NAV3	neuron navigator 3	204823_at	-6.5328	0.3208	-5.6878	-5.5195	-2.6331	-0.4872	-4.17208	4.49288
KIAA0882	KIAA0882 protein	212960_at	-5.6584	0.6581	-4.7408	-4.4998	-1.0139	-3.2515	-3.83288	4.49098
BF	B-factor, properdin	202357_s_at	-6.0023	0.1506	-5.8614	-2.9977	-4.7179	-2.1128	-4.33842	4.48902
LRRK2	leucine-rich repeat kinase 2	229584_at	-7.8283	-1.6739	-3.7999	-7.0023	-4.812	-7.2877	-6.14604	4.47214
C19orf21	chromosome 19 open reading frame 21	212925_at	-2.9977	1.8551	-1.4532	-3.7331	-1.0309	-3.8489	-2.61276	4.46786
LOC91807	myosin light chain kinase (MLCK)	1568926_x_at	-8.8283	-1.7889	-6.7027	-7.2877	-4.227	-4.2379	-6.25672	4.46782
DAPK1	death-associated protein kinase 1	211214_s_at	-4.0831	1.4365	0.5432	-2.9062	-3.3481	-5.3452	-3.02788	4.46438
CSTA	cystatin A (stefin A)	204971_at	-6.0783	2.9329	-5.7486	-3.2653	2.1697	5.2717	-1.53016	4.46306
BLR1	Burkitt lymphoma receptor 1, GTP binding protein (chemokine (C-X-C motif) receptor 5)	206126_at	-5.9658	-1.1604	-5.9302	-5.4051	-4.1897	-6.6153	-5.62122	4.46082
CD9	CD9 antigen (p24)	201005_at	0.8802	1.2311	-6.5328	1.5769	-4.2653	-7.7642	-3.22104	4.45214
QPRT	quinolinate phosphoribosyltransferase (nicotinate-nucleotide pyrophosphorylase (carboxylating))	204044_at	-2.7331	1.3394	-4.0398	-5.2216	-0.4632	-3.0831	-3.10816	4.44756
ST3GAL6	ST3 beta-galactoside alpha-2,3-sialyltransferase 6	210942_s_at	-8.0398	-1.3047	-3.8997	-7.8954	-5.7959	-3.1278	-5.75172	4.44702
---	CDNA FLJ31407 fis, clone NT2NE2000137	236266_at	-2.0362	1.3312	-2.5031	-7.0023	-3.7919	-0.2399	-3.11468	4.44588
PDGFRA	platelet-derived growth factor receptor, alpha polypeptide	203131_at	-0.2912	3.1927	-1.5454	-2.2891	-6.6439	4.5613	-1.24166	4.43436
EVI1	Ecotropic viral integration site 1	243277_x_at	-5.6584	-1.9335	-4.4051	-7.5873	-6.5873	-7.5873	-6.36508	4.43158
CDH4	cadherin 4, type 1, R-cadherin (retinal)	206866_at	-3.0186	0.7491	-2.6767	-5.9839	-3.2515	-3.4804	-3.68222	4.43132
LOC285888	hypothetical protein LOC285888	1559283_a_at	-4.1178	-0.1562	-4.3104	-7.2002	-3.6224	-3.6841	-4.58698	4.43078
EGFR	epidermal growth factor receptor (erythroblastic leukemia viral (v-erb-b) oncogene homolog, avian)	201984_s_at	-5.357	1.1144	-2.0589	-5.6878	-1.6126	-1.8604	-3.31534	4.42974
SYNJ2BP	synaptojanin 2 binding protein	219156_at	-1.0333	2.1866	-0.8709	-2.5564	-3.0517	-3.6878	-2.24002	4.42662
---	Transcribed locus	243278_at	-4.7879	0.3988	-5.5598	-5.5873	-0.0139	-4.1636	-4.0225	4.4213
GNA15	guanine nucleotide binding protein (G protein), alpha 15 (Gq class)	205349_at	-3.3778	2.0852	-1.6206	-4.6878	1.0345	-2.9771	-2.32576	4.41096
Tenr	testis nuclear RNA-binding protein	231448_at	-2.7084	2.3145	-2.5395	-2.8059	0.0218	-2.4158	-2.08956	4.40406
---	CDNA FLJ42406 fis, clone ASTRO3000482	240395_at	-6.3104	-0.7283	-6.7959	-2.9127	-3.1329	-6.5064	-5.13166	4.40336
FLJ35821	hypothetical protein FLJ35821	238219_at	-5.6153	-1.3982	-6.5064	-7.3808	-4.2002	-5.299	-5.80034	4.40214
GALC	galactosylceramidase (Krabbe disease)	204417_at	-0.2173	1.1081	-4.3929	-7.4804	-5.4804	1.1069	-3.29282	4.40092
---	---	217402_at	-7.3808	-1.131	-3.4707	-3.6153	-4.9658	-8.2002	-5.52656	4.39556
LOC200383	similar to Dynein heavy chain at 16F	1552957_at	-6.357	-0.119	-3.5462	-6.7959	-2.1278	-3.7179	-4.50896	4.38996
---	---	1559351_at	-6.1178	-0.2713	-2.6529	-4.6153	-3.9523	-5.9658	-4.66082	4.38952
ARHGEF10	Rho guanine nucleotide exchange factor (GEF) 10	216620_s_at	-6.3808	0.7379	-2.195	-5.6584	-2.1662	-1.8531	-3.6507	4.3886
FBXL7	F-box and leucine-rich repeat protein 7	233276_at	-1.9116	0.6351	-6.5064	-1.9782	-1.161	-7.2002	-3.75148	4.38658
TCEAL7	transcription elongation factor A (SII)-like 7	227705_at	-7.4297	-1.0227	-4.2324	-8.3808	-2.889	-4.1128	-5.40894	4.38624
SHANK3	SH3 and multiple ankyrin repeat domains 3	227923_at	-4.399	-0.9351	-6.5064	-5.4675	-4.4612	-5.7642	-5.31966	4.38456
---	---	215653_at	-7.5873	-1.9851	-3.8365	-8.9658	-2.6277	-8.8283	-6.36912	4.38402
HLA-DRB4	major histocompatibility complex, class II, DR beta 4	215666_at	-6.6439	-2.8262	-6.673	-7.7642	-7.0398	-7.8954	-7.20326	4.37706
---	---	1570213_at	-6.9302	-2.6953	-4.1533	-7.7642	-7.5328	-8.9658	-7.06926	4.37396
CD4	CD4 antigen (p55) /// CD4 antigen (p55)	203547_at	-0.8997	1.7921	-3.3423	0.9094	-2.6349	-6.9302	-2.57954	4.37164
LOC124220	similar to common salivary protein 1	228058_at	-5.0493	0.143	-5.6584	-3.3076	-1.343	-5.7799	-4.22764	4.37064
RAB17	RAB17, member RAS oncogene family	218931_at	-4.8614	-0.1714	-5.4297	-4.7103	-2.1316	-5.5735	-4.5413	4.3699
C18orf2	chromosome 18 open reading frame 2	223977_s_at	-3.776	-1.8324	-8.2002	-8.1178	-4.3629	-6.5328	-6.19794	4.36554
---	Homo sapiens, clone IMAGE:5271578, mRNA	1557679_at	-2.6385	-0.5166	-5.4422	-5.3104	-4.1228	-6.8954	-4.88186	4.36526
DKFZp761P0423	hypothetical protein DKFZp761P0423	235085_at	-5.7027	1.7017	0.2743	-3.1304	0.7204	-5.4675	-2.66118	4.36288
SLC8A1	solute carrier family 8 (sodium/calcium exchanger), member 1	235518_at	-6.4297	0.5291	-6.7331	-2.9885	0.3265	-3.3364	-3.83224	4.36134
NRXN1	neurexin 1	216096_s_at	-4.093	0.3783	-2.5195	-2.7312	-2.7622	-7.7642	-3.97402	4.35232
LOC119710	hypothetical protein BC009561	228249_at	-6.2433	0.4001	-3.138	-3.4297	-4.138	-2.81	-3.9518	4.3519
PTPRN2	protein tyrosine phosphatase, receptor type, N polypeptide 2	203030_s_at	3.0786	4.104	-4.1028	3.5316	2.1066	-5.8448	-0.24616	4.35016
PDE4B	phosphodiesterase 4B, cAMP-specific (phosphodiesterase E4 dunce homolog, Drosophila)	203708_at	0.5081	3.5716	-1.5187	-5.1584	-2.0362	4.3197	-0.7771	4.3487
EMP2	epithelial membrane protein 2	204975_at	-7.0783	0.7921	-0.3899	-0.3711	-4.0979	-5.8448	-3.5564	4.3485
FLJ32642	Hepatocellular carcinoma related protein 1	243804_at	-6.2653	-0.3187	-3.3423	-2.8932	-4.035	-6.7959	-4.66634	4.34764
PTPRN2	Protein tyrosine phosphatase, receptor type, N polypeptide 2	1564548_at	-5.3808	-0.3065	-3.3364	-2.8468	-5.3219	-6.3808	-4.65334	4.34684
LOC91316	similar to bK246H3.1 (immunoglobulin lambda-like polypeptide 1, pre-B-cell specific)	213502_x_at	-0.5105	2.1357	-2.3033	-2.4982	-2.5925	-3.1456	-2.21002	4.34572
ACTN1	Actinin, alpha 1	208636_at	-0.9902	3.4091	1.4481	-0.4832	-0.2304	-4.4112	-0.93338	4.34248
SELM	selenoprotein M	226051_at	0.2874	2.2255	-0.6638	-6.9658	-4.195	0.9605	-2.11534	4.34084
LOC283454	hypothetical protein LOC283454	229552_at	-7.0398	-2.0493	-6.3808	-6.5598	-5.0209	-6.9302	-6.3863	4.337
MAF	v-maf musculoaponeurotic fibrosarcoma oncogene homolog (avian)	206363_at	0.9327	0.9903	-6.2433	-5.7642	0.2454	-5.8954	-3.34496	4.33526
COL6A3	collagen, type VI, alpha 3	201438_at	-3.8283	1.9995	-5.2216	1.2383	-4.0589	0.2024	-2.33362	4.33312
PARD3	par-3 partitioning defective 3 homolog (C. elegans)	221280_s_at	-4.8954	-1.3061	-4.812	-5.9479	-5.5873	-6.8954	-5.6276	4.3215
---	Similar to GLP_127_1018_380	1554978_at	-5.1897	0.7017	-2.2109	-6.4548	-1.0655	-3.1766	-3.6195	4.3212
ARHGAP15	Rho GTPase activating protein 15	218870_at	0.5317	2.4759	-0.8196	1.1708	-4.0069	-6.0979	-1.84438	4.32028
SUHW2	suppressor of hairy wing homolog 2 (Drosophila)	229360_at	-6.1792	1.686	-0.3662	-6.3808	-0.0502	-0.1672	-2.62872	4.31472
MBP	Myelin basic protein	210136_at	1.4386	2.0477	-4.8531	1.3366	-3.9346	-5.3219	-2.26688	4.31458
INSL6	insulin-like 6	221403_s_at	-7.1584	-1.6376	-6.9658	-5.4297	-3.4391	-6.7642	-5.95144	4.31384
ALDOC	aldolase C, fructose-bisphosphate	202022_at	4.7225	4.1956	-2.9214	-1.3026	5.2559	-6.3335	-0.11582	4.31142
CXCL14	chemokine (C-X-C motif) ligand 14	218002_s_at	-5.2433	-1.4643	-6.8614	-6.1178	-3.8868	-6.7642	-5.7747	4.3104
---	CDNA FLJ25677 fis, clone TST04054	205501_at	-3.028	0.5317	-2.5977	-3.816	-1.9335	-7.4804	-3.77112	4.30282
FGF7	fibroblast growth factor 7 (keratinocyte growth factor)	1555102_at	-6.6153	-3.3162	-8.1178	-6.6153	-8.0398	-8.7027	-7.61818	4.30198
ROBO2	roundabout, axon guidance receptor, homolog 2 (Drosophila)	226709_at	-5.7179	-0.7765	-6.7959	-5.5328	-1.9771	-5.357	-5.07614	4.29964
---	---	243041_s_at	-7.9658	-0.7302	-2.6367	-3.9083	-5.357	-5.2653	-5.02662	4.29642
COBLL1	COBL-like 1	203641_s_at	-6.7959	1.0433	-2.0209	-5.0685	-3.7293	1.3508	-3.25276	4.29606
C6orf81	chromosome 6 open reading frame 81	231263_at	-4.8954	1.1233	-5.6153	-1.576	-1.088	-2.6878	-3.1725	4.2958
UBE2E2	Ubiquitin-conjugating enzyme E2E 2 (UBC4/5 homolog, yeast)	232916_at	-3.9977	-0.5253	-2.7389	-5.7799	-3.9885	-7.5873	-4.81846	4.29316
SERPINA1	serine (or cysteine) proteinase inhibitor, clade A (alpha-1 antiproteinase, antitrypsin), member 1	202833_s_at	2.1179	2.1192	-5.2765	0.2312	-5.8448	-2.0954	-2.17352	4.29272
GALNT5	UDP-N-acetyl-alpha-D-galactosamine:polypeptide N-acetylgalactosaminyltransferase 5 (GalNAc-T5)	229555_at	-4.5328	1.6309	-5.0685	-2.8932	-1.9412	1.1333	-2.66048	4.29138
SULF2	sulfatase 2	233555_s_at	-4.0979	-0.1808	-6.3808	-6.0398	-2.7622	-3.0685	-4.46984	4.28904
FGF12	Fibroblast growth factor 12	240067_at	-6.7959	-1.9828	-7.3335	-3.9479	-5.8954	-7.3808	-6.2707	4.2879
LUM	lumican	201744_s_at	-4.2056	-2.402	-6.6439	-7.9658	-6.0398	-8.5873	-6.68848	4.28648
NRP2	neuropilin 2	211844_s_at	-7.2877	-0.0392	-0.9902	-6.7959	-1.299	-5.2324	-4.32104	4.28184
LOC340109	hypothetical protein LOC340109	1557765_at	-4.2709	-0.7032	-3.3838	-8.8283	-5.7959	-2.6259	-4.98096	4.27776
SLC7A2	solute carrier family 7 (cationic amino acid transporter, y+ system), member 2	207626_s_at	-7.2002	-0.2334	-4.035	-5.4051	-2.2392	-3.6657	-4.50904	4.27564
CPNE4	copine IV	228796_at	-2.3748	1.352	0.3089	-7.2433	-5.3688	0.0927	-2.91706	4.26906
UGT1A8 /// UGT1A9	UDP glycosyltransferase 1 family, polypeptide A8 /// UDP glycosyltransferase 1 family, polypeptide A9	221305_s_at	-6.4051	-1.6556	-6.357	-7.3808	-5.5598	-3.9127	-5.92308	4.26748
NRP1	Neuropilin 1	1561365_at	-7.2433	-3.0565	-8.7027	-6.3104	-7.1178	-7.2433	-7.3235	4.267
---	Similar to splicing coactivator subunit SRm300; RNA binding protein; AT-rich element binding factor	1566842_at	-3.1844	-1.8406	-7.3335	-7.4804	-5.673	-6.8614	-6.10654	4.26594
ZNF208	zinc finger protein 208	208542_x_at	-7.1584	-1.7989	-6.5064	-6.6153	-3.0734	-6.9658	-6.06386	4.26496
SLC1A3	solute carrier family 1 (glial high affinity glutamate transporter), member 3	202800_at	-1.1578	0.3642	-4.1228	-6.5064	-5.3219	-2.3929	-3.90036	4.26456
FOXP2	forkhead box P2	1555352_at	-3.7681	-0.1983	-3.2962	-7.7642	-1.6224	-5.8614	-4.46246	4.26416
RORA	RAR-related orphan receptor A	1562528_at	-6.9658	-1.5829	-6.7642	-7.0023	-3.3481	-5.1482	-5.84572	4.26282
FBXL7	F-box and leucine-rich repeat protein 7	213249_at	-5.0398	1.2887	-3.1792	-2.8406	-1.018	-2.7799	-2.9715	4.2602
RGS5	regulator of G-protein signalling 5	209070_s_at	-2.0315	1.8603	-2.3076	-3.5295	-1.3026	-2.8242	-2.39908	4.25938
GDF15	growth differentiation factor 15	221577_x_at	-2.814	1.5293	-3.0685	-3.2002	-1.5838	-2.9794	-2.72918	4.25848
C6orf142	chromosome 6 open reading frame 142	235377_at	-3.8573	-0.4001	-4.673	-7.3335	-3.7919	-3.6259	-4.65632	4.25622
NLGN4X	neuroligin 4, X-linked	1554689_a_at	-5.4422	-0.9368	-3.4297	-6.5598	-3.4051	-7.1178	-5.19092	4.25412
---	---	229327_s_at	-0.1125	0.9556	-4.035	-3.9658	-1.735	-6.6439	-3.29844	4.25404
ADAMTSL1	ADAMTS-like 1	1552808_at	-8.1178	-2.2502	-8.3808	-5.0589	-6.2653	-4.6953	-6.50362	4.25342
FOLH1	folate hydrolase (prostate-specific membrane antigen) 1	205860_x_at	-5.6584	-1.6999	-5.8954	-6.7642	-5.5873	-5.8448	-5.95002	4.25012
MBP	Myelin basic protein	1554544_a_at	0.7748	1.1561	-6.1178	1.3815	-5.2433	-6.2653	-3.09402	4.25012
CENTG2	Trinucleotide repeat containing 17	240758_at	-7.3808	-1.8386	-5.4422	-5.8283	-5.2765	-6.5064	-6.08684	4.24824
FCGR2C	Fc fragment of IgG, low affinity IIc, receptor for (CD32)	210992_x_at	-4.1688	1.2316	-4.2379	-4.0685	1.1955	-3.7999	-3.01592	4.24752
RBMS3	RNA binding motif, single stranded interacting protein	238447_at	-7.2002	0.907	-0.9931	-2.8468	-1.9817	-3.6767	-3.3397	4.2467
SULF1	sulfatase 1	212353_at	-1.7131	2.1614	-2.776	-6.4548	3.5925	-3.0661	-2.0835	4.2449
ARHGAP15	Rho GTPase activating protein 15	244061_at	-2.2877	-0.5778	-7.5873	-1.1649	-5.2216	-7.8283	-4.81796	4.24016
ZPBP2	zona pellucida binding protein 2	231442_at	-4.6012	1.0242	-1.028	-2.7859	-4.8783	-2.7859	-3.21586	4.24006
DMRT3	doublesex and mab-3 related transcription factor 3	231800_s_at	-8.1178	-3.3019	-7.5873	-7.7642	-6.673	-7.5328	-7.53502	4.23312
IVL	involucrin	214599_at	-2.8468	-0.0856	-5.812	-6.0783	-1.7505	-5.088	-4.31512	4.22952
---	---	1558444_at	-0.9329	2.692	-3.5129	-2.735	-0.3194	-0.1825	-1.53654	4.22854
---	---	243393_at	-6.3808	-2.335	-7.1584	-7.0783	-5.673	-6.5064	-6.55938	4.22438
---	Transcribed locus	240253_at	-6.4051	-2.3076	-6.0979	-5.7959	-6.1178	-8.2002	-6.52338	4.21578
FLJ42957	FLJ42957 protein	237591_at	-0.7588	2.3537	-0.8599	-3.6693	-1.7593	-2.2406	-1.85758	4.21128
LOC441168	similar to RIKEN cDNA A630077B13 gene; RIKEN cDNA 2810048G17	229390_at	2.0502	3.0204	-3.9748	-2.4755	2.9859	-4.5395	-1.19074	4.21114
GALNT5	UDP-N-acetyl-alpha-D-galactosamine:polypeptide N-acetylgalactosaminyltransferase 5 (GalNAc-T5)	240390_at	-6.138	-0.6967	-5.299	-2.57	-6.1584	-4.3688	-4.90684	4.21014
LEF1	lymphoid enhancer-binding factor 1	221558_s_at	-2.4251	3.4476	0.3887	-4.4998	1.5584	1.1681	-0.76194	4.20954
FLJ35775	hypothetical protein FLJ35775	1553197_at	-7.8283	-2.3914	-6.9658	-7.4804	-4.6295	-6.0979	-6.60038	4.20898
NRP2	neuropilin 2	225566_at	-6.7642	0.862	0.3453	-4.9839	-1.0023	-4.3277	-3.34656	4.20856
TBX3	T-box 3 (ulnar mammary syndrome)	222917_s_at	-5.357	-0.3955	-4.7959	-5.3688	-2.3076	-5.1897	-4.6038	4.2083
PARD3	par-3 partitioning defective 3 homolog (C. elegans)	210094_s_at	-4.3808	0.9055	-2.5429	-1.9434	-4.093	-3.5462	-3.30126	4.20676
IL17B	interleukin 17B	220273_at	-6.5598	-0.621	-3.0979	-3.4266	-4.4612	-6.5873	-4.82656	4.20556
PBX1	Pre-B-cell leukemia transcription factor 1	217617_at	-3.6915	0.1025	-5.6295	-6.5873	-4.7959	0.1971	-4.10142	4.20392
CSDA	cold shock domain protein A	201160_s_at	-1.0122	4.2958	-2.9726	5.2642	4.1211	-4.9127	0.09756	4.19824
RHOBTB3	Rho-related BTB domain containing 3	225202_at	-0.8029	2.5767	-1.0511	-4.299	1.8478	-3.7919	-1.61942	4.19612
SIPA1L2	signal-induced proliferation-associated 1 like 2	233587_s_at	-5.3452	0.4261	-5.812	-0.3445	-4.0398	-3.3019	-3.76868	4.19478
KIAA1598	KIAA1598	221802_s_at	-5.5064	-0.1959	-8.0398	-6.8954	-0.2581	-1.2529	-4.39052	4.19462
---	CDNA FLJ36544 fis, clone TRACH2006378	235570_at	-3.1354	0.6135	-2.0844	-3.5564	-2.1253	-7.0023	-3.58076	4.19426
ZNF533	Zinc finger protein 533	243929_at	-7.6439	-2.354	-7.2002	-5.5598	-5.3104	-7.0023	-6.54332	4.18932
FLJ20156	hypothetical protein FLJ20156	219338_s_at	-3.0422	1.4791	-6.0209	-2.7661	-0.6349	-1.0783	-2.70848	4.18758
---	---	227645_at	-0.7486	1.1706	-6.1792	-0.6016	-1.0481	-6.5064	-3.01678	4.18738
NRTN	neurturin	210683_at	-0.2443	0.1573	-1.138	-6.138	-5.6878	-6.9302	-4.02766	4.18496
---	Homo sapiens, clone IMAGE:5194204, mRNA	232726_at	-5.4297	0.2721	-4.6224	-0.9473	-1.8552	-6.7027	-3.91146	4.18356
SERPINA2	serine (or cysteine) proteinase inhibitor, clade A (alpha-1 antiproteinase, antitrypsin), member 2	208531_at	-3.7999	-0.91	-5.3808	-6.7642	-4.1533	-5.357	-5.09104	4.18104
ZNF157	zinc finger protein 157 (HZF22)	208019_at	-4.1897	-1.6934	-4.5804	-7.0783	-6.0398	-7.4804	-5.87372	4.18032
CSMD1	CUB and Sushi multiple domains 1	241960_at	-6.4548	-1.3831	-6.357	-7.0398	-3.174	-4.7642	-5.55796	4.17486
SPON1	spondin 1, extracellular matrix protein	213994_s_at	-6.3335	-2.5295	-6.5328	-7.7027	-5.0493	-7.8954	-6.70274	4.17324
CUGBP2	CUG triplet repeat, RNA binding protein 2	202157_s_at	3.6187	5.6064	0.7769	3.4382	1.5966	-2.2284	1.4404	4.166
TPO	thyroid peroxidase	210342_s_at	-2.5786	-1.3952	-7.2877	-6.138	-5.1278	-6.6439	-5.5552	4.16
APBA2	amyloid beta (A4) precursor protein-binding, family A, member 2 (X11-like)	209870_s_at	-3.662	-0.0472	-4.6082	-3.9839	-3.1103	-5.6584	-4.20456	4.15736
MGC10981	hypothetical protein MGC10981	223779_at	-2.2433	1.7125	-2.8039	-2.1342	-1.9828	-3.0565	-2.44414	4.15664
COL4A2	Collagen, type IV, alpha 2	237624_at	-6.6153	-0.8604	-3.6367	-4.6804	-5.4804	-4.6657	-5.0157	4.1553
MAML3	Mastermind-like 3 (Drosophila)	242794_at	-3.8448	1.1392	-4.0541	-0.5929	-1.9105	-4.673	-3.01506	4.15426
GALNT5	UDP-N-acetyl-alpha-D-galactosamine:polypeptide N-acetylgalactosaminyltransferase 5 (GalNAc-T5)	236129_at	-3.7103	1.066	-5.2109	-2.4723	-4.5462	0.5018	-3.08758	4.15358
EVI1	Ecotropic viral integration site 1	237269_at	-2.6367	0.2186	-4.4548	-3.6367	-5.138	-3.7999	-3.93322	4.15182
KIAA1102	KIAA1102 protein	212325_at	-6.7642	-1.3234	-3.5129	-7.7027	-3.1053	-6.2877	-5.47456	4.15116
BRDG1	BCR downstream signaling 1	220059_at	-3.257	-1.4235	-5.299	-7.4297	-5.8614	-6.0209	-5.5736	4.1501
SULF2	sulfatase 2	224724_at	-3.402	0.3369	-5.4675	-5.299	-1.1172	-3.776	-3.81234	4.14924
PLOD2	procollagen-lysine, 2-oxoglutarate 5-dioxygenase 2	202620_s_at	-3.3248	2.2177	-6.5328	4.2119	2.2384	-6.2216	-1.92578	4.14348
ENTPD1	ectonucleoside triphosphate diphosphohydrolase 1	209474_s_at	1.3113	1.2177	-0.7809	-5.1688	-4.1584	-5.8283	-2.92502	4.14272
NRIP1	nuclear receptor interacting protein 1	202599_s_at	-4.0734	1.0346	1.4402	-3.6403	-6.7027	-2.5564	-3.10652	4.14112
SEMA6D	sema domain, transmembrane domain (TM), and cytoplasmic domain, (semaphorin) 6D	226492_at	-3.6403	-0.46	-3.4739	-7.5873	-4.2056	-4.093	-4.60002	4.14002
ELMOD1	ELMO domain containing 1	231930_at	-5.5195	-0.02	0.0588	-4.7255	-4.3808	-6.2216	-4.15772	4.13772
SULF1	sulfatase 1	212344_at	-1.2062	2.7412	-3.1153	-1.904	4.2425	-4.9839	-1.39338	4.13458
RHOH	Ras homolog gene family, member H	236293_at	-3.1028	1.1951	0.0685	-7.1584	-5.0209	0.5184	-2.93904	4.13414
DKFZp686H1423	hypothetical protein FLJ32940	1552870_s_at	-3.138	0.1344	-4.2379	-6.8614	-2.3944	-3.3629	-3.99892	4.13332
ACTN2	actinin, alpha 2	203861_s_at	-5.7179	-1.4556	-5.3929	-6.0589	-4.8783	-5.8954	-5.58868	4.13308
CTNND1	catenin (cadherin-associated protein), delta 1	208862_s_at	-3.3248	0.7531	-1.7829	-3.2163	-3.5977	-4.9748	-3.3793	4.1324
DAF	Decay accelerating factor for complement (CD55, Cromer blood group system)	241616_at	-7.5328	-2.0291	-6.6153	-5.8954	-5.5598	-5.2002	-6.1607	4.1316
CCR10	chemokine (C-C motif) receptor 10	220565_at	-0.9029	-0.0586	-2.458	-5.1688	-5.4173	-7.0023	-4.18986	4.13126
CST11	cystatin 11	233797_s_at	-4.3335	1.285	-3.7408	-2.2392	-0.497	-3.4143	-2.84496	4.12996
---	Homo sapiens, clone IMAGE:5284125, mRNA	228218_at	-6.4804	0.4171	-1.0139	-6.7331	-1.2626	-3.071	-3.7122	4.1293
CD24	CD24 antigen (small cell lung carcinoma cluster 4 antigen)	216379_x_at	-4.1897	2.2715	1.6959	-3.8283	-0.9862	-1.9714	-1.85594	4.12744
LAPTM5	lysosomal associated multispanning membrane protein 5	201721_s_at	3.0501	4.102	2.3639	-1.4367	-0.6883	-3.4112	-0.02444	4.12644
DKFZp686H1423	hypothetical protein FLJ32940	1553376_a_at	-5.357	0.5315	-3.6841	-2.8489	-2.9703	-3.1103	-3.59412	4.12562
MGMT	O-6-methylguanine-DNA methyltransferase	204880_at	-5.088	0.8198	-2.5262	-4.7331	0.434	-4.5666	-3.29598	4.11578
SLC2A13	solute carrier family 2 (facilitated glucose transporter), member 13	234268_at	-7.2877	-0.7914	-1.873	-7.2877	-3.2002	-4.8699	-4.9037	4.1123
LAPTM5	lysosomal associated multispanning membrane protein 5	201720_s_at	2.1253	3.2346	1.6465	-4.035	-1.2941	-2.8283	-0.87712	4.11172
---	---	233628_at	-7.4297	-2.3614	-5.4804	-7.1584	-6.1792	-6.1178	-6.4731	4.1117
---	Transcribed locus	237339_at	-2.6934	0.022	-3.1584	-6.357	-3.2082	-5.0303	-4.08946	4.11146
---	Homo sapiens, clone IMAGE:5204729, mRNA	1569330_at	-5.4675	-1.5513	-5.7959	-6.5328	-4.5598	-5.9302	-5.65724	4.10594
ZNF300	zinc finger protein 300	228144_at	-6.5598	-0.837	-6.3104	-3.7179	-2.195	-5.9302	-4.94266	4.10566
LOC389048	hypothetical LOC389048	242881_x_at	-3.8954	2.8032	1.0223	-2.2082	0.6088	-2.0339	-1.30128	4.10448
---	Hypothetical LOC283029	228116_at	-4.5462	1.0712	-0.2116	-4.6295	-0.2522	-5.5195	-3.0318	4.103
CUGBP2	CUG triplet repeat, RNA binding protein 2	202156_s_at	-0.9035	2.0847	-3.2653	-0.668	-1.9501	-3.2905	-2.01548	4.10018
---	Transcribed locus	228900_at	-6.138	-0.9008	-3.5666	-4.772	-3.8365	-6.673	-4.99722	4.09642
SLIT2	Slit homolog 2 (Drosophila)	228850_s_at	-6.0023	-0.8221	-3.1103	-2.5838	-4.8448	-8.0398	-4.9162	4.0941
DKFZp667B0210	early B-cell factor 3	227242_s_at	-6.1178	-2.5752	-8.4804	-6.9658	-5.4804	-6.2877	-6.66642	4.09122
FLJ44635	FLJ44635 protein	227618_at	-7.2877	-1.4259	-6.2877	-6.1584	-3.9479	-3.8911	-5.51456	4.08866
---	---	1566323_at	-8.9658	-2.5769	-7.5328	-3.3423	-5.8283	-7.6439	-6.66262	4.08572
COL4A1	collagen, type IV, alpha 1	211981_at	-3.138	-0.3507	-5.6153	-3.6047	-4.5195	-5.2877	-4.43304	4.08234
---	CDNA FLJ45557 fis, clone BRTHA3002411	244435_at	-3.6693	-1.6785	-6.8283	-6.8954	-5.7799	-5.6295	-5.76048	4.08198
KIAA1102	KIAA1102 protein	212328_at	-4.9302	-0.8257	-5.9127	-4.939	-5.357	-3.399	-4.90758	4.08188
SYTL4	synaptotagmin-like 4 (granuphilin-a)	227703_s_at	-7.9658	-1.522	-6.6439	-7.1178	-3.5362	-2.7447	-5.60168	4.07968
---	---	1568286_at	-7.6439	-2.0529	-3.2189	-8.5873	-3.0069	-8.2002	-6.13144	4.07854
---	---	244169_x_at	-3.5295	-1.0868	-4.1792	-8.2002	-3.2056	-6.7027	-5.16344	4.07664
CR2	Complement component (3d/Epstein Barr virus) receptor 2	244097_at	-4.2056	-0.7864	-5.4548	-5.5328	-2.8783	-6.2433	-4.86296	4.07656
BAGE	B melanoma antigen	207712_at	-3.1662	0.2029	-3.6693	-2.9862	-3.2002	-6.3335	-3.87108	4.07398
OAT	ornithine aminotransferase (gyrate atrophy)	201599_at	2.7643	5.0012	3.1141	1.9603	3.0125	-6.2002	0.9302	4.071
HNT	neurotrimin	222020_s_at	-4.1584	-0.7681	-4.8283	-6.9658	-4.1688	-4.0637	-4.837	4.0689
LOC440449	hypothetical gene supported by AF086204	229566_at	-6.4297	-0.621	-4.8283	-4.7642	-3.227	-4.195	-4.68884	4.06784
CSMD1	CUB and Sushi multiple domains 1	1553405_a_at	-7.2002	-0.8672	-3.0233	-7.1178	-0.6859	-6.6439	-4.93422	4.06702
DKFZp434D0215	SH3 domain protein D19	237157_at	-3.8242	-0.9811	-3.6953	-6.0209	-4.4548	-7.2433	-5.0477	4.0666
ARHGEF10	Rho guanine nucleotide exchange factor (GEF) 10	1554703_at	-6.9658	-1.3481	-6.3808	-3.9613	-5.5064	-4.2543	-5.41372	4.06562
CLCN4	Chloride channel 4	214769_at	-6.9302	-1.8406	-3.2905	-7.2002	-5.6012	-6.5064	-5.9057	4.0651
---	CDNA FLJ32967 fis, clone TESTI2008715	1552726_at	-5.2765	0.026	-2.9931	-4.553	-3.8826	-3.4836	-4.03776	4.06376
NALP11	NACHT, leucine rich repeat and PYD containing 11	1552531_a_at	-6.3808	-0.3711	-0.7042	-4.8201	-2.1507	-8.1178	-4.43472	4.06362
---	Homo sapiens, Similar to RIKEN cDNA 4931432E15 gene, clone IMAGE:4823793, mRNA	236575_at	-8.4804	-2.3944	-6.2216	-5.357	-5.8448	-6.3808	-6.45692	4.06252
DKFZp761D1918	hypothetical protein DKFZp761D1918	1555798_at	-8.1178	-2.3004	-6.7642	-8.2877	-5.5735	-3.0613	-6.3609	4.0605
CYP1A1	cytochrome P450, family 1, subfamily A, polypeptide 1	205749_at	-5.1792	0.1312	-5.1178	-6.2002	-0.0804	-3.0661	-3.92874	4.05994
RAPGEF5	Rap guanine nucleotide exchange factor (GEF) 5	204681_s_at	-6.3104	-0.1976	-0.8064	-5.5328	-4.0493	-4.5804	-4.25586	4.05826
---	CDNA FLJ10196 fis, clone HEMBA1004776	226997_at	-3.8448	-0.1976	-5.0209	-5.0398	-2.673	-4.6804	-4.25178	4.05418
FAM49A	family with sequence similarity 49, member A /// family with sequence similarity 49, member A	208092_s_at	-1.0345	1.3686	-0.9285	-4.8201	0.6434	-7.2877	-2.68548	4.05408
---	Homo sapiens, clone IMAGE:4836904, mRNA	1563254_a_at	-5.1482	-2.5925	-6.7027	-7.5328	-5.8783	-7.9658	-6.64556	4.05306
CSRP2	cysteine and glycine-rich protein 2	207030_s_at	0.4404	3.8363	0.7817	-3.0517	0.2091	0.5392	-0.21626	4.05256
DGKG	Diacylglycerol kinase, gamma 90kDa	1564004_at	-2.4884	-0.6497	-6.1792	-4.6511	-4.1431	-6.0398	-4.70032	4.05062
---	---	1566688_at	-7.2877	-1.9214	-5.5195	-5.4051	-5.7799	-5.8614	-5.97072	4.04932
---	---	239657_x_at	-0.5059	1.2485	-2.4787	-5.7179	-1.3126	-3.9885	-2.80072	4.04922
CD24	CD24 antigen (small cell lung carcinoma cluster 4 antigen)	266_s_at	-4.4548	0.5483	-0.5868	-3.0046	-6.357	-3.088	-3.49824	4.04654
---	CDNA FLJ14179 fis, clone NT2RP2003668	232886_at	-7.0783	-1.9181	-6.7642	-5.7642	-3.2324	-6.9658	-5.96098	4.04288
LOC90167	hypothetical protein LOC90167	233047_at	-4.2934	-1.0523	-5.9127	-4.0637	-4.7642	-6.4297	-5.09274	4.04044
CHN2	Chimerin (chimaerin) 2	213385_at	0.8636	1.0767	-1.0529	-5.3688	-1.7789	-7.4804	-2.96348	4.04018
HKR1	GLI-Kruppel family member HKR1	231836_at	-0.6371	0.2843	-4.8868	-7.0398	-1.1591	-5.0493	-3.75442	4.03872
IL21	interleukin 21	221271_at	-4.8365	0.2573	-3.9258	-2.8911	-1.4804	-5.7642	-3.7796	4.0369
NALP7	NACHT, leucine rich repeat and PYD containing 7	237461_at	-3.195	1.1756	-2.114	-2.2016	-1.6758	-5.1178	-2.86084	4.03644
TNFSF9	tumor necrosis factor (ligand) superfamily, member 9	206907_at	-5.2216	1.3897	-0.8778	-4.174	0.7205	-3.6767	-2.64592	4.03562
---	---	231227_at	-3.4204	1.7013	-2.4407	-2.7236	-1.5404	-1.5378	-2.33258	4.03388
PRG1	proteoglycan 1, secretory granule	1554676_at	-2.5479	1.8428	-1.9083	-2.5245	-1.6349	-2.3379	-2.1907	4.0335
---	MRNA; cDNA DKFZp761A219 (from clone DKFZp761A219)	233622_x_at	-8.9658	-1.8293	-4.7879	-5.6584	-4.299	-5.6012	-5.86246	4.03316
ST3GAL6	ST3 beta-galactoside alpha-2,3-sialyltransferase 6	213355_at	-6.1584	-2.1128	-7.2002	-5.9839	-5.5873	-5.7799	-6.14194	4.02914
TNFAIP6	tumor necrosis factor, alpha-induced protein 6	206026_s_at	-5.357	2.4167	1.0703	-3.3019	-0.7944	0.3219	-1.61222	4.02892
HRK	Harakiri, BCL2 interacting protein (contains only BH3 domain)	206865_at	-6.6439	-1.429	-5.5195	-5.6153	-4.6804	-4.8201	-5.45584	4.02684
LOC440160	hypothetical gene supported by AK022914; AK095211; BC016035; BC041856; BX248778	239010_at	-6.0209	0.0066	-3.0374	-4.904	-1.7408	-4.3868	-4.01798	4.02458
SLC8A1	solute carrier family 8 (sodium/calcium exchanger), member 1	241752_at	-3.7879	-0.1304	-5.4422	-5.7331	0.1017	-5.9127	-4.15484	4.02444
---	---	204655_at	-0.8932	5.4034	5.0695	1.159	1.1657	0.3999	1.38018	4.02322
LNX	ligand of numb-protein X	223611_s_at	-3.3868	1.8707	-2.109	-1.8386	-1.0463	-2.3778	-2.1517	4.0224
---	---	240970_x_at	-6.7027	-2.3219	-6.4804	-6.4548	-4.6804	-7.3808	-6.33982	4.01792
RGS5	regulator of G-protein signalling 5	218353_at	-2.7661	0.428	-3.8911	-4.4422	-2.2096	-4.6367	-3.58914	4.01714
NPAS3	Neuronal PAS domain protein 3	233865_at	-6.0398	-0.1285	-4.8365	-3.399	-3.1278	-3.3162	-4.14386	4.01536
EPB41L3	erythrocyte membrane protein band 4.1-like 3 /// erythrocyte membrane protein band 4.1-like 3	211776_s_at	-3.2216	0.9425	-4.8531	-2.5479	-1.5479	-3.1923	-3.07256	4.01506
---	---	231374_at	-7.0023	-0.9198	-2.9931	-5.2324	-3.6153	-5.8283	-4.93428	4.01448
APBA2	amyloid beta (A4) precursor protein-binding, family A, member 2 (X11-like)	209871_s_at	-5.9479	-1.6538	-6.5598	-4.6657	-5.1078	-6.0589	-5.66802	4.01422
NRXN1	neurexin 1	209914_s_at	-3.2082	1.4819	-2.4628	-1.9073	-1.6439	-3.4391	-2.53226	4.01416
CD14	CD14 antigen /// CD14 antigen	201743_at	-2.9748	-0.8273	-7.3335	-4.1636	-3.9523	-5.7799	-4.84082	4.01352
DNAH9	dynein, axonemal, heavy polypeptide 9	240857_at	-8.1178	-2.5195	-7.7642	-3.662	-6.0023	-7.1178	-6.53282	4.01332
NPAS3	neuronal PAS domain protein 3	1554635_a_at	-4.6012	-0.0945	-4.1792	-4.0541	-3.5666	-4.138	-4.10782	4.01332
SDPR	serum deprivation response (phosphatidylserine binding protein)	222717_at	-4.3929	-0.6739	-3.812	-8.2877	-3.0517	-3.8783	-4.68452	4.01062
KIAA1576	KIAA1576 protein	226415_at	-5.4804	-0.5408	-5.2877	-5.6012	-1.652	-4.7331	-4.55088	4.01008
PDLIM2	PDZ and LIM domain 2 (mystique)	219165_at	-5.299	-0.2166	0.905	-5.9479	-4.772	-6.0023	-4.22324	4.00664
---	Heterodispersed RNA from an immunodeficiency virus (HIV-1)-infected leukemia T cell line. /// Homo sapiens, clone IMAGE:3951139, mRNA	1562223_at	-8.1178	-3.4804	-8.9658	-8.9658	-4.1844	-7.2002	-7.4868	4.0064
CHN2	chimerin (chimaerin) 2	211419_s_at	-0.7217	-0.1642	-2.8079	-6.0783	-4.5328	-6.7027	-4.16868	4.00448
BLNK	B-cell linker	207655_s_at	-0.0568	0.8134	-4.8783	-6.5064	-1.0795	-3.4297	-3.19014	4.00354
---	Homo sapiens, clone IMAGE:4827713, mRNA	1561196_at	-7.0023	-2.1316	-6.7642	-4.1897	-5.6153	-7.0783	-6.12996	3.99836
FAM26A	family with sequence similarity 26, member A	1554711_at	-5.0783	-1.7027	-7.2002	-5.357	-3.7486	-7.1178	-5.70038	3.99768
PRAF2	PRA1 domain family, member 2	203456_at	0.0272	1.0744	-4.1329	-4.3629	-4.2709	-1.8751	-2.92292	3.99732
ABAT	4-aminobutyrate aminotransferase	209459_s_at	-1.3614	0.7953	-7.7642	-1.4635	-0.911	-4.4998	-3.19998	3.99528
KCNH2	potassium voltage-gated channel, subfamily H (eag-related), member 2	210036_s_at	-0.4632	2.0916	-0.081	-2.851	-2.6565	-3.4612	-1.90258	3.99418
DOCK4	dedicator of cytokinesis 4	205003_at	-0.8479	1.4026	-2.8283	-0.6911	-5.2324	-3.3393	-2.5878	3.9904
C18orf2	chromosome 18 open reading frame 2	224045_x_at	-6.138	-1.6206	-5.9127	-7.4297	-4.8868	-3.6804	-5.60952	3.98892
RHOQ /// LOC284988	ras homolog gene family, member Q /// similar to ARHQ protein	212122_at	-1.4414	-0.0165	-2.1701	-7.8954	-5.4422	-3.071	-4.00402	3.98752
---	Similar to CG9996-PA	241864_x_at	-4.4804	0.0854	-2.9062	-7.7027	-2.9236	-1.4884	-3.90026	3.98566
DLGAP1	Discs, large (Drosophila) homolog-associated protein 1	1568736_s_at	-3.6118	-1.522	-3.2793	-7.5873	-6.8283	-6.2216	-5.50566	3.98366
KCNQ2	potassium voltage-gated channel, KQT-like subfamily, member 2	210508_s_at	-5.088	-0.2591	-3.1028	-5.1482	-1.2821	-6.5598	-4.23618	3.97708
F5	coagulation factor V (proaccelerin, labile factor)	204713_s_at	-6.2433	-0.9484	-5.1178	-5.3808	-2.1779	-5.7027	-4.9245	3.9761
ARPP-21	cyclic AMP-regulated phosphoprotein, 21 kD	1560018_at	-7.4804	-3.0954	-8.1178	-7.3808	-5.8954	-6.4804	-7.07096	3.97556
GRIA4	glutamate receptor, ionotrophic, AMPA 4	1569178_at	-7.2433	-3	-4.7331	-6.1584	-8.0398	-8.7027	-6.97546	3.97546
---	---	238106_at	-6.2433	0.0426	-2.9931	-5.6878	-4.4998	-0.2284	-3.93048	3.97308
HOXC13	homeo box C13	219832_s_at	-5.4051	-1.3004	-4.4804	-5.8614	-3.8324	-6.7642	-5.2687	3.9683
MAGEA11	melanoma antigen family A, 11	210503_at	-7.6439	-2.7255	-6.2433	-7.5328	-3.9302	-8.1178	-6.6936	3.9681
FGF7	Galactokinase 2	241136_at	-4.9931	-2.8427	-8.2877	-7.9658	-4.3047	-8.4804	-6.80634	3.96364
---	Glioma amplified sequence 64	1565800_x_at	-6.4051	-2.9794	-5.7642	-6.7959	-7.7027	-8.0398	-6.94154	3.96214
FOXP2	forkhead box P2	1562139_a_at	-7.2002	-3.0398	-8.2877	-8.0398	-3.8741	-7.5873	-6.99782	3.95802
CASP1	caspase 1, apoptosis-related cysteine protease (interleukin 1, beta, convertase)	211368_s_at	0.7015	0.4525	-5.9839	-2.1469	-4.8954	-5.1897	-3.50288	3.95538
GALNT5	UDP-N-acetyl-alpha-D-galactosamine:polypeptide N-acetylgalactosaminyltransferase 5 (GalNAc-T5)	237183_at	-3.3364	1.0108	-2.9931	-5.0783	-2.0233	-1.2835	-2.94292	3.95372
NOL3	nucleolar protein 3 (apoptosis repressor with CARD domain)	221566_s_at	0.1309	1.0876	-5.8448	0.9867	-3.2626	-6.3335	-2.86466	3.95226
---	---	242093_at	-2.8039	-1.5023	-7.4297	-3.7681	-5.4422	-7.8283	-5.45444	3.95214
SWAP70	SWAP-70 protein	210369_at	-2.9368	-0.5628	-6.3104	-2.7839	-4.5064	-6.0209	-4.51168	3.94888
---	Clone BGL1 mRNA sequence	1561855_x_at	-8.4804	-1.6574	-6.6153	-4.0023	-3.1818	-5.7486	-5.60568	3.94828
SERTAD4	SERTA domain containing 4	235337_at	-7.8283	-3.088	-7.3335	-5.9479	-5.5873	-8.4804	-7.03548	3.94748
COL25A1	collagen, type XXV, alpha 1	1555253_at	-7.0783	-2.0374	-6.8283	-4.8868	-6.5328	-4.5942	-5.98408	3.94668
KIAA0888	KIAA0888 protein	213954_at	-0.7098	0.7183	-4.3929	-7.6439	-0.7326	-2.662	-3.22824	3.94654
---	---	217372_at	-6.5328	-2.9635	-8.0398	-6.3104	-6.4548	-7.2002	-6.9076	3.9441
---	---	210650_s_at	-6.7959	0.6926	-2.7236	-6.673	-1.4028	1.3548	-3.2481	3.9407
CHPT1	choline phosphotransferase 1	221675_s_at	2.4036	2.8211	1.0603	-5.357	-0.5399	-3.1559	-1.11778	3.93888
SLC43A3	solute carrier family 43, member 3	210692_s_at	-2.223	3.2694	-2.7622	-2.7583	1.6459	2.7523	-0.66906	3.93846
RGS5	regulator of G-protein signalling 5	1555725_a_at	-1.6878	1.297	-3.6511	-2.9794	-1.9805	-2.904	-2.64056	3.93756
IL23R	interleukin 23 receptor	1552912_a_at	-2.2807	-0.0327	-4.2002	-6.5598	-4.0783	-2.7274	-3.96928	3.93658
LOC402524	similar to Zinc finger protein 58 (Zfp-58) (Zinc finger protein Mfg-1)	235027_at	-8.2002	-0.5484	-7.2877	-4.2543	0.2876	-2.9479	-4.4805	3.9321
NS3TP2	HCV NS3-transactivated protein 2	218706_s_at	0.6601	1.1967	-2.3718	-6.7027	-5.4804	0.2186	-2.73524	3.93194
---	---	243798_at	-2.776	-1.0268	-5.2109	-5.9479	-4.1482	-6.7027	-4.95714	3.93034
LEF1	lymphoid enhancer-binding factor 1	243362_s_at	-7.8283	-1.6056	-4.2543	-6.3335	-3.9258	-5.3335	-5.53508	3.92948
ELAVL4	ELAV (embryonic lethal, abnormal vision, Drosophila)-like 4 (Hu antigen D)	234904_x_at	-5.1792	-2.9977	-7.0783	-7.9658	-6.2653	-8.1178	-6.92128	3.92358
SORCS3	sortilin-related VPS10 domain containing receptor 3	215522_at	-5.8783	-0.6317	-3.1482	-3.6224	-4.9839	-5.138	-4.55416	3.92246
THRSP	thyroid hormone responsive (SPOT14 homolog, rat)	229476_s_at	-3.5328	-0.2884	-2.917	-5.7486	-1.6925	-7.1584	-4.20986	3.92146
TBX3	T-box 3 (ulnar mammary syndrome)	225544_at	-1.9094	1.9628	-1.699	-2.5907	-1.3393	-2.2543	-1.95854	3.92134
C6orf12	chromosome 6 open reading frame 12	234457_at	-7.7642	-2.4313	-6.5328	-3.8997	-6.7027	-6.8614	-6.35216	3.92086
CHI3L1	chitinase 3-like 1 (cartilage glycoprotein-39)	209395_at	-6.5328	-2.0493	-5.6012	-7.3808	-3.7999	-6.5328	-5.9695	3.9202
---	CDNA FLJ33227 fis, clone ASTRO2001088	239638_at	-4.4485	-1.1405	-5.299	-5.0303	-5.2109	-5.3104	-5.05982	3.91932
THRAP2	Thyroid hormone receptor associated protein 2	216109_at	-0.5357	1.11	-7.4804	-0.8799	-2.5666	-2.5804	-2.8086	3.9186
Cep72	Centrosomal protein 72 kDa	230104_s_at	-1.7264	0.1084	-6.2433	-4.0398	-0.2772	-6.7642	-3.81018	3.91858
RORA	RAR-related orphan receptor A	1560259_at	-4.6953	1.0535	-2.5295	-3.402	-2.2891	-1.4051	-2.8642	3.9177
ZBTB10	zinc finger and BTB domain containing 10	222863_at	-5.4422	-0.6597	-3.1431	-4.9127	-3.5942	-5.7799	-4.57442	3.91472
MGC31963	Kidney predominant protein NCU-G1	1558692_at	-3.1203	-0.5404	-6.7331	-6.3808	-3.2379	-2.8019	-4.4548	3.9144
ACTN1	actinin, alpha 1	211160_x_at	-6.3808	0.5944	-0.6818	-2.2905	-1.9094	-5.3219	-3.31688	3.91128
---	MRNA; cDNA DKFZp686M2144 (from clone DKFZp686M2144)	1563638_at	-0.064	2.1598	0.0026	-4.9302	-1.2927	-2.4691	-1.75068	3.91048
PPAP2B	phosphatidic acid phosphatase type 2B	212230_at	-6.6439	1.4075	-1.7829	-2.7959	-0.1697	-1.1059	-2.49966	3.90716
CACNB2	calcium channel, voltage-dependent, beta 2 subunit	215365_at	-4.5462	-1.462	-5.6878	-5.7642	-3.0186	-7.8283	-5.36902	3.90702
---	Unidentified mRNA, partial sequence.	216012_at	-2.3277	0.3747	-3.3718	-6.6439	-1.4779	-3.8283	-3.52992	3.90462
---	---	230102_at	-2.4005	0.1177	-5.299	-5.5328	-3.816	-1.8836	-3.78638	3.90408
ADAMTSL1	ADAMTS-like 1	237217_at	-3.5735	-2.2474	-7.7027	-7.3808	-4.3335	-7.7642	-6.15094	3.90354
NAV1	Neuron navigator 1	1570093_at	-6.0589	-1.28	-3.5632	-6.5873	-5.8448	-3.8573	-5.1823	3.9023
CTNND1	catenin (cadherin-associated protein), delta 1	211240_x_at	-1.6934	1.0225	-3.3838	-2.1405	-1.3944	-5.7799	-2.8784	3.9009
HNT	neurotrimin	227566_at	-2.6135	0.7598	-2.8954	-3.1871	-0.4978	-6.5064	-3.14004	3.89984
LOC441168	similar to RIKEN cDNA A630077B13 gene; RIKEN cDNA 2810048G17	229391_s_at	1.0842	1.968	-4.7331	-2.9479	1.6532	-4.6953	-1.92778	3.89578
GAB1	GRB2-associated binding protein 1	229114_at	-2.7179	0.0499	-1.6906	-5.7486	-5.5328	-3.5328	-3.84454	3.89444
ZNF140	zinc finger protein 140 (clone pHZ-39)	204523_at	-6.8954	0.572	-0.327	-4.3393	0.5243	-5.5598	-3.31944	3.89144
NEDD9	Neural precursor cell expressed, developmentally down-regulated 9	233223_at	-1.9647	0.3798	-7.2002	-6.2002	0.5225	-2.7065	-3.50982	3.88962
CD83	CD83 antigen (activated B lymphocytes, immunoglobulin superfamily)	204440_at	2.2066	5.4649	3.5918	1.2754	-0.774	1.5829	1.57654	3.88836
---	Hypothetical LOC389105	1556599_s_at	-4.3277	-2.2653	-8.3808	-6.5598	-5.2765	-6.2216	-6.15328	3.88798
KRTAP2-2 /// KAP2.1B	keratin associated protein 2-2 /// keratin associated protein 2.1B	234772_s_at	-6.8954	-2.0831	-6.0979	-6.0023	-6.5064	-4.3452	-5.96944	3.88634
RKHD3	ring finger and KH domain containing 3	223627_at	-5.2765	-1.685	-6.6153	-5.2653	-4.0734	-6.6153	-5.56916	3.88416
KBTBD9	kelch repeat and BTB (POZ) domain containing 9	229310_at	-5.6439	0.5978	-1.1228	-5.088	-1.4804	-3.0758	-3.28218	3.87998
---	---	231034_s_at	-3.0374	1.3224	-2.0746	-3.6915	-1.0565	-2.9192	-2.55584	3.87824
RGS12	regulator of G-protein signalling 12	205823_at	-5.5195	-0.4379	-4.4739	-4.7799	-2.1805	-4.6012	-4.311	3.8731
TCEAL8	transcription elongation factor A (SII)-like 8	224819_at	-7.8954	2.2231	1.6358	-3.6547	-0.0339	1.7011	-1.64942	3.87252
---	---	230817_at	-7.2002	-3.227	-7.4804	-7.3335	-5.6439	-7.8283	-7.09726	3.87026
PSD3	pleckstrin and Sec7 domain containing 3	203355_s_at	-4.7563	1.3563	2.9194	0.602	-4.2109	-7.1178	-2.51272	3.86902
LOC253981	hypothetical protein LOC253981	226430_at	-7.8283	-0.256	-3.0541	0.037	-2.5328	-7.2433	-4.1243	3.8683
---	Homo sapiens, clone IMAGE:4837650, mRNA, partial cds	235696_at	-2.257	0.0135	-2.7661	-2.7661	-3.2737	-8.2002	-3.85262	3.86612
---	Transcribed locus	230570_at	-1.6785	1.5883	-2.9236	-3.5129	-1.2488	-2.0198	-2.27672	3.86502
ACPP	Acid phosphatase, prostate	237077_at	-5.9127	-1.7312	-6.673	-6.0783	-3.8079	-5.5064	-5.59566	3.86446
SUHW2	suppressor of hairy wing homolog 2 (Drosophila)	230789_at	-7.7027	1.4118	-0.3514	-4.0023	0.1172	-0.3198	-2.4518	3.8636
---	---	1561482_at	-5.6153	-2.2779	-6.2877	-7.7642	-7.2877	-3.7447	-6.13992	3.86202
KCNN3	potassium intermediate/small conductance calcium-activated channel, subfamily N, member 3	205902_at	-7.3808	-2.0151	-5.9839	-5.1178	-5.2877	-5.6153	-5.8771	3.862
---	CDNA clone IMAGE:4793072, partial cds	1556504_at	-7.5328	-1.9423	-4.0069	-5.1792	-5.0589	-7.2433	-5.80422	3.86192
CCL5	chemokine (C-C motif) ligand 5	1555759_a_at	-0.4628	5.6523	5.157	1.5024	1.7219	1.0447	1.79264	3.85966
C9orf55	Chromosome 9 open reading frame 55	244066_at	-6.0589	-1.7322	-4.3929	-5.5462	-5.7027	-6.2433	-5.5888	3.8566
LOC51152	melanoma antigen	220771_at	-3.7486	0.1443	-6.8283	-2.9346	-2.2612	-2.77	-3.70854	3.85284
LOC399818	Similar to CG9643-PA	1567380_at	-8.5873	-3.0637	-7.1584	-6.9302	-5.9658	-5.9302	-6.91438	3.85068
SEZ6L2	seizure related 6 homolog (mouse)-like 2	218720_x_at	-4.939	-0.3342	-5.138	-1.8293	-3.6511	-5.357	-4.18288	3.84868
BAIAP2L1	BAI1-associated protein 2-like 1	222675_s_at	-6.0589	-0.2119	-5.4933	-1.715	-0.8826	-6.138	-4.05756	3.84566
---	Homo sapiens, clone IMAGE:4830861, mRNA	1556207_a_at	-2.6859	-0.7379	-8.2877	-2.3659	-4.6295	-4.9127	-4.57634	3.83844
FAM49A	Family with sequence similarity 49, member A	230276_at	-5.673	-0.245	-2.3321	-3.1636	-0.959	-8.2877	-4.08308	3.83808
---	Hypothetical gene supported by AK123741	239153_at	-2.3047	0.8931	-3.2136	-3.8868	-1.4243	-3.8783	-2.94154	3.83464
LOC440265	similar to DKFZP434L187 protein	1569476_at	-3.3899	-1.2122	-7.0398	-2.812	-5.0209	-6.9658	-5.04568	3.83348
TBX3	T-box 3 (ulnar mammary syndrome)	229576_s_at	-3.6295	0.9922	-2.3823	-4.8954	-0.592	-2.7009	-2.84002	3.83222
FYN	FYN oncogene related to SRC, FGR, YES	210105_s_at	-6.5328	1.8177	0.8299	-1.1903	-1.1831	-1.9919	-2.01364	3.83134
QPRT	quinolinate phosphoribosyltransferase (nicotinate-nucleotide pyrophosphorylase (carboxylating))	242414_at	-2.1636	1.3768	-1.8975	-2.4723	-0.7864	-4.9479	-2.45354	3.83034
ENAH	Enabled homolog (Drosophila)	222433_at	-4.5804	2.194	-0.1181	-0.5679	-2.0303	-0.8815	-1.63564	3.82964
CHR3SYT	chr3 synaptotagmin	1554912_at	-7.0023	-3.3248	-7.3808	-7.8283	-5.2653	-8.2877	-7.15288	3.82808
HSPB3	heat shock 27kDa protein 3	206375_s_at	-4.9127	-1.3047	-3.4675	-6.0023	-4.9931	-6.2877	-5.13266	3.82796
LOC440133	LOC440133	238113_at	-6.673	-2.9412	-7.7027	-6.5598	-5.0685	-7.8283	-6.76646	3.82526
C6orf85	chromosome 6 open reading frame 85	223194_s_at	-1.7583	1.724	-2.7274	-2.8365	-0.3353	-2.8365	-2.0988	3.8228
ZNF345	zinc finger protein 345	207236_at	-2.035	-1.5804	-8.3808	-7.2002	-2.9434	-6.4548	-5.40284	3.82244
---	Homo sapiens, clone IMAGE:3922927, mRNA	1560066_at	-3.5328	-0.6506	-5.2002	-6.673	-4.0303	-2.9083	-4.46892	3.81832
GIMAP2	GTPase, IMAP family member 2	232024_at	1.2351	2.6429	0.0995	1.5344	-4.3104	-4.4297	-1.17422	3.81712
FLJ23221	hypothetical protein FLJ23221	219506_at	-2.1078	2.5483	-2.1753	-2.8783	-1.3119	2.1323	-1.2682	3.8165
PPAP2B	phosphatidic acid phosphatase type 2B	212226_s_at	-2.2681	2.5798	-1.1405	-2.4066	0.7179	-1.0813	-1.23572	3.81552
CDC42EP3	CDC42 effector protein (Rho GTPase binding) 3	209288_s_at	2.2644	2.1814	-1.774	-5.6439	-2.1584	-0.8227	-1.62692	3.80832
FLJ13710	hypothetical protein FLJ13710	1555816_at	-7.9658	-2.6804	-6.3104	-6.4051	-5.7959	-5.9479	-6.48502	3.80462
PHKA2	phosphorylase kinase, alpha 2 (liver)	1560358_at	-5.6012	-1.0023	-5.3688	-4.9931	-1.4259	-6.6439	-4.80658	3.80428
NEDD9	neural precursor cell expressed, developmentally down-regulated 9	202149_at	-0.2072	2.5215	-3.2461	-4.6439	1.7429	-0.0433	-1.27952	3.80102
PASD1	PAS domain containing 1	240687_at	-3.2406	0.6743	-6.0979	-2.0868	-1.9302	-2.2765	-3.1264	3.8007
ERG	v-ets erythroblastosis virus E26 oncogene like (avian)	241926_s_at	-4.673	-1.5195	-7.3335	-6.2433	-5.1482	-3.1897	-5.31754	3.79804
IL17F	interleukin 17F	234408_at	-6.5873	-2.2136	-5.9127	-6.8283	-3.8531	-6.8614	-6.00856	3.79496
ZNF91	zinc finger protein 91 (HPF7, HTF10)	206059_at	-6.7959	0.6931	1.5968	-2.8303	0.7204	-8.2002	-3.10184	3.79494
NRG1	neuregulin 1	206343_s_at	-5.7331	-0.5778	-4.7408	-3.7027	-2.9794	-4.7027	-4.37174	3.79394
RHOBTB3	Rho-related BTB domain containing 3	202976_s_at	-2.0649	1.3823	-3.0758	-3.5873	0.3935	-3.7217	-2.41124	3.79354
SOSTDC1	sclerostin domain containing 1	213456_at	-5.3688	-1.7274	-4.9839	-3.8242	-5.6584	-7.7642	-5.5199	3.7925
GPR39	G protein-coupled receptor 39	229105_at	-4.2488	-1.0649	-5.2543	-7.6439	-4.2543	-2.8826	-4.85678	3.79188
---	CDNA FLJ33351 fis, clone BRACE2005063	1560924_at	-5.7799	0.5597	-3.6767	-2.3019	-1.3313	-3.0661	-3.23118	3.79088
PPARD	peroxisome proliferative activated receptor, delta	210636_at	-3.4173	-1.9192	-7.3808	-7.2002	-5.0303	-5.5195	-5.70962	3.79042
ARHGAP6	Rho GTPase activating protein 6	1564368_a_at	-6.9658	-3.3047	-7.7642	-7.3335	-5.812	-7.5873	-7.09256	3.78786
ITGBL1	integrin, beta-like 1 (with EGF-like repeat domains)	205422_s_at	-4.4173	-1.5606	-8.0398	-7.3808	-4.6511	-2.2392	-5.34564	3.78504
STMN4	stathmin-like 4 /// stathmin-like 4	221236_s_at	-3.5873	0.1275	-2.4548	-3.0046	-2.1443	-7.0783	-3.65386	3.78136
SPG20	spastic paraplegia 20, spartin (Troyer syndrome)	212526_at	-2.3808	0.6623	-2.9127	1.2863	-3.9258	-7.6439	-3.11538	3.77768
DNAJB5	DnaJ (Hsp40) homolog, subfamily B, member 5	207453_s_at	-6.8283	-0.7632	-6.673	-6.0023	-4.2433	1.0909	-4.5312	3.768
TFPI	tissue factor pathway inhibitor (lipoprotein-associated coagulation inhibitor)	210665_at	-3.2056	-1.4112	-6.5598	-3.5064	-5.1897	-7.4297	-5.17824	3.76704
ZNF568	zinc finger protein 568	1568900_a_at	-4.1078	-2.5429	-8.0398	-4.5328	-6.0398	-8.8283	-6.3097	3.7668
FOXC1	forkhead box C1	1553613_s_at	-2.0162	1.1062	-2.0589	-6.138	-1.0801	-2.0023	-2.6591	3.7653
---	Transcribed locus	243987_at	-5.4675	-1.0601	-3.3959	-4.7486	-3.5096	-7.0023	-4.82478	3.76468
DUSP4	dual specificity phosphatase 4	204014_at	-7.1178	0.8377	-0.067	-4.6511	-5.2543	2.4582	-2.9264	3.7641
PRRG4	Proline rich Gla (G-carboxyglutamic acid) 4 (transmembrane)	238513_at	-2.8201	1.4606	-0.6043	1.5763	-2.4691	-7.2002	-2.30348	3.76408
A2BP1	ataxin 2-binding protein 1	1553422_s_at	-6.2002	-0.9357	-6.5064	-3.1844	-4.8614	-2.7427	-4.69902	3.76332
CRA	cisplatin resistance associated	205076_s_at	-5.9839	0.3519	-5.5064	-1.4604	-1.4509	-2.6529	-3.4109	3.7628
ITGB8	integrin, beta 8	205816_at	-6.2877	-3.0685	-7.5873	-7.8283	-5.6878	-6.7642	-6.83106	3.76256
---	---	215168_at	-3.5735	-2.1884	-7.0783	-8.3808	-2.7544	-7.9658	-5.95056	3.76216
NRG4	neuregulin 4	242426_at	-6.7331	-1.5454	-2.7959	-7.1584	-4.9568	-4.8868	-5.3062	3.7608
LOC93556	hypothetical protein BC011266	1558411_at	-8.2877	-0.7544	-3.2962	-2.3944	-4.8614	-3.7179	-4.51152	3.75712
MYH8	myosin, heavy polypeptide 8, skeletal muscle, perinatal	206717_at	-7.1584	-2.1115	-2.5328	-7.0398	-5.5873	-7.0023	-5.86412	3.75262
GAS5	Growth arrest-specific 5	235712_at	-6.7331	-1.9192	-6.4051	-6.8614	-3.1507	-5.2002	-5.6701	3.7509
SPTBN1	spectrin, beta, non-erythrocytic 1	200671_s_at	-6.673	0.8903	-2.8386	-0.8541	-3.9479	0.0198	-2.85876	3.74906
ZNF533	zinc finger protein 533	1555800_at	-8.4804	-2.7046	-3.1456	-7.4804	-7.0023	-6.1584	-6.45342	3.74882
ZNF468	Zinc finger protein ZNF468	214751_at	-4.4933	-1.4305	-4.8283	-6.9658	-1.4058	-8.2002	-5.17868	3.74818
GLUD1	glutamate dehydrogenase 1	244802_at	-6.3104	-3.1178	-6.8614	-7.3335	-6.1792	-7.6439	-6.86568	3.74788
EMP2	epithelial membrane protein 2	225079_at	-6.5598	0.8152	-0.6707	-1.8541	-2.2002	-3.3748	-2.93192	3.74712
TLK1	Tousled-like kinase 1	222966_at	-7.8283	-2.6822	-7.6439	-3.4143	-5.2877	-7.9658	-6.428	3.7458
LOC285429	hypothetical protein LOC285429	1562209_at	-6.6153	-2.191	-3.6584	-6.0783	-6.7959	-6.5328	-5.93614	3.74514
LETM1	leucine zipper-EF-hand containing transmembrane protein 1	233439_at	-5.1792	-1.1159	-4.6657	-3.6878	-4.0637	-6.7027	-4.85982	3.74392
FLJ38705	hypothetical protein FLJ38705	227902_at	-2.8019	-1.0923	-4.553	-5.357	-4.6584	-6.7959	-4.83324	3.74094
GHSR	growth hormone secretagogue receptor	224554_at	-6.6153	-1.7408	-6.0589	-5.1178	-3	-6.6153	-5.48146	3.74066
MSRA	Methionine sulfoxide reductase A	1556762_a_at	-4.3808	-0.6634	-5.6878	-6.3335	-2.673	-2.939	-4.40282	3.73942
FYN	FYN oncogene related to SRC, FGR, YES	212486_s_at	-7.0398	-1.4604	-2.1041	-6.673	-3.776	-6.4051	-5.1996	3.7392
CCL5	chemokine (C-C motif) ligand 5	1405_i_at	-0.872	5.3644	5.1897	1.2787	1.7144	0.8237	1.6269	3.7375
---	---	230746_s_at	-1.4259	0.538	-2.8804	-4.1792	-4.6439	-2.8635	-3.19858	3.73658
ST8SIA1	ST8 alpha-N-acetyl-neuraminide alpha-2,8-sialyltransferase 1	210073_at	-2.772	0.8433	0.653	-6.4297	-1.2584	-4.6584	-2.8931	3.7364
---	Transcribed locus	236167_at	-3.6439	-0.4763	-2.673	-6.8283	-4.8201	-3.0979	-4.21264	3.73634
---	Transcribed locus, moderately similar to NP_659411.1 hypothetical protein FLJ31846 [Homo sapiens]	243984_at	-6.7027	-2.0661	-4.2598	-6.2653	-3.4965	-8.2877	-5.8024	3.7363
CD24	CD24 antigen (small cell lung carcinoma cluster 4 antigen)	209772_s_at	-6.9658	-0.1041	-0.8074	-5.357	-3.7681	-2.3004	-3.83974	3.73564
MID1	midline 1 (Opitz/BBB syndrome)	203637_s_at	-1.4173	1.6998	-1.1348	-6.7331	1.7014	-2.5907	-2.0349	3.7347
ARHGAP24	Rho GTPase activating protein 24	223422_s_at	-5.3104	-0.0183	-0.3812	-6.2216	-0.2863	-6.5598	-3.75186	3.73356
---	Homo sapiens, clone IMAGE:5167625, mRNA	242350_s_at	-2.9817	0.0121	-4.7799	-4.5735	-1.1316	-5.138	-3.72094	3.73304
MYOCD	myocardin	237206_at	-3.0398	-0.5666	-2.7447	-5.2324	-3.7447	-6.7331	-4.29894	3.73234
PSD3	pleckstrin and Sec7 domain containing 3	218613_at	-8.0398	1.492	1.7976	0.1503	-0.9937	-4.1128	-2.23968	3.73168
NAV3	neuron navigator 3	1552658_a_at	-4.3393	-0.5199	-7.0783	-6.5328	-2.2835	-1.0162	-4.25002	3.73012
---	---	237957_at	-8.0398	-2.8079	-6.8614	-6.4051	-3.7919	-7.5873	-6.5371	3.7292
LOC284576	hypothetical protein LOC284576	1561280_at	-7.7027	-3.4998	-4.4804	-8.5873	-7.3335	-8.0398	-7.22874	3.72894
CYP1B1	cytochrome P450, family 1, subfamily B, polypeptide 1	202434_s_at	-5.9302	-0.1172	-4.9658	-5.7179	1.9957	-4.6082	-3.84528	3.72808
FGF13 miR504	fibroblast growth factor 13	205110_s_at	-2.8262	2.5644	2.4385	-3.816	1.903	-3.5096	-1.16206	3.72646
THBS2	thrombospondin 2	203083_at	-6.7642	-0.5973	-3.812	-5.3808	-1.7046	-3.9568	-4.32368	3.72638
IMP-2 IGF2BP2	IGF-II mRNA-binding protein 2	218847_at	-3.2082	1.5679	-5.812	1.3018	0.5357	-3.6012	-2.15678	3.72468
GKN1	gastrokine 1	220191_at	-5.9127	-0.7563	-3.8741	-5.2109	-4.2653	-3.138	-4.4802	3.7239
---	CDNA clone IMAGE:4686928, partial cds	225028_at	-7.9658	0.9015	-1.7389	-2.6878	-1.0625	-0.6484	-2.82068	3.72218
LOXL2	lysyl oxidase-like 2	202997_s_at	-5.5598	-2.1533	-5.7179	-6.7331	-5.3929	-5.9658	-5.8739	3.7206
RASGRP4	RAS guanyl releasing protein 4	240862_at	-5.299	-1.2196	-6.4804	-4.5395	-2.4051	-5.9658	-4.93796	3.71836
CAV2	caveolin 2	203323_at	-6.0783	0.5999	-2.5047	-2.812	-1.4367	-2.7505	-3.11644	3.71634
---	CDNA FLJ32967 fis, clone TESTI2008715	1552727_s_at	-2.482	0.7701	-2.6242	-3.9127	-2.603	-3.1028	-2.94494	3.71504
---	LOC440960	1559296_at	-6.1584	-1.7141	-6.138	-4.035	-4.1688	-6.6439	-5.42882	3.71472
---	---	215352_at	-7.6439	-3.028	-6.3104	-6.6439	-5.7799	-7.3335	-6.74232	3.71432
FLJ33860	hypothetical protein FLJ33860	1553311_at	-5.6295	-2.1103	-7.9658	-6.0783	-4.2653	-5.1792	-5.82362	3.71332
LOC387895	hypothetical gene supported by BC040060	243905_at	-5.1688	-1.1285	-3.1507	-5.2543	-4.8531	-5.7799	-4.84136	3.71286
KIAA1210	KIAA1210 protein	232332_at	-6.673	-2.4659	-6.0979	-6.138	-4.2765	-7.7027	-6.17762	3.71172
LOC339476	hypothetical protein LOC339476	1561331_at	-8.9658	-2.7661	-6.7331	-2.6313	-6.3335	-7.7027	-6.47328	3.70718
---	CDNA: FLJ22256 fis, clone HRC02860	227955_s_at	-2.8059	0.8093	-2.2284	-2.5446	-1.6556	-5.2543	-2.89776	3.70706
ZNF268	zinc finger protein 268	209989_at	-3.8954	-1.81	-7.5328	-7.7642	-1.8303	-6.5598	-5.5165	3.7065
CDC42EP3	CDC42 effector protein (Rho GTPase binding) 3	209286_at	1.0716	0.6469	-6.0589	-5.9479	-3.6841	-0.6771	-3.05928	3.70618
MGC24103	hypothetical protein MGC24103	232568_at	-3.9748	-0.1913	-1.9302	-8.2002	-1.5873	-3.776	-3.8937	3.7024
COL4A1	collagen, type IV, alpha 1	211980_at	-2.309	1.0059	-2.2948	-3.816	-0.3216	-4.7255	-2.69338	3.69928
NME7	non-metastatic cells 7, protein expressed in (nucleoside-diphosphate kinase)	227556_at	-5.9479	2.9222	2.9261	-2.399	-1.3342	2.8789	-0.77522	3.69742
LGALS2	lectin, galactoside-binding, soluble, 2 (galectin 2) /// lectin, galactoside-binding, soluble, 2 (galectin 2)	208450_at	-5.4675	-1.1361	-6.0589	-4.0783	-5.5735	-2.9885	-4.83334	3.69724
DLGAP1	discs, large (Drosophila) homolog-associated protein 1	206489_s_at	-6.1178	-2.4596	-4.399	-7.5328	-6.8283	-5.8783	-6.15124	3.69164
---	CDNA: FLJ23328 fis, clone HEP12645	1559147_at	-8.0398	-1.9192	-6.4051	-3.299	-4.3688	-5.9302	-5.60858	3.68938
EPB41L5	Erythrocyte membrane protein band 4.1 like 5	230951_at	-7.2002	-1.8847	-3.5064	-4.1128	-5.6153	-7.4297	-5.57288	3.68818
GRIA4	glutamate receptor, ionotrophic, AMPA 4	238663_x_at	-6.7027	-2.9885	-6.8614	-5.6878	-6.7959	-7.3335	-6.67626	3.68776
PDE4B	phosphodiesterase 4B, cAMP-specific (phosphodiesterase E4 dunce homolog, Drosophila)	211302_s_at	-0.0556	2.872	-1.715	-4.035	-2.1443	3.8714	-0.8157	3.6877
---	---	237970_at	-5.2877	-0.8741	-4.1028	-3.2136	-4.939	-5.2543	-4.55948	3.68538
RAD9B	RAD9 homolog B (S. cerevisiae)	1553285_s_at	-6.4548	-1.8965	-1.7959	-7.7642	-5.812	-6.0783	-5.58104	3.68454
---	Similar to ankyrin repeat domain 20A	1559760_at	-3.1329	-1.4844	-3.7681	-6.9658	-5.357	-6.6153	-5.16782	3.68342
TMEFF1	transmembrane protein with EGF-like and two follistatin-like domains 1	205123_s_at	-0.9418	1.4057	-2.5031	-2.0613	-1.7131	-4.1688	-2.27762	3.68332
DGKG	Diacylglycerol kinase, gamma 90kDa	235843_at	-1.4917	0.5329	-1.7879	-4.904	-1.9434	-5.6153	-3.14846	3.68136
---	MRNA; cDNA DKFZp564E143 (from clone DKFZp564E143)	235018_at	-6.0979	-1.7207	-6.0979	-5.1792	-3.0734	-6.5598	-5.40164	3.68094
ALCAM	Activated leukocyte cell adhesion molecule	201951_at	0.9507	1.7349	2.4919	-7.8283	0.2368	-5.5735	-1.94448	3.67938
DKFZp434E2321	hypothetical protein DKFZp434E2321	231657_s_at	-6.1584	-2.2042	-6.5598	-6.3808	-5.2877	-5.0116	-5.87966	3.67546
ADD2	adducin 2 (beta)	205268_s_at	-5.3929	1.7364	0.0819	1.8691	-1.2647	-4.9839	-1.9381	3.6745
---	Homo sapiens, clone IMAGE:4105785, mRNA	1558871_at	-8.0398	-2.6224	-4.5328	-6.1584	-5.5462	-7.2002	-6.29548	3.67308
ELAVL2	ELAV (embryonic lethal, abnormal vision, Drosophila)-like 2 (Hu antigen B)	208427_s_at	-6.3104	-2.0613	-5.6584	-8.1178	-1.2022	-7.3808	-5.73392	3.67262
PLXNC1	plexin C1	206470_at	-0.0206	1.6079	-0.1546	-5.8614	-3.0831	-1.1989	-2.06372	3.67162
---	Hypothetical gene supported by AJ002784	229978_at	-5.0979	-1.1215	-5.9839	-3.939	-1.959	-6.9658	-4.78912	3.66762
PBX1	Pre-B-cell leukemia transcription factor 1	212151_at	-1.4485	1.9658	-4.1688	-5.673	0.0477	2.7357	-1.70138	3.66718
PTPRF	protein tyrosine phosphatase, receptor type, F	200636_s_at	-2.9771	1.1286	-4.939	-3.5195	1.0102	-2.2584	-2.53676	3.66536
ADAMTSL1	ADAMTS-like 1	1552457_a_at	-6.6153	-2.6511	-7.2002	-5.8283	-5.6153	-6.3104	-6.3139	3.6628
HGF	hepatocyte growth factor (hepapoietin A; scatter factor)	209960_at	-4.9748	-0.0899	-6.4548	-4.035	-6.7642	3.4664	-3.75248	3.66258
NETO2	neuropilin (NRP) and tolloid (TLL)-like 2	218888_s_at	-4.3277	2.62	2.2277	-4.673	0.3891	1.1731	-1.04216	3.66216
COL1A1	collagen, type I, alpha 1	1556499_s_at	-0.7549	2.7433	-0.9335	-1.5589	-0.6744	-0.6702	-0.91838	3.66168
---	Hypothetical gene supported by AK096952; AK126241; BC068588	1561754_at	-2.6859	-0.441	-3.4612	-6.0209	-5.4804	-2.8635	-4.10238	3.66138
PELI2	Pellino homolog 2 (Drosophila)	1561129_at	-7.2877	-2.1418	-6.0783	-4.5395	-5.2109	-5.8954	-5.80236	3.66056
EVE1	SH3 domain protein D19	225162_at	-4.5735	-1.2338	-6.5064	-5.2765	-1.9203	-6.1792	-4.89118	3.65738
NRIP1	nuclear receptor interacting protein 1	202600_s_at	-6.357	0.7711	2.0377	-3.6331	-3.3629	-3.1128	-2.88562	3.65672
---	Glioma amplified sequence 64	1565799_at	-5.9839	-3.9083	-8.2002	-8.0398	-8.7027	-6.8954	-7.5644	3.6561
LAMC1	Laminin, gamma 1 (formerly LAMB2)	243591_at	-5.6584	0.5168	-0.8557	-2.3076	-6.8283	-0.03	-3.136	3.6528
---	---	224086_at	-5.9127	-2.6421	-6.8954	-6.357	-5.5064	-6.7959	-6.29348	3.65138
RHOH	ras homolog gene family, member H	204951_at	-3.1405	1.4432	0.9578	-6.2653	-4.0637	1.4867	-2.205	3.6482
CUGBP2	CUG triplet repeat, RNA binding protein 2	214405_at	-3.1507	-0.2022	-5.1178	-1.7969	-3.3047	-5.8783	-3.84968	3.64748
EYA1	eyes absent homolog 1 (Drosophila)	214608_s_at	-6.9302	-0.5995	-0.3083	-6.6439	-1.4097	-5.9302	-4.24446	3.64496
TNK2	tyrosine kinase, non-receptor, 2	1555557_a_at	-6.1178	-2.2695	-5.7642	-6.8614	-4.7959	-6.0209	-5.91204	3.64254
TRIM22	tripartite motif-containing 22	213293_s_at	-4.1178	2.0724	-2.9258	-0.5245	-1.9613	1.6797	-1.56994	3.64234
KIAA0318	RIM binding protein 2	237995_at	-5.4675	-1.1989	-5.2765	-5.4051	-5.673	-2.3838	-4.84118	3.64228
KIAA0657	KIAA0657 protein	213946_s_at	-6.3808	-2.3793	-5.2002	-6.3808	-4.939	-7.2002	-6.0202	3.6409
---	Transcribed locus	241470_x_at	-8.9658	-2.6082	-3.5907	-6.9302	-3.4643	-8.2877	-6.24774	3.63954
---	Clone HQ0109	1565788_at	-5.5873	-2.6767	-8.7027	-5.7027	-4.6153	-6.9658	-6.31476	3.63806
---	Transcribed locus	243897_at	-6.357	-0.2152	-2.6188	-5.3452	-2.0386	-2.904	-3.85272	3.63752
CIAS1	cold autoinflammatory syndrome 1	216015_s_at	-7.2002	-2.8783	-6.5873	-5.7027	-5.4422	-7.6439	-6.51526	3.63696
KIAA1639	KIAA1639 protein	233029_at	-0.9148	-0.7046	-7.1584	-3.2598	-5.3335	-5.0398	-4.34126	3.63666
KIAA0934	KIAA0934	1560763_at	-7.3335	-1.8211	-5.2216	-6.5873	-4.2877	-3.8406	-5.45414	3.63304
IL8	interleukin 8	202859_x_at	-3.0637	-0.0466	-2.114	-4.3808	-5.138	-3.699	-3.6791	3.6325
CACNA2D1	calcium channel, voltage-dependent, alpha 2/delta subunit 1	207050_at	-2.7065	0.8509	-1.8826	-4.227	-3.0954	-1.9839	-2.77908	3.62998
---	MRNA; cDNA DKFZp686J0929 (from clone DKFZp686J0929)	1566033_at	-6.7027	-2.8614	-7.6439	-7.2002	-3.7839	-7.1178	-6.4897	3.6283
---	CDNA FLJ36544 fis, clone TRACH2006378	242137_at	-7.5328	-2.0517	-5.4548	-5.2765	-3.0093	-7.1178	-5.67824	3.62654
FGF2	fibroblast growth factor 2 (basic)	204422_s_at	-0.9313	0.8361	-6.2653	-2.3219	-2.5179	-1.9138	-2.79004	3.62614
FLJ20265	Hypothetical protein FLJ20265	233654_at	-7.1584	-1.3674	-6.4804	-5.2543	-3.5769	-2.4933	-4.99266	3.62526
---	Homo sapiens, clone IMAGE:5168936, mRNA	1563154_at	-5.1897	-2.0541	-7.5873	-5.4173	-3.9127	-6.2877	-5.67894	3.62484
SDPR	serum deprivation response (phosphatidylserine binding protein)	218711_s_at	-5.2324	-0.1565	-2.662	-2.335	-4.7486	-3.9214	-3.77988	3.62338
SYNJ2BP	Synaptojanin 2 binding protein	227274_at	-0.3212	1.9626	-0.8604	-2.5228	-1.8171	-2.7819	-1.66068	3.62328
CPA5	carboxypeptidase A5	240744_at	-5.7642	0.2354	-4.1228	-1.7999	-2.81	-2.436	-3.38658	3.62198
SLC6A6	solute carrier family 6 (neurotransmitter transporter, taurine), member 6	205920_at	-4.6511	0.3414	-1.0649	-2.0128	-2.8911	-5.7799	-3.27996	3.62136
FOXF2	forkhead box F2	206377_at	-2.959	0.555	-6.0589	-2.0807	-1.1943	-3.0303	-3.06464	3.61964
ANKRD20A	ankyrin repeat domain 20A	224012_at	-6.5328	-0.6484	-6.7642	-0.2695	-4.8365	-2.9368	-4.26796	3.61956
PRG1	Proteoglycan 1, secretory granule	241279_at	-3.9703	-0.4262	-5.8283	-2.872	-3.8365	-3.7179	-4.045	3.6188
TRA@	T cell receptor V-alpha 3.1 (TCRA) /// T cell receptor alpha locus	234964_at	-7.4297	-2.7312	-5.8448	-5.5064	-5.3219	-7.6439	-6.34934	3.61814
STK33	serine/threonine kinase 33	228035_at	-6.4548	-0.3952	-6.2216	-5.0209	-1.7476	-0.6193	-4.01284	3.61764
---	Hypothetical gene supported by BC072410	1560099_at	-5.0303	-1.4005	-6.7331	-6.2877	-2.9148	-4.1078	-5.01474	3.61424
CBFA2T1	Core-binding factor, runt domain, alpha subunit 2; translocated to, 1; cyclin D-related	228827_at	-5.138	-0.7231	-5.5873	-3.6224	-1.6593	-5.673	-4.336	3.6129
---	---	220222_at	-6.5873	-2.3133	-5.8283	-6.7331	-3.1228	-7.3335	-5.921	3.6077
ATF6	Activating transcription factor 6	243581_at	-5.8783	-2.3763	-4.0116	-6.2433	-6.0783	-7.7027	-5.98284	3.60654
PPP2R3A	Protein phosphatase 2 (formerly 2A), regulatory subunit B'', alpha	242796_x_at	-6.9658	-2.6584	-8.3808	-6.2002	-3.0445	-6.7331	-6.26488	3.60648
PCDH7	BH-protocadherin (brain-heart)	205535_s_at	-7.3335	-3.0565	-7.4297	-5.6584	-5.6012	-7.2877	-6.6621	3.6056
---	Prostate-specific P712P mRNA sequence	235445_at	-7.2877	-1.8667	-6.1584	-3.4485	-5.2433	-5.2216	-5.4719	3.6052
PBX1	Pre-B-cell leukemia transcription factor 1	212148_at	-1.4532	1.9097	-4.1482	-4.2488	-1.0595	2.4366	-1.69462	3.60432
---	Transcribed locus	242908_x_at	-8.4804	-3.0734	-8.1178	-3.2297	-7.7642	-5.7959	-6.6776	3.6042
---	MRNA; cDNA DKFZp564E233 (from clone DKFZp564E233)	216518_at	-7.4804	-1.3169	-3.1871	-4.1028	-2.1818	-7.6439	-4.9192	3.6023
NHS	Nance-Horan syndrome (congenital cataracts and dental anomalies)	228933_at	-3.1923	-0.3111	-3.4965	-5.6439	-1.8635	-5.3688	-3.913	3.6019
---	LOC440156	231882_at	-2.3763	1.7929	-1.4089	-2.6153	-0.192	-2.4391	-1.80632	3.59922
BZRAP1	benzodiazapine receptor (peripheral) associated protein 1	205839_s_at	-1.6367	0.5664	-5.9479	-3.7602	-1.255	-2.5513	-3.03022	3.59662
BRDG1	BCR downstream signaling 1	1554343_a_at	-5.7179	-1.7217	-8.2002	-5.1897	-1.3321	-6.138	-5.31558	3.59388
INADL	InaD-like (Drosophila)	223681_s_at	-1.3083	0.0507	0.3001	-7.8283	-1.0463	-7.8283	-3.54222	3.59292
---	---	1552975_x_at	-6.5328	-2.8997	-4.6012	-7.8954	-7.2002	-6.2216	-6.49024	3.59054
KYNU	kynureninase (L-kynurenine hydrolase)	204385_at	-3.0445	1.7735	0.039	-2.3629	-1.0315	-2.6804	-1.81606	3.58956
BCL11A	B-cell CLL/lymphoma 11A (zinc finger protein)	219497_s_at	-2.1004	2.6823	1.4607	-5.8448	1.7774	0.172	-0.90702	3.58932
TLN2	talin 2	212703_at	-3.2324	0.2601	-3.0856	-4.2216	-0.7715	-5.3335	-3.32892	3.58902
SV2B	synaptic vesicle glycoprotein 2B	205551_at	-6.4804	-1.7889	-6.8954	-4.8039	-4.2598	-4.4485	-5.3776	3.5887
MGC48625	Hypothetical protein MGC48625	1560562_a_at	-6.7959	-3.0979	-6.2433	-7.2002	-5.6012	-7.5873	-6.68558	3.58768
MGC34646	hypothetical protein MGC34646	230217_at	-4.4868	-1.5105	-4.9658	-7.0783	-3.7486	-5.2109	-5.09808	3.58758
BAIAP2L1	BAI1-associated protein 2-like 1	227371_at	-7.1178	0.3469	-5.1584	0.5329	-0.4655	-3.9794	-3.23764	3.58454
HUNK	hormonally upregulated Neu-associated kinase	1555935_s_at	-4.6082	-0.2294	-4.6439	-3.0209	-4.3219	-2.4723	-3.81344	3.58404
LOC388722	similar to Hypothetical protein CBG13135	1558507_at	-5.4051	-0.172	-6.0589	-3.3629	-1.625	-2.3277	-3.75592	3.58392
FGF12	fibroblast growth factor 12	214589_at	-5.8614	-1.5743	-5.1482	-3.6547	-5.3929	-5.7331	-5.15806	3.58376
---	---	229490_s_at	-6.9302	0.5631	-6.0398	-1.3401	-1.327	0.5376	-3.0199	3.583
TGIF	TGFB-induced factor (TALE family homeobox)	1566901_at	-6.9658	-2.1636	-7.0783	-3.8573	-4.4485	-6.3808	-5.74614	3.58254
SPATA9	spermatogenesis associated 9	223841_s_at	-6.3808	-3.7217	-7.1584	-7.9658	-6.8954	-8.1178	-7.30364	3.58194
NRG2	neuregulin 2	208062_s_at	-1.3838	-0.2136	-1.6109	-7.3808	-3.0954	-5.5064	-3.79546	3.58186
MYO1D	myosin ID	212338_at	-5.7027	0.9334	-1.1165	-1.9908	-0.813	-3.6153	-2.64766	3.58106
---	Transcribed locus	231334_at	-5.4051	-1.6906	-7.1178	-7.1178	-1.8868	-4.8283	-5.27116	3.58056
LOC92249	hypothetical protein LOC92249	212957_s_at	-5.4675	-0.7009	-5.1897	-5.9839	-3.1871	-1.5752	-4.28068	3.57978
CHN1	chimerin (chimaerin) 1	212624_s_at	-4.0303	1.8896	0.485	2.0277	-1.5873	-5.3452	-1.69002	3.57962
---	CDNA clone IMAGE:5244337, partial cds	1560787_at	-7.1178	-2.5228	-7.3808	-6.1178	-3.8079	-6.0783	-6.10052	3.57772
PREP	Prolyl endopeptidase	243632_at	-7.1584	-3.354	-8.8283	-8.7027	-3.1405	-6.8283	-6.93164	3.57764
---	Full length insert cDNA YI31B02	1565563_at	-3.8324	-2.3292	-4.6367	-5.8783	-7.7027	-7.4804	-5.9061	3.5769
EFHA2	EF hand domain family, member A2	238458_at	-3.5977	-0.5722	-8.9658	-4.436	-1.8303	-1.9018	-4.14632	3.57412
KIAA0922	KIAA0922 protein	239946_at	-1.6065	1.2751	-1.815	-1.8583	-0.0069	-6.2002	-2.29738	3.57248
XCL1 /// XCL2	chemokine (C motif) ligand 1 /// chemokine (C motif) ligand 2	214567_s_at	-4.0589	-1.9423	-5.3104	-5.4173	-5.4933	-7.2877	-5.51352	3.57122
---	---	239932_at	-5.6153	-2.402	-6.7642	-5.6584	-4.7486	-7.0783	-5.97296	3.57096
B3GNT7	UDP-GlcNAc:betaGal beta-1,3-N-acetylglucosaminyltransferase 7	1552965_a_at	-6.6439	-2.3929	-4.9658	-7.0783	-5.673	-5.4548	-5.96316	3.57026
ABCA8	ATP-binding cassette, sub-family A (ABC1), member 8	204719_at	-3.3929	-0.3415	-5.1482	-6.8954	-1.9546	-2.1675	-3.91172	3.57022
LOC254312	hypothetical protein LOC254312	231421_at	-5.7486	-2.5821	-7.6439	-7.6439	-4.8954	-4.8283	-6.15202	3.56992
ATBF1	AT-binding transcription factor 1	233752_s_at	-3.662	-1.4454	-6.8614	-7.7642	-4.6224	-2.1649	-5.01498	3.56958
---	---	234378_at	-6.5064	-2.2948	-5.7486	-7.0783	-4.5462	-5.4422	-5.86434	3.56954
HTR2B	5-hydroxytryptamine (serotonin) receptor 2B	206638_at	-3.2626	-0.4584	-1.8646	-3.2598	-5.3688	-6.3808	-4.02732	3.56892
ZNF492	zinc finger protein 492	215532_x_at	-3.553	-1.1109	-5.673	-8.2002	-2.6153	-3.3511	-4.67852	3.56762
FYN	FYN oncogene related to SRC, FGR, YES	216033_s_at	-4.3104	0.2258	-0.4387	-4.5735	-4.088	-3.2877	-3.33966	3.56546
PARD3	par-3 partitioning defective 3 homolog (C. elegans)	221526_x_at	-2.6295	0.7011	-3.4804	-3.9977	-1.8583	-2.3525	-2.86368	3.56478
IL1RAP	interleukin 1 receptor accessory protein	210233_at	-3.2351	-0.7839	-1.699	-2.3452	-5.8614	-8.5873	-4.3456	3.5617
MARCKS	myristoylated alanine-rich protein kinase C substrate	201669_s_at	-3.8365	3.5664	4.6261	-8.7027	3.9987	3.9454	0.0062	3.5602
SMOC2	SPARC related modular calcium binding 2	223235_s_at	-6.0979	-1.2983	-2.9236	-7.3808	-4.5598	-3.3277	-4.85796	3.55966
NHSL1	NHS-like 1	234321_x_at	-5.4422	-0.7999	-3.2109	-4.9839	-3.4051	-4.7408	-4.35658	3.55668
---	---	230866_at	-5.8954	-0.4986	-8.1178	-5.5735	2.9745	-3.662	-4.05484	3.55624
---	---	222296_at	-3.5064	-1.0698	-4.7799	-6.5873	-4.8614	-3.3868	-4.62436	3.55456
AP3M2	adaptor-related protein complex 3, mu 2 subunit	203410_at	1.7456	1.8367	-5.2433	-0.0413	1.5193	-6.5598	-1.7159	3.5526
FGFR3	fibroblast growth factor receptor 3 (achondroplasia, thanatophoric dwarfism)	204379_s_at	-4.8201	-0.9828	-5.5328	-4.9214	-3.2163	-4.1844	-4.535	3.5522
PARD3	Par-3 partitioning defective 3 homolog (C. elegans)	233265_at	-5.673	-1.1688	-5.1482	-4.8448	-4.0162	-3.917	-4.71984	3.55104
FLJ44216	FLJ44216 protein	228805_at	0.7163	2.2467	-2.1178	-3.0685	1.2379	-3.2877	-1.30396	3.55066
CAPON	C-terminal PDZ domain ligand of neuronal nitric oxide synthase	215153_at	-4.5873	-1.3801	-6.0023	-4.8868	-3.8283	-5.3452	-4.92998	3.54988
---	Transcribed locus	241483_at	-1.1662	-0.058	-2.8283	-6.7959	-0.4185	-6.8283	-3.60744	3.54944
---	Transcribed locus	238733_at	-7.1178	0.1986	-6.3335	-0.8004	-1.6135	-0.8847	-3.34998	3.54858
