# Supplementary material for: Aberrantly Expressed OTX Homeobox Genes Deregulate B-Cell Differentiation in Hodgkin Lymphoma
Source: PLoS One. 2015 Sep 25;10(9):e0138416. doi: 10.1371/journal.pone.0138416 (PMC4583255; doi:10.1371/journal.pone.0138416)
Supplement: S3 Table — (XLS) [file pone.0138416.s007.xls]

## Sheet: Tabelle1
Gene Symbol	Gene Title	Probe Set ID	HDLM-2	KM-H2	L428	L-540	L-1236	SUP-HD1	mean of control cell lines	Difference KMH2-controls
PERP	PERP, TP53 apoptosis effector	217744_s_at	2.9116	-6.8283	4.5236	3.7815	3.0083	4.1636	3.67772	-10.506
HIPK2	Homeodomain interacting protein kinase 2	225368_at	4.0952	-5.9839	3.294	4.6257	4.0545	3.1498	3.84384	-9.82774
ADFP	adipose differentiation-related protein	209122_at	3.2452	-7.1178	0.3134	3.7382	0.5753	4.4699	2.4684	-9.5862
ITM2B	integral membrane protein 2B	217732_s_at	3.5954	-6.7331	1.8536	3.6455	2.7958	1.9619	2.77044	-9.50354
LGALS3 /// GALIG	lectin, galactoside-binding, soluble, 3 (galectin 3) /// galectin-3 internal gene	208949_s_at	5.613	-5.9302	4.5576	3.1634	-1.7849	4.1437	3.13856	-9.06876
C1orf21	chromosome 1 open reading frame 21	223125_s_at	3.938	-7.3808	0.6716	1.8212	0.3003	1.6866	1.68354	-9.06434
TXNIP	thioredoxin interacting protein	201009_s_at	4.8166	-6.3335	1.7954	-1.1649	4.5118	3.4514	2.68206	-9.01556
OCIAD2	OCIA domain containing 2	225314_at	1.8404	-7.1584	1.6616	1.1263	0.5611	3.043	1.64648	-8.80488
HDGFRP3	hepatoma-derived growth factor, related protein 3	216693_x_at	4.0873	-6.2877	3.9214	-2.6047	3.1227	3.44	2.39334	-8.68104
MGC27005	hypothetical protein MGC27005	235700_at	4.4146	-3.57	6.27	5.7045	3.9048	5.2448	5.10774	-8.67774
HDGFRP3	hepatoma-derived growth factor, related protein 3	209526_s_at	3.8333	-6.5598	3.5743	-3.8201	2.8203	3.6309	2.00774	-8.56754
C18orf17	Chromosome 18 open reading frame 17	238480_at	0.1847	-8.1178	-0.4181	-0.3277	0.8016	1.2075	0.2896	-8.4074
HDGFRP3	hepatoma-derived growth factor, related protein 3	209524_at	4.3909	-5.9479	4.1945	-3.9258	3.4179	3.8441	2.38432	-8.33222
PARP9	poly (ADP-ribose) polymerase family, member 9	223220_s_at	1.0797	-7.2433	-0.0786	0.5347	1.0415	2.6934	1.05414	-8.29744
GLDC	glycine dehydrogenase (decarboxylating; glycine decarboxylase, glycine cleavage system protein P)	204836_at	0.1017	-5.8614	3.6635	0.9287	1.8515	4.36	2.18108	-8.04248
PERP	PERP, TP53 apoptosis effector	222392_x_at	4.2678	-3.1028	5.5555	4.9784	4.1677	5.4944	4.89276	-7.99556
SETBP1	SET binding protein 1	205933_at	0.4071	-7.2433	-0.0416	0.8928	2.379	0.0607	0.7396	-7.9829
MGC27005	hypothetical protein MGC27005	1567912_s_at	3.8159	-3.3104	5.9889	5.1255	3.1471	5.1396	4.6434	-7.9538
GABARAPL1	GABA(A) receptor-associated protein like 1	211458_s_at	-0.6421	-7.9658	-1.0734	0.0632	1.0442	0.3514	-0.05134	-7.91446
GPHN	gephyrin	223319_at	0.805	-7.1178	1.0573	0.5523	1.3656	0.0215	0.76034	-7.87814
HDGFRP3	hepatoma-derived growth factor, related protein 3	228266_s_at	2.7114	-7.0023	2.5903	-5.4051	2.0174	2.3757	0.85794	-7.86024
CPNE8	copine VIII	228365_at	-2.5666	-8.2877	0.9476	-0.033	-1.9335	1.3179	-0.45352	-7.83418
LOC388279	hypothetical gene supported by AF275804	238021_s_at	4.4967	-4.3929	3.2088	3.5192	2.0478	3.7508	3.40466	-7.79756
FRG2	FSHD region gene 2 protein	234830_at	5.6337	-7.1178	1.4482	-5.8614	-1.2626	3.2551	0.6426	-7.7604
PLA2G4A	phospholipase A2, group IVA (cytosolic, calcium-dependent)	210145_at	2.4441	-5.2877	3.5829	-0.5467	2.26	4.6148	2.47102	-7.75872
HIPK2	Homeodomain interacting protein kinase 2	225097_at	3.0729	-4.7027	2.3767	4.0642	3.3014	2.3366	3.03036	-7.73306
GPHN	gephyrin	220773_s_at	0.8975	-7.0783	0.9064	0.8226	0.5574	-0.0297	0.63084	-7.70914
TM6SF1	Transmembrane 6 superfamily member 1	1558103_a_at	2.1979	-7.4297	1.1745	-2.4628	0.0808	0.2248	0.24304	-7.67274
RAB4A	RAB4A, member RAS oncogene family	203581_at	1.5829	-7.3808	0.0337	0.983	-0.4255	-1.1291	0.209	-7.5898
---	---	241566_at	1.6707	-7.2002	-2.9703	0.3631	1.198	1.6701	0.38632	-7.58652
FLJ35880	hypothetical protein FLJ35880	1553835_a_at	4.2792	-7.2433	-3.0905	2.3428	-4.8283	2.9791	0.33646	-7.57976
SLC25A24	solute carrier family 25 (mitochondrial carrier; phosphate carrier), member 24	204342_at	2.6519	-6.8283	3.1837	1.8526	-4.1228	0.0477	0.72262	-7.55092
TRAF5	TNF receptor-associated factor 5	204352_at	1.9494	-6.4804	-0.6939	1.3861	1.6339	0.8259	1.02028	-7.50068
KLF7	Kruppel-like factor 7 (ubiquitous)	1555420_a_at	-0.9335	-7.8954	-1.1035	2.9772	-1.9479	-1.0868	-0.4189	-7.4765
PHKA1	Phosphorylase kinase, alpha 1 (muscle)	229876_at	0.4106	-7.6439	1.5899	-2.0244	0.0218	-1.1469	-0.2298	-7.4141
ABHD5	abhydrolase domain containing 5	213805_at	0.7888	-7.6439	-0.9013	0.056	-1.4651	0.2248	-0.25936	-7.38454
PHACTR2	phosphatase and actin regulator 2	204049_s_at	1.1623	-7.4297	-1.7037	-0.0804	-0.7602	0.9903	-0.07834	-7.35136
DKFZP566K0524	DKFZP566K0524 protein	215172_at	2.136	-7.2877	1.4716	-4.5328	-0.7681	1.8111	0.02356	-7.31126
SCOC	short coiled-coil protein	224786_at	3.5612	-4.5262	3.1988	3.5017	1.8268	1.0122	2.62014	-7.14634
LOC401494	Similar to RIKEN 4933428I03	244050_at	3.1527	-6.2433	1.1791	2.3534	-1.1857	-1.314	0.8371	-7.0804
LOC440928	hypothetical gene supported by AK096649	235147_at	-0.1588	-7.8283	-2.3599	0.545	-0.5245	-1.2674	-0.75312	-7.07518
CISH	cytokine inducible SH2-containing protein	223961_s_at	3.4033	-5.0116	1.3011	2.8595	2.2647	0.2403	2.01378	-7.02538
ODZ3	odz, odd Oz/ten-m homolog 3 (Drosophila)	219523_s_at	2.9475	-6.4804	1.8431	1.62	1.3537	-5.0398	0.5449	-7.0253
S100A6	S100 calcium binding protein A6 (calcyclin)	217728_at	5.0112	-5.9839	3.9815	4.8208	-5.2543	-3.6118	0.98948	-6.97338
TNRC6C	trinucleotide repeat containing 6C	222820_at	-1.6153	-7.8954	-0.0613	-0.1578	-1.9919	-1.3445	-1.03416	-6.86124
CLN8	Ceroid-lipofuscinosis, neuronal 8 (epilepsy, progressive with mental retardation)	229958_at	-1.2413	-8.2002	-1.8191	-2.2626	-0.8714	-0.9362	-1.42612	-6.77408
ZNF558	zinc finger protein 558	227810_at	1.6117	-7.5328	0.4883	-4.939	-1.4251	0.43	-0.76682	-6.76598
MKKS	McKusick-Kaufman syndrome	222530_s_at	0.8229	-6.7331	1.551	-5.7179	1.7584	1.689	0.02068	-6.75378
AKAP12	A kinase (PRKA) anchor protein (gravin) 12	210517_s_at	2.0124	-5.7642	3.2487	-6.0589	1.7211	3.9912	0.9829	-6.7471
MGC34034	hypothetical protein MGC34034	1552899_at	-1.3622	-8.9658	-2.2779	-2.5925	-0.8252	-4.1688	-2.24532	-6.72048
ABHD5	abhydrolase domain containing 5	218739_at	1.7437	-5.5462	0.5815	1.2329	0.0646	1.9874	1.12202	-6.66822
---	---	227092_at	-0.3963	-6.8283	-0.0484	-0.4407	-0.5257	0.4936	-0.1835	-6.6448
ZNF21	zinc finger protein 21 (KOX 14)	235810_at	0.0903	-6.8954	-0.9313	-0.7394	0.3291	-0.0831	-0.26688	-6.62852
LOC400043	hypothetical gene supported by BC009385	226582_at	-3.4391	-7.1178	2.8618	-4.9127	2.1826	0.7826	-0.50496	-6.61284
SPHAR	S-phase response (cyclin-related)	206272_at	0.2678	-7.5873	-0.9551	-0.4548	-1.6593	-2.1203	-0.98434	-6.60296
FUCA2	fucosidase, alpha-L- 2, plasma	223120_at	2.6171	-5.7027	1.3873	0.9915	-2.0233	1.5095	0.89642	-6.59912
GPHN	gephyrin	234941_s_at	0.8711	-5.7486	1.0178	0.6199	1.2647	-0.0436	0.74598	-6.49458
---	---	231067_s_at	-2.0198	-7.5328	-0.0559	-2.8079	-0.8531	0.377	-1.07194	-6.46086
HIPK2	Homeodomain interacting protein kinase 2	225116_at	3.1031	-3.2379	2.7591	4.1129	3.9188	2.2013	3.21904	-6.45694
EPHB1	EPH receptor B1	211898_s_at	0.5646	-7.1178	1.2535	-4.9748	1.1433	-1.3944	-0.68156	-6.43624
URB	steroid sensitive gene 1	225242_s_at	0.3736	-7.6439	-3.6767	-2.9062	-1.3838	1.5495	-1.20872	-6.43518
CXorf50	chromosome X open reading frame 50	242292_at	-0.5606	-7.8954	-1.4013	-1.8489	-0.3971	-3.1004	-1.46166	-6.43374
HERC5	hect domain and RLD 5	219863_at	3.281	-5.6295	0.0957	3.1881	0.0802	-2.6529	0.79842	-6.42792
---	Homo sapiens, clone IMAGE:4447022, mRNA	1557921_s_at	-0.3767	-8.5873	-4.3104	-3.1053	-3.7602	0.7326	-2.164	-6.4233
TFAP2A	transcription factor AP-2 alpha (activating enhancer binding protein 2 alpha)	204653_at	2.8657	-5.0979	1.2051	2.4706	-0.7632	0.8316	1.32196	-6.41986
IGF1	insulin-like growth factor 1 (somatomedin C)	209541_at	2.0322	-7.3808	-5.812	-1.3823	-2.1884	2.3844	-0.99322	-6.38758
SUSD1	sushi domain containing 1	226264_at	1.3407	-7.0398	-3.088	-2.4723	0.3656	0.4693	-0.67694	-6.36286
CD2	CD2 antigen (p50), sheep red blood cell receptor /// CD2 antigen (p50), sheep red blood cell receptor	205831_at	2.6512	-6.6153	-2.1215	0.6082	-0.5577	-1.8468	-0.25332	-6.36198
CDKN2A	cyclin-dependent kinase inhibitor 2A (melanoma, p16, inhibits CDK4)	207039_at	1.5843	-6.4804	0.2548	-3.0541	1.1017	-0.692	-0.16106	-6.31934
P4HA2	procollagen-proline, 2-oxoglutarate 4-dioxygenase (proline 4-hydroxylase), alpha polypeptide II	202733_at	3.0839	-2.7122	4.48	2.7037	4.1342	3.5613	3.59262	-6.30482
EPHB1	EPH receptor B1	230425_at	3.1574	-4.9479	3.7054	-5.0589	3.8599	1.1033	1.35342	-6.30132
C18orf17	chromosome 18 open reading frame 17	1552307_a_at	-0.3426	-6.357	-0.8437	-0.287	0.6041	0.4736	-0.07912	-6.27788
---	Transcribed locus	239294_at	-2.5429	-6.6153	3.4687	-2.0589	-2.6439	2.0666	-0.34208	-6.27322
ZNRF3	zinc and ring finger 3	226360_at	0.744	-7.3335	-3.0783	-1.3169	-1.1418	-0.5611	-1.07082	-6.26268
LOC340340	hypothetical protein LOC340340	1561254_at	-0.0865	-6.4804	1.9313	-2.3423	-0.5383	-0.0583	-0.21882	-6.26158
---	Homo sapiens, clone IMAGE:4830466, mRNA	1562610_at	2.1115	-6.357	-2.3379	-0.4868	-1.7217	1.9321	-0.10056	-6.25644
PHACTR2	phosphatase and actin regulator 2	204048_s_at	1.2162	-6.138	-0.6602	-0.105	-1.0685	0.893	0.0551	-6.1931
TPM1	tropomyosin 1 (alpha)	210986_s_at	-0.9018	-6.8614	-0.7403	-0.2543	-0.1983	-1.3097	-0.68088	-6.18052
LOC284262	hypothetical protein LOC284262	227478_at	1.0937	-4.9931	0.053	1.4652	2.434	0.8234	1.17386	-6.16696
FOXD1	forkhead box D1	206307_s_at	1.211	-5.7179	1.0452	-2.6153	1.8779	0.5523	0.41422	-6.13212
DCBLD1	discoidin, CUB and LCCL domain containing 1	226609_at	-1.6358	-7.0023	-0.9914	-1.7255	0.2895	-0.3104	-0.87472	-6.12758
---	CDNA FLJ34013 fis, clone FCBBF2002111	225710_at	5.1255	-6.4297	0.9942	0.2812	0.7362	-8.7027	-0.31312	-6.11658
APLP1	amyloid beta (A4) precursor-like protein 1	209462_at	0.3705	-6.2877	-0.0646	0.1322	-0.8221	-0.4775	-0.1723	-6.1154
PRR6	proline rich 6	226611_s_at	-6.3104	-5.6295	2.6267	2.6738	1.961	1.3684	0.4639	-6.0934
FLJ20481	hypothetical protein FLJ20481	227889_at	-0.1633	-7.9658	-4.3047	0.5043	-2.2934	-3.2324	-1.8979	-6.0679
ZNF605	zinc finger protein 605	227822_at	-1.7849	-7.8954	-0.0625	-3.2653	-3.0661	-0.9988	-1.83552	-6.05988
---	Homo sapiens, clone IMAGE:3868989, mRNA, partial cds	227976_at	-0.923	-8.2002	-4.0979	-0.2941	-0.0622	-5.3335	-2.14214	-6.05806
OSBPL10	oxysterol binding protein-like 10	219073_s_at	-3.2653	-7.7642	-3.1533	2.5046	-3.1329	-1.5437	-1.71812	-6.04608
LOC442647	LOC442647	229157_at	-0.093	-7.5873	-2.1316	0.7519	-0.3489	-6.0783	-1.57998	-6.00732
NCKAP1	NCK-associated protein 1	207738_s_at	3.0575	-4.1584	1.2863	1.3086	2.4866	1.0911	1.84602	-6.00442
BACH2	BTB and CNC homology 1, basic leucine zipper transcription factor 2 /// BTB and CNC homology 1, basic leucine zipper transcription factor 2	221234_s_at	-6.0023	-7.5328	0.5083	-0.7979	-1.6693	0.2425	-1.54374	-5.98906
TXNIP	thioredoxin interacting protein	201008_s_at	5.3362	-3.4675	2.0975	-3.0758	4.2001	4.0351	2.51862	-5.98612
BLVRA	biliverdin reductase A	203773_x_at	4.5071	-3.1304	1.8695	1.2963	2.5212	4.0692	2.85266	-5.98306
---	---	204665_at	-1.9805	-7.9658	-3.1103	-2.5547	-0.715	-1.5847	-1.98904	-5.97676
PHACTR2	phosphatase and actin regulator 2	227947_at	0.899	-6.9302	-1.9467	-1.1989	-2.1507	-0.4047	-0.9604	-5.9698
LOC474170 /// LOC51326	C114 SLIT-like testicular protein /// ADP-ribosylation factor-like	1555964_at	-0.5838	-6.5873	0.5219	-1.2997	-0.486	-1.3452	-0.63856	-5.94874
C20orf142	chromosome 20 open reading frame 142	233061_at	-1.8826	-7.4297	-2.5786	-1.3592	-1.1348	-0.8054	-1.55212	-5.87758
ADA	adenosine deaminase	204639_at	-0.5611	-6.4297	-2.939	3.1446	3.5663	-6.0023	-0.5583	-5.8714
TXNIP	thioredoxin interacting protein	201010_s_at	4.908	-3.4422	1.7571	-2.0722	3.8157	3.6719	2.4161	-5.8583
---	---	231697_s_at	-0.1617	-5.8614	0.1238	-0.1717	0.3341	-0.1437	-0.00384	-5.85756
LOC162073	Hypothetical protein LOC162073	227514_at	-6.5598	-6.5598	1.0759	1.5139	0.5842	-0.1424	-0.70564	-5.85416
PAX6	Paired box gene 6 (aniridia, keratitis)	235795_at	-3.5735	-8.8283	-2.8303	-4.8783	-1.9073	-1.8355	-3.00498	-5.82332
ILDR1	immunoglobulin-like domain containing receptor 1	235583_at	0.8541	-5.4297	-0.949	0.3043	-0.0463	1.7312	0.37886	-5.80856
ELOVL7	ELOVL family member 7, elongation of long chain fatty acids (yeast)	227180_at	2.8783	-6.1178	-2.4723	1.6725	-4.9568	1.2423	-0.3272	-5.7906
IL3RA	interleukin 3 receptor, alpha (low affinity)	206148_at	2.3664	-4.8783	1.4756	-0.7056	-0.6556	2.0415	0.90446	-5.78276
IL9	interleukin 9	208193_at	3.2475	-6.5064	-1.8836	-3.0613	-4.8365	2.8981	-0.72716	-5.77924
LOC57168	similar to aspartate beta hydroxylase (ASPH)	227014_at	1.1873	-5.4548	0.1062	0.8669	-0.6721	0.1038	0.31842	-5.77322
CD80	CD80 antigen (CD28 antigen ligand 1, B7-1 antigen)	1555689_at	-1.8458	-8.0398	-2.3914	-3.3778	-1.5328	-2.1936	-2.26828	-5.77152
DMRT2	doublesex and mab-3 related transcription factor 2	223704_s_at	-3.2082	-6.8954	-0.0914	1.3855	-0.7202	-3.0046	-1.12778	-5.76762
MGC14289	similar to RIKEN cDNA 1200014N16 gene	228280_at	3.4575	-2.7899	3.6109	3.4081	1.9377	2.4603	2.9749	-5.7648
---	---	1560888_x_at	-2.6602	-8.3808	-3.8489	-2.6748	-0.9771	-2.9214	-2.61648	-5.76432
LOC57168	similar to aspartate beta hydroxylase (ASPH)	227015_at	0.2807	-5.9479	-0.7245	-0.1168	0.0618	-0.5399	-0.20774	-5.74016
TFCP2	transcription factor CP2	209338_at	0.5836	-5.9302	0.2883	0.3523	-2.9931	0.7514	-0.2035	-5.7267
TRA@ /// TRD@	T cell receptor alpha locus /// T cell receptor delta locus	217143_s_at	-4.9127	-6.8283	4.7637	-6.1178	-3.0565	3.6981	-1.12504	-5.70326
---	Homo sapiens, clone IMAGE:4398657, mRNA	1568795_at	-1.9324	-6.8283	-2.9258	0.9492	-0.4892	-1.2779	-1.13522	-5.69308
LOC158402	Hypothetical protein LOC158402	1559067_a_at	-0.3445	-7.7642	-4.6953	-2.6188	-0.815	-1.8858	-2.07188	-5.69232
PHACTR2	Phosphatase and actin regulator 2	242277_at	0.7883	-5.9658	-1.7544	-0.5718	-0.3474	0.484	-0.28026	-5.68554
CCR7	Chemokine (C-C motif) receptor 7	243107_at	0.4257	-6.0398	-1.3959	0.2645	-0.4197	-0.6943	-0.36394	-5.67586
C18orf17	Chromosome 18 open reading frame 17	1570552_at	-1.2136	-6.2216	-1.7293	-1.0093	1.0899	0.0158	-0.5693	-5.6523
IF	I factor (complement)	1555564_a_at	4.3905	-3.662	4.345	3.3291	-0.5274	-1.6869	1.97006	-5.63206
SOCS6	suppressor of cytokine signaling 6	206020_at	-4.8039	-7.7027	-1.9635	-4.0209	1.0026	-0.5718	-2.0715	-5.6312
GLIPR1	GLI pathogenesis-related 1 (glioma)	204222_s_at	1.134	-6.4804	-3.7255	-1.0404	-1.5146	0.8934	-0.85062	-5.62978
PLEKHA1	pleckstrin homology domain containing, family A (phosphoinositide binding specific) member 1	219024_at	-0.2324	-6.9658	-0.1059	-2.4675	1.4471	-5.357	-1.34314	-5.62266
CPT1A	carnitine palmitoyltransferase 1A (liver)	203633_at	0.1414	-5.9127	-3.0565	0.5493	1.0281	-0.1581	-0.29916	-5.61354
DLX4	distal-less homeobox 4	208216_at	-1.3104	-7.1178	-1.7839	-1.402	-1.0559	-1.9919	-1.50882	-5.60898
---	CDNA FLJ12202 fis, clone MAMMA1000908	233130_at	-2.716	-7.9658	-0.8293	-2.6953	-2.5162	-3.0374	-2.35884	-5.60696
ADAMTS6	A disintegrin-like and metalloprotease (reprolysin type) with thrombospondin type 1 motif, 6	220866_at	-1.813	-7.4804	-1.7447	-3.1533	-1.0081	-1.6538	-1.87458	-5.60582
HUS1	HUS1 checkpoint homolog (S. pombe)	204884_s_at	-3.6693	-7.7642	-2.4407	-1.7009	-1.6767	-1.3952	-2.17656	-5.58764
ATP5S	ATP synthase, H+ transporting, mitochondrial F0 complex, subunit s (factor B)	238799_at	-4.1584	-8.4804	-2.7859	-2.4739	-2.508	-2.6313	-2.9115	-5.5689
---	---	205917_at	-5.6878	-7.2002	-0.3812	-0.5064	-0.4812	-1.172	-1.64572	-5.55448
BSPRY	B-box and SPRY domain containing	222746_s_at	0.1888	-7.3808	-3.0069	-4.8448	0.7068	-2.1857	-1.82836	-5.55244
P2RY8	purinergic receptor P2Y, G-protein coupled, 8	229686_at	-0.2166	-7.7027	-2.6421	-1.6074	-1.8303	-4.5129	-2.16186	-5.54084
MAL	mal, T-cell differentiation protein	204777_s_at	4.5581	-3.0493	3.495	4.1039	-0.055	0.355	2.4914	-5.5407
CYP2R1	cytochrome P450, family 2, subfamily R, polypeptide 1	227109_at	1.507	-4.0398	1.8993	1.3569	1.0109	1.7265	1.50012	-5.53992
AQP11	aquaporin 11	229526_at	0.8657	-5.6584	-0.7336	0.3491	-0.6721	-0.4154	-0.12126	-5.53714
YES1	v-yes-1 Yamaguchi sarcoma viral oncogene homolog 1	202932_at	-3.9794	-6.357	1.056	-0.4796	-0.1517	-0.5709	-0.82512	-5.53188
IRS2	insulin receptor substrate 2	209185_s_at	0.7075	-5.6584	-2.309	-2.319	2.0664	1.2161	-0.1276	-5.5308
TLE1	transducin-like enhancer of split 1 (E(sp1) homolog, Drosophila)	228284_at	-5.6153	-7.4804	0.4062	-3.7839	-1.3644	0.5666	-1.95816	-5.52224
---	Transcribed locus	243996_at	-1.7839	-7.3808	-1.6224	-2.6915	-1.0565	-2.1405	-1.85896	-5.52184
APBB1IP	amyloid beta (A4) precursor protein-binding, family B, member 1 interacting protein	230925_at	-2.2737	-6.2216	1.1784	-5.0493	1.4958	1.1477	-0.70022	-5.52138
CD226	CD226 antigen	207315_at	-1.0559	-7.8954	-3.2934	-0.7179	-1.4604	-5.4051	-2.38654	-5.50886
MBD2	methyl-CpG binding domain protein 2	214397_at	-3.5632	-7.8954	-2.8573	-2.6277	0.502	-3.4868	-2.4066	-5.4888
TGM4	transglutaminase 4 (prostate)	217566_s_at	-3.6367	-8.1178	-2.2189	-3.5907	-1.093	-2.61	-2.62986	-5.48794
DPYSL3	dihydropyrimidinase-like 3	201431_s_at	0.2319	-6.9658	-2.6135	0.9354	-3.5096	-2.4517	-1.4815	-5.4843
---	LOC441301	229156_s_at	0.1156	-7.4804	-5.0493	1.1301	-0.7597	-5.5328	-2.01922	-5.46118
TFCP2	Transcription factor CP2	242859_at	-0.863	-6.7331	-0.9056	-0.4836	-3.8741	-0.2409	-1.27344	-5.45966
GPR18	G protein-coupled receptor 18	210279_at	-1.429	-5.6584	-2.6403	1.3697	-2.041	3.7101	-0.2061	-5.4523
SETBP1	SET binding protein 1	234081_at	-1.5899	-6.5598	-2.2765	-1.1759	0.8729	-1.3756	-1.109	-5.4508
---	CDNA clone IMAGE:3029742, partial cds	230747_s_at	-0.8227	-5.5735	-0.7183	0.7462	0.1251	0.0195	-0.13004	-5.44346
FLJ35880	hypothetical protein FLJ35880	1553834_at	3.6975	-5.5873	-4.4173	1.5164	-3.7331	2.1991	-0.14748	-5.43982
DLL1	delta-like 1 (Drosophila)	224215_s_at	-3.6295	-7.7642	-1.8191	-4.8283	0.5681	-1.9214	-2.32604	-5.43816
---	CDNA FLJ37631 fis, clone BRCOC2015944	227193_at	-1.1903	-6.1792	-1.5006	-0.5688	0.1984	-0.6634	-0.74494	-5.43426
PRR6	proline rich 6	226610_at	-5.6153	-5.4804	2.179	2.0234	0.3586	0.8123	-0.0484	-5.432
---	Transcribed locus	240995_at	-3.195	-8.3808	-3.6118	-3.5666	-2.2406	-2.1963	-2.96206	-5.41874
---	---	232742_at	-1.4135	-7.9658	-1.8783	-2.5179	-3.1482	-3.7799	-2.54756	-5.41824
BLVRA	biliverdin reductase A /// biliverdin reductase A	211729_x_at	4.3449	-2.4391	2.1111	1.9125	2.7431	3.7637	2.97506	-5.41416
ILDR1	immunoglobulin-like domain containing receptor 1	1553545_at	-0.7032	-6.2216	-1.7141	-0.6625	-1.4228	0.4546	-0.8096	-5.412
DUSP19	dual specificity phosphatase 19	1552708_a_at	-0.8196	-7.0398	-1.7226	-1.4043	-1.4274	-2.776	-1.62998	-5.40982
IFI44	interferon-induced protein 44	214453_s_at	0.6473	-6.4051	-1.4517	-1.6822	0.1116	-2.6206	-0.99912	-5.40598
LOC339751	hypothetical protein LOC339751	1558653_at	2.4466	-3.7486	-0.052	2.5726	0.2638	3.0353	1.65326	-5.40186
PHACTR2	phosphatase and actin regulator 2	204047_s_at	-1.0392	-6.8283	-2.0093	-2.174	-1.3533	-0.5877	-1.4327	-5.3956
RFPL1S	ret finger protein-like 1 antisense	214120_at	-0.8437	-7.8283	-2.6118	-1.4731	-3.6118	-3.6439	-2.43686	-5.39144
ATP8B4	ATPase, Class I, type 8B, member 4	220416_at	1.8179	-6.0783	-1.7408	1.8178	-4.5598	-0.8115	-0.69528	-5.38302
LOC344405	similar to RIKEN cDNA 2010316F05	237291_at	0.0104	-6.2216	-1.6934	-1.4407	0.6665	-1.7593	-0.8433	-5.3783
GPR64	G protein-coupled receptor 64	206002_at	-4.2765	-7.2877	-2.508	-3.1714	-2.2695	2.6449	-1.9161	-5.3716
CYP19A1	cytochrome P450, family 19, subfamily A, polypeptide 1	240863_at	1.2708	-5.6584	1.1836	0.6486	1.6582	-6.2433	-0.29642	-5.36198
RAB3GAP	RAB3 GTPase-activating protein	239527_at	-3.0139	-8.0398	-2.5262	-2.5683	-2.0661	-3.2962	-2.69414	-5.34566
---	CDNA FLJ36579 fis, clone TRACH2012647	230874_at	-3.3599	-8.1178	-2.3119	-2.0722	-3.1004	-3.071	-2.78308	-5.33472
BID	BH3 interacting domain death agonist /// BH3 interacting domain death agonist	211725_s_at	0.7471	-5.8283	-1.6394	0.7093	1.3299	-3.6584	-0.5023	-5.326
TCTE1L	t-complex-associated-testis-expressed 1-like	203303_at	3.0567	-3.227	2.048	1.3287	1.6837	2.3556	2.09454	-5.32154
HIST1H2BG	histone 1, H2bg	210387_at	-0.1168	-5.7027	-2.1278	-0.6268	1.4596	-0.4998	-0.38232	-5.32038
TFCP2	transcription factor CP2	207627_s_at	0.4168	-5.3808	0.0072	-0.1581	-1.0728	0.468	-0.06778	-5.31302
---	---	240627_x_at	-2.9862	-8.2877	-2.8614	-2.2189	-3.9434	-2.8699	-2.97596	-5.31174
C20orf161	chromosome 20 open reading frame 161	1553960_at	-2.5295	-7.9658	-3.776	-2.4097	-0.7051	-4.0069	-2.68544	-5.28036
CDKN2A	cyclin-dependent kinase inhibitor 2A (melanoma, p16, inhibits CDK4)	209644_x_at	3.9691	-3.1354	2.7171	-2.3076	4.6207	1.7184	2.14354	-5.27894
---	Transcribed locus, weakly similar to NP_062553.1 hypothetical protein FLJ11267 [Homo sapiens]	236180_at	1.112	-5.5195	1.3246	-1.0807	-0.5543	-2.0139	-0.24246	-5.27704
MKKS	McKusick-Kaufman syndrome	218138_at	-1.2941	-6.5598	-0.038	-5.812	-0.0209	0.7305	-1.2869	-5.2729
ITM2B	integral membrane protein 2B	217731_s_at	3.1039	-3.5838	0.8443	2.1401	1.5031	0.8432	1.68692	-5.27072
DDEF2	development and differentiation enhancing factor 2	206414_s_at	1.4731	-6.2216	-7.5328	1.1341	-1.3801	1.5263	-0.95588	-5.26572
CTSZ	cathepsin Z	210042_s_at	-0.4735	-6.2433	-1.5437	-1.9977	-0.3172	-0.5709	-0.9806	-5.2627
SPAG16	sperm associated antigen 16	219109_at	-7.8283	-7.1584	0.6182	-2.6224	0.2282	0.1081	-1.89924	-5.25916
RSNL2	restin-like 2	226425_at	1.5849	-6.8614	-2.2557	-3.0565	-1.6074	-2.8324	-1.63342	-5.22798
---	---	242719_at	-2.7505	-7.3808	-2.3306	-2.4596	-0.7529	-2.4982	-2.15836	-5.22244
PLEKHA1	pleckstrin homology domain containing, family A (phosphoinositide binding specific) member 1	226247_at	1.5472	-6.2002	0.7635	-5.0209	2.0889	-4.3047	-0.9852	-5.215
FHOD3	Formin homology 2 domain containing 3	218980_at	1.4206	-5.4422	-0.6082	0.1372	1.547	-3.6439	-0.22946	-5.21274
S100A2	S100 calcium binding protein A2	204268_at	-1.5641	-6.7027	-1.7427	-1.2779	-3.2136	0.3318	-1.4933	-5.2094
KIAA1729	KIAA1729 protein	226909_at	-4.0831	-5.8614	1.2576	-0.7018	0.6955	-0.4297	-0.6523	-5.2091
DTX3L	deltex 3-like (Drosophila)	225415_at	1.3933	-3.553	0.8198	1.7358	1.3873	2.9375	1.65474	-5.20774
TM6SF1	Transmembrane 6 superfamily member 1	1558102_at	2.1487	-6.3335	0.5635	-7.7027	-0.8458	0.1537	-1.13652	-5.19698
---	---	231329_at	-2.3033	-7.3808	-2.6584	-2.1153	-1.4493	-2.4127	-2.1878	-5.193
DTX3	deltex 3 homolog (Drosophila)	235721_at	0.1467	-6.3808	-1.9073	-5.0398	0.3781	0.4529	-1.19388	-5.18692
---	MRNA; cDNA DKFZp586O0724 (from clone DKFZp586O0724)	231929_at	-8.0398	-7.2877	-0.8699	-1.5204	-0.7403	0.6566	-2.10276	-5.18494
FECH	ferrochelatase (protoporphyria)	203115_at	-1.3674	-6.4548	-1.9737	-1.3299	-1.6065	-0.1733	-1.29016	-5.16464
OSMR	oncostatin M receptor	205729_at	-2.5718	-7.5873	-3.2598	-1.2941	-1.6295	-3.3718	-2.4254	-5.1619
EBI2	Epstein-Barr virus induced gene 2 (lymphocyte-specific G protein-coupled receptor)	205419_at	2.765	-3.0398	2.8141	2.5198	-0.959	3.4648	2.12094	-5.16074
ZNF435	zinc finger protein 435	219676_at	0.1948	-5.3688	-0.6634	-0.7755	0.6436	-0.4635	-0.2128	-5.156
CSPG5	chondroitin sulfate proteoglycan 5 (neuroglycan C)	39966_at	-2.6804	-7.7642	-2.917	-2.9726	-0.8237	-3.6475	-2.60824	-5.15596
---	---	1565701_at	-0.939	-6.3335	-4.0493	-0.2314	0.0873	-0.7554	-1.17756	-5.15594
SLCO1C1	Solute carrier organic anion transporter family, member 1C1	241951_at	-3.3599	-8.8283	-3.2216	-7.0023	-2.0268	-2.7879	-3.6797	-5.1486
---	---	1554007_at	-4.4868	-7.4297	-2.5666	-3.1278	0.5388	-1.7909	-2.28666	-5.14304
UCP2	uncoupling protein 2 (mitochondrial, proton carrier)	208998_at	3.5559	-3.57	1.7922	3.7666	1.93	-3.227	1.56354	-5.13354
ZFP90	zinc finger protein 90 homolog (mouse)	226124_at	-0.2324	-5.1792	0.1336	-0.4544	0.2463	0.0704	-0.0473	-5.1319
---	Homo sapiens, clone IMAGE:5538612, mRNA	1563427_at	-2.8344	-7.8283	-3.5362	-2.3525	-1.2203	-3.5735	-2.70338	-5.12492
---	---	230206_at	-0.3929	-7.2002	-1.2022	1.5701	-4.2765	-6.0979	-2.07988	-5.12032
CPT1A	carnitine palmitoyltransferase 1A (liver)	203634_s_at	-4.1078	-7.7642	-3.3959	-0.9506	-0.7894	-3.9931	-2.64736	-5.11684
LOC339263	Hypothetical protein LOC339263	238166_s_at	-1.7769	-7.4804	-1.4228	-1.2779	-1.2821	-6.1178	-2.3755	-5.1049
AKAP12	A kinase (PRKA) anchor protein (gravin) 12	227529_s_at	-2.3481	-7.0398	-0.0014	-6.4548	-1.9748	1.0398	-1.94786	-5.09194
---	Homo sapiens, clone IMAGE:5167600, mRNA	235736_at	0.1185	-6.0398	-0.078	-2.0339	-1.7179	-1.0667	-0.9556	-5.0842
---	---	229224_x_at	-4.2877	-7.4297	-2.2216	-1.5513	-1.4517	-2.2338	-2.34922	-5.08048
GFRA1	GDNF family receptor alpha 1	205696_s_at	-2.2765	-7.6439	-2.5598	-2.6457	-2.0698	-3.2793	-2.56622	-5.07768
ABHD5	Abhydrolase domain containing 5	233010_at	-1.5047	-6.7959	-2.2351	-1.1963	-1.5479	-2.1636	-1.72952	-5.06638
HIPK2	Homeodomain interacting protein kinase 2	213763_at	0.1994	-4.5942	0.2096	1.0366	1.3827	-0.4901	0.46764	-5.06184
CD47	CD47 antigen (Rh-related antigen, integrin-associated signal transducer)	227259_at	0.7081	-4.2216	0.3548	1.7775	0.4417	0.9094	0.8383	-5.0599
---	---	1570133_at	-2.436	-6.8954	-2.2096	-1.9805	-0.589	-1.9931	-1.84164	-5.05376
RGS16	regulator of G-protein signalling 16	209324_s_at	-0.4921	-5.7959	-1.6109	-1.8965	1.1459	-0.8986	-0.75044	-5.04546
VAV3	vav 3 oncogene	218807_at	-4.4051	-6.9658	-3.8531	-2.0174	-0.7899	1.4202	-1.92906	-5.03674
---	---	238413_at	-2.8573	-7.4297	-2.3599	-2.6767	-1.0404	-3.0445	-2.39576	-5.03394
USP51	ubiquitin specific protease 51	237247_at	-3.3481	-7.0398	-1.5496	-2.6934	-1.4659	-0.9817	-2.00774	-5.03206
BRUNOL5	bruno-like 5, RNA binding protein (Drosophila)	230497_at	-2.1329	-7.8283	-2.8868	-2.2905	-2.5995	-4.1028	-2.8025	-5.0258
AMFR	autocrine motility factor receptor	202203_s_at	-1.2129	-5.3452	-0.9024	0.8383	-0.0049	-0.3328	-0.32294	-5.02226
ODZ3	Odz, odd Oz/ten-m homolog 3 (Drosophila)	233291_at	0.5999	-5.7799	-0.4544	-0.5735	-0.3786	-2.9839	-0.7581	-5.0218
CPNE8	copine VIII	241706_at	-7.1178	-6.138	0.8458	-0.0804	-0.5816	1.3447	-1.11786	-5.02014
CTPS2	CTP synthase II	219080_s_at	-2.6475	-5.673	1.2767	-2.309	0.4922	-0.0813	-0.65378	-5.01922
---	---	224588_at	-6.6439	-5.6012	5.0264	4.8849	-2.939	-3.2543	-0.58518	-5.01602
MICAL2	flavoprotein oxidoreductase MICAL2	212473_s_at	3.3286	-4.5598	1.1423	2.0667	-2.0256	-2.2447	0.45346	-5.01326
---	Similar to F4N2.10	1559667_at	-1.119	-5.8283	-0.6322	-0.9067	-0.3004	-1.1172	-0.8151	-5.0132
JAG1	jagged 1 (Alagille syndrome)	216268_s_at	-8.9658	-7.7642	-0.4723	-6.7959	0.357	2.1206	-2.75128	-5.01292
ZNF10	zinc finger protein 10 (KOX 1)	235366_at	-2.7466	-7.3335	-1.4796	-2.9412	-0.9885	-3.458	-2.32278	-5.01072
C18orf54	chromosome 18 open reading frame 54	1553651_at	-3.0831	-7.0398	-1.1084	-2.4643	-1.2962	-2.2042	-2.03124	-5.00856
ALG9	asparagine-linked glycosylation 9 homolog (yeast, alpha 1,2 mannosyltransferase)	219374_s_at	1.4843	-4.3104	0.119	1.5205	0.2776	0.0665	0.69358	-5.00398
LOC158402	hypothetical protein LOC158402	236769_at	-0.8714	-7.5328	-6.6153	-2.6584	-1.9094	-0.6069	-2.53228	-5.00052
GPR113	G protein-coupled receptor 113	1553016_at	-2.7236	-7.5328	-3.3104	-2.4066	-1.077	-3.1456	-2.53264	-5.00016
SLC4A5	Solute carrier family 4, sodium bicarbonate cotransporter, member 5	243380_at	-1.4097	-7.2433	-4.3335	-2.0637	-1.3636	-2.0589	-2.24588	-4.99742
CHFR	checkpoint with forkhead and ring finger domains	218803_at	-4.5064	-7.2877	0.4415	-3.2461	-0.9252	-3.2243	-2.2921	-4.9956
PLEKHA5	Pleckstrin homology domain containing, family A member 5	241509_at	0.5446	-6.8954	-1.1197	-1.5692	-0.3155	-7.0398	-1.89992	-4.99548
FLJ44896	FLJ44896 protein	236046_at	-0.5142	-6.4548	-3.2488	-1.2277	-1.1323	-1.191	-1.4628	-4.992
NSE2	breast cancer membrane protein 101	225864_at	-7.7642	-8.4804	-5.4804	-3.7141	-2.399	1.9136	-3.48882	-4.99158
C7orf6	chromosome 7 open reading frame 6	230036_at	0.4782	-5.4675	-0.1504	0.0541	-0.0475	-2.7179	-0.4767	-4.9908
BDH	3-hydroxybutyrate dehydrogenase (heart, mitochondrial) /// 3-hydroxybutyrate dehydrogenase (heart, mitochondrial)	211715_s_at	-2.6065	-5.4675	-0.0622	0.1511	0.4468	-0.3137	-0.4769	-4.9906
HIPK2	Homeodomain interacting protein kinase 2	225115_at	2.041	-2.5786	2.0855	3.6621	2.8142	1.451	2.41076	-4.98936
RPL4	Ribosomal protein L4	226556_at	3.3114	-3.2598	-0.2002	2.2145	0.375	2.8937	1.71888	-4.97868
FARP1	FERM, RhoGEF (ARHGEF) and pleckstrin domain protein 1 (chondrocyte-derived)	243588_at	-3.9258	-8.0398	-4.0637	-2.2821	-1.6675	-3.3838	-3.06458	-4.97522
HERC2	Hect domain and RLD 2	1556781_at	-3.028	-8.3808	-5.9127	-2.9083	-1.776	-3.4112	-3.40724	-4.97356
---	Transcribed locus	241074_at	0.5168	-6.6439	-5.6012	0.6596	-1.4135	-2.5195	-1.67156	-4.97234
KLHL10	kelch-like 10 (Drosophila)	1552425_a_at	-5.4051	-7.7027	-3.1507	-2.0807	-0.8237	-2.2082	-2.73368	-4.96902
NID67	putative small membrane protein NID67	223276_at	-2.9214	-5.3929	2.8237	1.7362	-1.093	-2.6767	-0.42624	-4.96666
UCP2	uncoupling protein 2 (mitochondrial, proton carrier)	208997_s_at	2.6793	-4.6295	0.2705	2.609	0.9101	-4.812	0.33138	-4.96088
ZNF224	zinc finger protein 224	220019_s_at	-0.7103	-5.9658	-1.532	-1.2502	-0.4039	-1.1386	-1.007	-4.9588
---	---	1561089_at	-3.3047	-7.3808	-1.9692	-2.6712	-1.0571	-3.1228	-2.425	-4.9558
---	Homo sapiens, clone IMAGE:5167229, mRNA	1558497_a_at	1.841	-6.9302	-7.7642	-0.2026	-1.4259	-2.3205	-1.97444	-4.95576
HSD17B12	Hydroxysteroid (17-beta) dehydrogenase 12	242616_at	-1.3681	-6.2877	-0.6295	-2.3393	-0.8541	-1.4804	-1.33428	-4.95342
---	Homo sapiens, clone IMAGE:5167229, mRNA	1558496_at	1.5193	-7.3808	-8.4804	-0.1717	-2.2243	-2.7879	-2.429	-4.9518
LGALS8	lectin, galactoside-binding, soluble, 8 (galectin 8)	208934_s_at	2.0475	-5.6439	-2.9501	2.9039	1.8792	-7.4297	-0.70984	-4.93406
H1F0	H1 histone family, member 0	208886_at	-2.0844	-6.3808	-2.7602	-3.1228	-1.7612	2.4501	-1.4557	-4.9251
SPP1	Secreted phosphoprotein 1 (osteopontin, bone sialoprotein I, early T-lymphocyte activation 1)	1568574_x_at	-3.9839	-8.8283	-5.4173	-3.8201	-5.2765	-1.0268	-3.90492	-4.92338
FBXO25	F-box protein 25	225591_at	0.9797	-3.7293	0.3774	0.9955	1.3982	2.1977	1.1897	-4.919
PLEKHA5	Pleckstrin homology domain containing, family A member 5	239559_at	0.5024	-5.5328	-0.3158	-0.2608	-0.1053	-2.9192	-0.61974	-4.91306
ME3	malic enzyme 3, NADP(+)-dependent, mitochondrial	204663_at	-1.2488	-7.0398	-2.7046	-2.0722	-1.1989	-3.4235	-2.1296	-4.9102
HIPK2	homeodomain interacting protein kinase 2	224016_at	-0.5505	-5.4422	-1.4836	0.1684	0.6043	-1.4089	-0.53406	-4.90814
---	Full-length cDNA clone CS0DF003YC20 of Fetal brain of Homo sapiens (human)	238962_at	0.7336	-7.8283	-2.4612	-3.699	-1.4707	-7.7642	-2.9323	-4.896
PALM2	paralemmin 2	1553502_a_at	-2.9258	-7.7027	-2.9302	-4.8448	-2.5014	-0.8375	-2.80794	-4.89476
PLEKHA5	pleckstrin homology domain containing, family A member 5	220952_s_at	3.2453	-3.7217	2.0065	1.4676	2.0652	-2.9324	1.17044	-4.89214
NPAS2	neuronal PAS domain protein 2	39548_at	-2.6153	-7.6439	-2.7919	-3.3277	-1.3592	-3.699	-2.75862	-4.88528
---	Hypothetical gene supported by AF275804	238022_at	2.4085	-3.2962	1.0226	1.8567	0.4823	2.1551	1.58504	-4.88124
RPL4	Ribosomal protein L4	226190_at	5.0841	-1.6878	1.5199	3.6287	1.9581	3.7534	3.18884	-4.87664
C20orf17	Chromosome 20 open reading frame 17	232584_at	-0.1743	-6.1584	-3.1482	0.8065	-3.9748	0.0474	-1.28868	-4.86972
UCP3	uncoupling protein 3 (mitochondrial, proton carrier)	207349_s_at	2.3663	-6.9302	-3.6511	-4.1278	-2.1041	-2.8059	-2.06452	-4.86568
---	---	1566294_at	-2.4917	-7.9658	-2.7799	-2.5804	-2.2029	-5.5735	-3.12568	-4.84012
SYNJ2	synaptojanin 2	210612_s_at	0.1959	-7.0783	-1.3292	-0.6171	-2.4755	-6.9658	-2.23834	-4.83996
LOC440823	hypothetical gene supported by AK098833	227168_at	2.4762	-5.1584	-2.9412	1.2203	-3.0116	0.643	-0.32266	-4.83574
C4A /// C4B	complement component 4A /// complement component 4B /// complement component 4B, telomeric	208451_s_at	2.5559	-3.4081	2.9101	-2.3555	2.648	1.3793	1.42756	-4.83566
DGKE	diacylglycerol kinase, epsilon 64kDa	1554621_at	-3.9568	-7.7027	-2.1329	1.2378	-1.7919	-7.7027	-2.8693	-4.8334
GAL3ST2	galactose-3-O-sulfotransferase 2	1553046_s_at	-1.8741	-6.5873	-2.1831	-1.0655	-0.7437	-2.9236	-1.758	-4.8293
MSRB3	methionine sulfoxide reductase B3	225782_at	-4.8201	-7.4297	-1.9885	1.1583	-3.9434	-3.4804	-2.61482	-4.81488
---	CDNA FLJ11851 fis, clone HEMBA1006744	233419_at	-1.8751	-6.7642	-2.0058	-3.2905	-1.2433	-1.3364	-1.95022	-4.81398
ZNF382	zinc finger protein 382	1561687_a_at	-0.3383	-7.7642	-4.5328	-6.7331	-1.9368	-1.2856	-2.96532	-4.79888
---	---	242947_at	-1.6135	-7.5873	-3.0398	-3.9931	-2.1662	-3.1844	-2.7994	-4.7879
CH25H	cholesterol 25-hydroxylase	206932_at	-0.9811	-5.3219	-1.9269	-1.9051	-1.2481	3.3847	-0.5353	-4.7866
MGC10731	hypothetical protein MGC10731	244834_at	-1.6188	-6.3104	-1.2744	-2.2002	-1.3083	-1.223	-1.52494	-4.78546
FLJ30525	hypothetical protein FLJ30525	225841_at	-0.6698	-3.6547	1.8606	1.2325	1.2941	1.915	1.12648	-4.78118
CYP19A1	cytochrome P450, family 19, subfamily A, polypeptide 1	203475_at	2.9711	-3.0493	3.3544	2.0536	3.6626	-3.4235	1.72364	-4.77294
S100P	S100 calcium binding protein P	204351_at	2.0319	-5.7642	-5.5598	-0.949	-1.5312	1.0487	-0.99188	-4.77232
---	CDNA FLJ13876 fis, clone THYRO1001401	215375_x_at	-1.3793	-5.8783	-1.1917	-0.9181	-0.5357	-1.5064	-1.10624	-4.77206
LOC126147	hypothetical protein BC018697	1558247_s_at	-3.1818	-7.5328	-3.0139	-2.7563	-1.0023	-3.8783	-2.76652	-4.76628
ANGPT1	angiopoietin 1	205608_s_at	-3.2406	-7.2877	-3.2821	-3.5362	-0.9954	-1.5547	-2.5218	-4.7659
FLJ38281	hypothetical protein FLJ38281	242028_at	-3.6224	-7.7642	-3.7065	-4.3629	-1.3255	-1.9862	-3.0007	-4.7635
SUHW4	suppressor of hairy wing homolog 4 (Drosophila)	1568951_at	-1.5113	-7.8954	-2.7524	-5.7642	-2.4469	-3.195	-3.13396	-4.76144
IGF1	insulin-like growth factor 1 (somatomedin C)	211577_s_at	1.6658	-4.7642	-2.5278	-0.9335	-0.8583	2.5719	-0.01638	-4.74782
---	---	219848_s_at	-0.6883	-6.1178	-0.5982	-3.0807	-1.1028	-1.4089	-1.37578	-4.74202
HOXB7	homeo box B7	204779_s_at	1.5003	-3.2488	1.7615	1.5173	1.0556	1.6304	1.49302	-4.74182
IF	I factor (complement)	203854_at	3.8485	-3.3452	3.9491	3.2916	-1.4532	-2.6547	1.39626	-4.74146
EML2	echinoderm microtubule associated protein like 2	204399_s_at	-0.6799	-5.5873	-0.8646	-0.1402	-1.2036	-1.3533	-0.84832	-4.73898
DDEF2	Development and differentiation enhancing factor 2	244319_at	-4.0831	-7.4804	-2.9703	-2.0023	-2.2976	-2.3599	-2.74264	-4.73776
CRIP1	cysteine-rich protein 1 (intestinal)	205081_at	3.8954	-1.6259	4.783	1.2485	1.9635	3.6663	3.11134	-4.73724
SPINT2	serine protease inhibitor, Kunitz type, 2	210715_s_at	0.6732	-5.0589	3.7244	-5.2433	2.1559	-2.9324	-0.32444	-4.73446
LOC120379	hypothetical protein BC019238	235062_at	-2.4407	-7.1584	-2.6841	-2.0868	-2.0315	-2.8868	-2.42598	-4.73242
EDARADD	EDAR-associated death domain	1553430_a_at	-1.088	-6.8283	-2.9346	-0.9148	-0.3577	-5.2433	-2.10768	-4.72062
BET3L	BET3 like (S. cerevisiae)	232368_at	-3.8954	-7.8283	-4.1844	-3.0209	-1.5471	-2.928	-3.11516	-4.71314
CXorf34	chromosome X open reading frame 34	1554279_a_at	-1.6538	-6.357	-1.5014	-2.4884	-1.4659	-1.1266	-1.64722	-4.70978
OR8D1	olfactory receptor, family 8, subfamily D, member 1	1555661_at	-2.6403	-7.2002	-2.7274	-3.0186	-1.7341	-2.335	-2.49108	-4.70912
---	---	216169_at	-4.4548	-8.2877	-2.5429	-5.7959	-1.4588	-3.6657	-3.58362	-4.70408
---	---	240783_at	-3.2351	-7.0398	-2.5977	-3.5838	-0.4375	-1.8468	-2.34018	-4.69962
DKFZP564C152	DKFZP564C152 protein	216028_at	0.3291	-5.1897	0.1868	-2.5179	-0.2216	-0.227	-0.49012	-4.69958
---	Transcribed locus	231310_at	-3.2324	-7.6439	-3.1559	-1.7476	-1.1956	-5.4051	-2.94732	-4.69658
TRIM43	tripartite motif-containing 43	1553619_a_at	-2.309	-7.2877	-0.9914	-3.8783	-1.6693	-4.1278	-2.59516	-4.69254
NLGN4Y	neuroligin 4, Y-linked	207703_at	1.0305	-8.2877	-6.5598	-5.6439	-2.5179	-4.299	-3.59802	-4.68968
LY6E	lymphocyte antigen 6 complex, locus E	202145_at	1.4844	-5.1688	0.0106	1.0464	-0.6291	-4.357	-0.48894	-4.67986
ATXN7L1 /// ATXN7L4	ataxin 7-like 1 /// ataxin 7-like 4	214342_at	-3.299	-7.3335	-0.8975	-2.6403	-3.7255	-2.7084	-2.65414	-4.67936
ATP8A1	ATPase, aminophospholipid transporter (APLT), Class I, type 8A, member 1	1569773_at	-4.3104	-7.6439	-3.8573	-2.5855	-2.1571	-1.9501	-2.97208	-4.67182
---	Transcribed locus, strongly similar to NP_078795.2 hypothetical protein FLJ13725 [Homo sapiens]	231038_s_at	-2.2284	-6.9302	-2.6897	-1.8314	-2.1115	-2.4328	-2.25876	-4.67144
APOL4	apolipoprotein L, 4	1555600_s_at	2.4587	-5.8954	-5.5064	2.0169	1.3131	-6.4051	-1.22456	-4.67084
SLC26A7	solute carrier family 26, member 7	1552827_s_at	-4.9931	-8.0398	-3.0093	-3.8656	-0.5105	-4.4675	-3.3692	-4.6706
ZNF559	zinc finger protein 559 /// zinc finger protein 559	224518_s_at	0.4103	-6.1178	-0.074	-5.9658	0.171	-1.8009	-1.45188	-4.66592
LMO4	LIM domain only 4	227155_at	-1.7622	-7.0783	-2.7331	-3.2433	-2.0661	-2.2653	-2.414	-4.6643
---	---	238548_at	-4.2379	-7.8283	-2.735	-2.6475	-2.9908	-3.2406	-3.17036	-4.65794
FLJ22531	hypothetical protein FLJ22531	204922_at	-1.7341	-5.9658	-0.8959	-1.0862	-1.3959	-1.4501	-1.31244	-4.65336
AASS	aminoadipate-semialdehyde synthase	214829_at	-7.3335	-8.1178	-2.1431	-3.9127	-2.8344	-1.1184	-3.46842	-4.64938
LOC390916	similar to RP2 protein, testosterone-regulated - ricefield mouse (Mus caroli)	235384_at	2.8621	-2.3033	1.6561	2.3004	2.3057	2.6011	2.34508	-4.64838
HOXA10	homeo box A10	213147_at	-0.4679	-5.8283	-0.934	-3.3219	-0.0716	-1.1103	-1.18114	-4.64716
---	CDNA FLJ32177 fis, clone PLACE6001294	227234_at	-1.9062	-6.4297	-0.4687	-3.299	-0.3944	-2.8468	-1.78302	-4.64668
---	Homo sapiens, clone IMAGE:3863392, mRNA	1560503_a_at	0.601	-4.4868	0.0987	-0.7696	0.5778	0.2864	0.15886	-4.64566
FLJ23554	hypothetical protein FLJ23554	220141_at	-0.0122	-7.0783	-5.3335	-1.6038	-0.4532	-4.7959	-2.43972	-4.63858
MAOA	monoamine oxidase A	204388_s_at	-2.2793	-3.9839	-0.052	1.2669	3.304	0.9816	0.64424	-4.62814
ZNF452	zinc finger protein 452	244758_at	-3.8406	-7.5328	-6.4804	-4.4868	0.7467	-0.4719	-2.9066	-4.6262
NRXN3	neurexin 3	229649_at	-2.0233	-7.5873	-6.0023	-5.6584	-2.3718	1.2501	-2.96114	-4.62616
ALOX5	Arachidonate 5-lipoxygenase	235380_at	-2.4005	-7.9658	-2.4066	-5.1688	-2.1367	-4.6224	-3.347	-4.6188
SUHW4	suppressor of hairy wing homolog 4 (Drosophila)	239107_at	-2.1884	-7.0023	-1.4352	-6.3104	-0.7326	-1.2564	-2.3846	-4.6177
PNAS-4	CGI-146 protein	221648_s_at	0.5554	-7.0023	-4.3929	-6.3335	-0.4876	-1.2898	-2.38968	-4.61262
PLCE1	Phospholipase C, epsilon 1	214159_at	-4.2765	-7.4804	-3.2905	-3.3929	-1.4469	-1.9862	-2.8786	-4.6018
SLC39A14	Solute carrier family 39 (zinc transporter), member 14	1561886_a_at	-3.6224	-6.673	-1.2022	-2.4328	-1.5412	-1.5581	-2.07134	-4.60166
SCOC	short coiled-coil protein	223341_s_at	2.887	-3.0069	2.0546	2.0792	0.9826	-0.0342	1.59384	-4.60074
HOXA10	homeo box A10	213150_at	-0.2233	-6.0209	-0.1623	-5.2765	-0.8536	-0.5864	-1.42042	-4.60048
BHLHB3	basic helix-loop-helix domain containing, class B, 3	221530_s_at	-4.7799	-7.7027	0.5174	-5.357	-0.293	-5.6012	-3.10274	-4.59996
IGHMBP2	Immunoglobulin mu binding protein 2	243746_at	-3.1078	-7.3808	-2.2461	-3.8365	-1.8221	-2.8954	-2.78158	-4.59922
---	---	1558943_x_at	0.1435	-5.0589	-0.3273	-2.4755	1.168	-0.8201	-0.46228	-4.59662
MSH4	mutS homolog 4 (E. coli)	210533_at	-2.5064	-7.2877	-4.8039	-3.2109	-1.8019	-1.1342	-2.69146	-4.59624
---	Similar to My016 protein	244362_at	-6.3808	-6.9302	-1.3198	-1.1727	-0.7437	-2.0529	-2.33398	-4.59622
BCAS1	Breast carcinoma amplified sequence 1	1564965_at	-3.1431	-8.1178	-1.8448	-6.3335	-1.2109	-5.0783	-3.52212	-4.59568
ARL4A	ADP-ribosylation factor-like 4A	205020_s_at	-0.1815	-5.3688	-4.035	1.4069	2.6808	-3.7524	-0.77624	-4.59256
FBXO32	F-box protein 32	232573_at	0.5509	-5.3452	-2.4884	-0.0012	-1.4707	-0.3715	-0.75618	-4.58902
C2orf26	chromosome 2 open reading frame 26	227034_at	4.8668	-5.0685	-3.9931	3.0098	-2.3555	-3.9258	-0.47956	-4.58894
ASB13	ankyrin repeat and SOCS box-containing 13	218862_at	0.3309	-4.5735	-0.119	0.2001	0.4943	-0.8303	0.0152	-4.5887
---	CDNA clone IMAGE:5742524, partial cds	237738_at	-3.2406	-8.2877	-3.2488	-2.6804	-2.1405	-7.2002	-3.7021	-4.5856
---	---	1566866_at	-2.8019	-7.5873	-3.088	-5.4933	-0.9078	-2.735	-3.0052	-4.5821
SYMPK	Symplekin	1559587_at	-2.2681	-7.2002	-1.9885	-2.5786	-1.517	-4.7408	-2.6186	-4.5816
---	---	242045_at	-6.357	-7.4297	-3.5228	0.1918	-2.2243	-2.3335	-2.84916	-4.58054
CYLD	cylindromatosis (turban tumor syndrome)	60084_at	-2.2626	-6.8614	-2.7046	-2.2723	-1.4446	-2.7486	-2.28654	-4.57486
---	---	237888_at	-3.7839	-7.7642	-3.1128	-3.3335	-2.1354	-3.5838	-3.18988	-4.57432
---	Hypothetical LOC400047	1566482_at	-2.6602	-7.2877	-3.0327	-1.1571	-4.3629	-2.3703	-2.71664	-4.57106
FGF9	fibroblast growth factor 9 (glia-activating factor)	206404_at	-2.6439	-5.6295	-2.6547	0.839	-0.1075	-0.75	-1.06342	-4.56608
SOX4	SRY (sex determining region Y)-box 4	201417_at	2.9648	-5.7027	1.7674	-6.9658	0.4038	-3.8573	-1.13742	-4.56528
DUOX2	dual oxidase 2	219727_at	-0.7255	-7.6439	-2.2863	-2.7141	-5.4297	-4.2543	-3.08198	-4.56192
BTBD9	BTB (POZ) domain containing 9	229867_at	-1.7226	-6.4804	-1.9423	-1.8334	-1.2399	-2.8635	-1.92034	-4.56006
TNIP3	TNFAIP3 interacting protein 3	220655_at	-0.9384	-6.8283	-0.4588	-5.2216	0.2791	-5.0023	-2.2684	-4.5599
LOC388227	hypothetical LOC388227	229107_at	-1.7829	-6.5873	-1.4548	-2.1178	-2.872	-1.9148	-2.02846	-4.55884
LOC339400	hypothetical protein LOC339400	241014_at	-1.9714	-8.2002	-3.2765	-8.3808	-3.1178	-1.4868	-3.64666	-4.55354
DIAPH2	diaphanous homolog 2 (Drosophila)	205603_s_at	-2.603	-6.0398	0.9254	1.2483	-2.959	-4.0445	-1.48656	-4.55324
---	CDNA FLJ40501 fis, clone TESTI2045171	1564449_at	-2.4097	-7.2002	-2.8911	-3.2709	-1.3147	-3.3511	-2.6475	-4.5527
---	CDNA clone IMAGE:5272727, partial cds	1566809_a_at	-1.8406	-6.5328	-2.7065	-1.9247	-0.976	-2.4564	-1.98084	-4.55196
RP1	retinitis pigmentosa 1 (autosomal dominant)	224021_at	-2.7447	-7.3808	-3.3335	-3.5362	-1.3982	-3.1329	-2.8291	-4.5517
CRAT	carnitine acetyltransferase	209522_s_at	-0.0673	-5.812	-1.8039	-0.1004	-0.7145	-3.6439	-1.266	-4.546
TSGA10	Testis specific, 10	1555931_at	-1.9181	-7.0023	-2.3823	-1.8804	-0.1291	-5.9839	-2.45876	-4.54354
GGA2	Golgi associated, gamma adaptin ear containing, ARF binding protein 2	214233_at	-2.9748	-6.7331	-2.2029	-2.81	-1.0012	-2.0104	-2.19986	-4.53324
---	---	208944_at	-0.8842	-6.3335	-0.9324	-2.5245	-1.9258	-2.7799	-1.80936	-4.52414
LOC149469	Hypothetical protein LOC149469	1569709_at	-2.6259	-7.5328	-1.8594	-3.4173	-5.0116	-2.1482	-3.01248	-4.52032
SPIN3	Spindlin family, member 3	1554098_at	-3.0046	-8.3808	-2.3763	-4.3808	-1.3474	-8.2002	-3.86186	-4.51894
FLJ22457	hypothetical protein FLJ22457	221081_s_at	2.3852	-7.2877	-7.0023	-4.3868	0.002	-4.8448	-2.76934	-4.51836
LOC143678	similar to RIKEN cDNA 1700029I15	240029_at	-1.3306	-5.8283	-1.2488	-2.9954	0.5817	-1.5572	-1.31006	-4.51824
KIF5A	kinesin family member 5A	205318_at	-1.5105	-7.0023	-4.4297	-2.4485	-1.1418	-2.8911	-2.48432	-4.51798
B4GALT1	UDP-Gal:betaGlcNAc beta 1,4- galactosyltransferase, polypeptide 1 /// UDP-Gal:betaGlcNAc beta 1,4- galactosyltransferase, polypeptide 1	211631_x_at	-0.1798	-5.3452	-2.1507	0.6298	-2.2751	-0.1884	-0.83284	-4.51236
---	Transcribed locus	242931_at	-2.1597	-6.2653	-0.4624	-3.1714	-2.6675	-0.3069	-1.75358	-4.51172
---	---	209480_at	4.3096	-5.7179	-6.9658	-5.0685	-0.3485	2.0374	-1.20716	-4.51074
FLJ31166	hypothetical protein FLJ31166	236646_at	-4.7408	-7.4804	-4.2216	-4.2163	1.446	-3.138	-2.97414	-4.50626
LEMD1	LEM domain containing 1	229927_at	-1.5105	-6.9302	-3.0256	-2.1431	-1.3831	-4.0589	-2.42424	-4.50596
KCNK2	potassium channel, subfamily K, member 2	210261_at	-3.0046	-7.8954	-2.9748	-3.4266	-4.3868	-3.161	-3.39076	-4.50464
SLCO1A2	solute carrier organic anion transporter family, member 1A2	207308_at	-3.6331	-7.6439	-3.3162	-2.7622	-2.5838	-3.402	-3.13946	-4.50444
SMARCE1	SWI/SNF related, matrix associated, actin dependent regulator of chromatin, subfamily e, member 1	214871_x_at	-1.6268	-6.0398	-1.8458	-1.3659	-1.223	-1.6295	-1.5382	-4.5016
MGC27085	hypothetical protein MGC27085	236917_at	-3.0831	-8.9658	-6.7642	-3.4081	-3.9794	-5.088	-4.46456	-4.50124
---	Homo sapiens, clone IMAGE:5278237, mRNA, partial cds	1561915_at	-2.8804	-7.5873	-2.7486	-4.7959	-1.4517	-3.5666	-3.08864	-4.49866
MGC46496	hypothetical protein MGC46496	1555096_at	-3.4454	-6.7642	-3.0233	-1.6981	-0.724	-2.4422	-2.2666	-4.4976
SATB2	SATB family member 2	215591_at	-2.2835	-7.0783	-3.6953	-2.3033	-2.5995	-2.0433	-2.58498	-4.49332
C9orf90	chromosome 9 open reading frame 90	1554664_at	-2.6313	-7.5328	-3.7563	-3.0162	-2.2948	-3.5031	-3.04034	-4.49246
ZNF544	zinc finger protein 544	218735_s_at	0.5691	-3.4901	1.2214	-0.0009	1.2832	1.9179	0.99814	-4.48824
---	Homo sapiens, clone IMAGE:5176619, mRNA	1559144_x_at	-2.5295	-7.5328	-2.3718	-2.3162	-5.0116	-3.0023	-3.04628	-4.48652
---	---	236008_at	-0.3737	-6.5328	-1.2163	0.7419	-3.4771	-5.9127	-2.04758	-4.48522
AVPR1A	arginine vasopressin receptor 1A	206251_s_at	-3.0422	-7.2877	-1.3328	-2.9105	-2.2042	-4.5395	-2.80584	-4.48186
EHF	ets homologous factor	219850_s_at	-5.7486	-8.2877	-0.3967	-7.0783	-2.7255	-3.1028	-3.81038	-4.47732
NKX3-1	NK3 transcription factor related, locus 1 (Drosophila)	209706_at	-8.0398	-6.8283	0.1545	-0.033	-0.5645	-3.3248	-2.36152	-4.46678
PLAGL1	pleiomorphic adenoma gene-like 1	207002_s_at	-1.3659	-7.0398	-5.9479	1.3061	-1.8922	-4.9658	-2.57314	-4.46666
AK7	adenylate kinase 7	1569699_at	-2.8932	-7.7027	-6.8954	-2.9412	-1.6038	-1.8614	-3.239	-4.4637
---	---	243320_at	-4.4173	-8.9658	-3.2082	-7.0398	-2.8911	-4.9839	-4.50806	-4.45774
MGC45840	hypothetical protein MGC45840	227429_at	-1.8783	-6.8283	-5.3808	-0.647	-0.4093	-3.5429	-2.37166	-4.45664
LOC442555	similar to hypothetical gene supported by BC031617	222205_x_at	-3.8868	-7.6439	-2.9613	-4.0069	-1.2522	-3.8406	-3.18956	-4.45434
DNMT2	DNA (cytosine-5-)-methyltransferase 2	243504_at	-3.6118	-7.9658	-2.8531	-3.9302	-1.7573	-5.4173	-3.51394	-4.45186
---	CDNA: FLJ21257 fis, clone COL01407	234581_at	-3.5496	-8.4804	-4.1688	-6.3808	-2.4313	-3.6367	-4.03344	-4.44696
FCER2	Fc fragment of IgE, low affinity II, receptor for (CD23A)	206760_s_at	2.3502	-6.673	-5.5328	-6.0783	1.4431	-3.3219	-2.22794	-4.44506
ARF4L	ADP-ribosylation factor 4-like	203586_s_at	-1.0133	-5.8954	-1.1059	-1.9159	-1.3801	-1.851	-1.45324	-4.44216
ZNF21	zinc finger protein 21 (KOX 14)	244024_at	-0.5534	-5.2543	-2.1053	-1.0392	0.0373	-0.4093	-0.81398	-4.44032
---	Transcribed locus, strongly similar to XP_508034.1 similar to programmed cell death 4 isoform 1; nuclear antigen H731 [Pan troglodytes]	240750_at	-3.5907	-8.3808	-7.3335	-2.8242	-2.2189	-3.737	-3.94086	-4.43994
FUT8	Fucosyltransferase 8 (alpha (1,6) fucosyltransferase)	236835_at	-3.8365	-7.3335	-0.9013	-4.5064	-2.2406	-3.0139	-2.89974	-4.43376
MCCC1	Methylcrotonoyl-Coenzyme A carboxylase 1 (alpha)	242703_at	-5.0116	-8.2002	-3.4998	-4.5462	-2.589	-3.195	-3.76832	-4.43188
---	---	1559018_at	-2.8911	-7.4804	-3.1103	-3.3688	-2.7408	-3.1329	-3.04878	-4.43162
KLF7	Kruppel-like factor 7 (ubiquitous)	238482_at	-2.2488	-5.7027	-1.9127	1.6068	-0.6291	-3.1766	-1.27208	-4.43062
FLJ40773	hypothetical protein FLJ40773	1563933_a_at	0.3559	-7.4297	-0.5662	-5.4173	-2.4517	-6.9302	-3.0019	-4.4278
TIRAP	toll-interleukin 1 receptor (TIR) domain containing adaptor protein	1552804_a_at	-1.4957	-6.0023	-1.8049	-1.3069	-1.2236	-2.0422	-1.57466	-4.42764
CXCL16	chemokine (C-X-C motif) ligand 16	223454_at	-0.8938	-6.6153	-5.3929	-1.415	-0.1266	-3.1128	-2.18822	-4.42708
IL4	interleukin 4	207538_at	-1.2674	-6.9658	-3.1456	-4.7408	-2.3104	-1.2515	-2.54314	-4.42266
---	---	1570529_at	-1.9919	-7.0398	-3.3718	-4.5735	-0.5064	-2.6457	-2.61786	-4.42194
FLJ14712	hypothetical protein FLJ14712	239552_at	0.2563	-7.4804	-5.673	-1.3778	-5.673	-2.8262	-3.05874	-4.42166
RABL4	RAB, member of RAS oncogene family-like 4	243812_at	-2.7859	-6.8283	-2.1128	-2.2976	-2.1623	-2.6971	-2.41114	-4.41716
FAM54A	family with sequence similarity 54, member A	234945_at	-3.5564	-7.8954	-2.9817	-2.0856	-2.0991	-6.673	-3.47916	-4.41624
---	---	1557104_at	-6.6439	-8.2002	-3.0209	-5.1278	-1.6556	-2.4771	-3.78506	-4.41514
---	Homo sapiens, clone IMAGE:3626122, mRNA, partial cds	1561906_at	-5.8614	-8.2877	-2.8324	-2.3733	-3.6584	-4.6439	-3.87388	-4.41382
---	---	225453_x_at	-2.5479	-7.1178	-3.3335	-2.5786	-1.603	-3.4771	-2.70802	-4.40978
GPR87	G protein-coupled receptor 87	219936_s_at	-5.8448	-7.7642	-6.138	-5.2543	-2.6206	3.0681	-3.35792	-4.40628
---	---	232789_at	-2.3974	-6.357	-1.7505	-2.0868	-1.3711	-2.1494	-1.95104	-4.40596
KIAA1333	KIAA1333	223258_s_at	1.6162	-3.9703	1.1808	-2.8656	1.1862	1.0435	0.43222	-4.40252
---	---	220693_at	-2.0012	-7.0398	-2.2709	-3.1871	-1.7179	-4.0162	-2.63866	-4.40114
FLJ34790	hypothetical protein FLJ34790	230012_at	-1.6259	-7.2433	-1.8932	-2.9931	-3.5096	-4.1897	-2.8423	-4.401
ALDH3A2	aldehyde dehydrogenase 3 family, member A2	202053_s_at	1.4035	-2.4501	1.9364	1.7125	2.241	2.4196	1.9426	-4.3927
FCER2	Fc fragment of IgE, low affinity II, receptor for (CD23A)	206759_at	2.6458	-5.4173	-5.3219	-2.8079	2.5794	-2.2297	-1.02686	-4.39044
KIAA1573	KIAA1573 protein	225627_s_at	-1.0529	-5.8954	-0.3306	-4.7879	2.3281	-3.7027	-1.5092	-4.3862
MGC26988	hypothetical protein MGC26988	1555586_at	-2.9613	-8.0398	-3.6841	-3.2056	-4.939	-3.4965	-3.6573	-4.3825
---	CDNA clone IMAGE:5275288, partial cds	1557896_at	-4.1431	-7.6439	-4.2324	-3.1203	-1.6065	-3.2136	-3.26318	-4.38072
COL4A3	collagen, type IV, alpha 3 (Goodpasture antigen)	216893_s_at	-3.9977	-8.2002	-6.8283	-1.6358	-3.7255	-2.9324	-3.82394	-4.37626
CCNA1	cyclin A1	205899_at	-3.5735	-7.5873	-5.5462	1.7594	-5.5735	-3.1405	-3.21486	-4.37244
---	CDNA FLJ25030 fis, clone CBL02631	1559331_x_at	-1.5916	-6.6153	-2.4643	-1.7642	-2.6224	-2.8386	-2.25622	-4.35908
PHLDB2	pleckstrin homology-like domain, family B, member 2	225688_s_at	-1.357	-7.4804	-3.2189	-4.3688	-1.085	-5.5873	-3.1234	-4.357
---	---	229675_at	-1.8211	-7.4297	-5.4297	-2.8427	-3.1871	-2.0979	-3.0757	-4.354
ZNF228	zinc finger protein 228	222237_s_at	-2.8019	-7.4804	-3.2433	-3.5228	-2.7583	-3.3076	-3.12678	-4.35362
SLC35F3	solute carrier family 35, member F3	229065_at	4.1629	-4.8783	-2.5446	-2.5395	1.367	-3.0783	-0.5265	-4.3518
---	Homo sapiens, clone IMAGE:4429946, mRNA	222277_at	-2.8283	-6.9302	-2.0433	-3.402	-1.3357	-3.2905	-2.57996	-4.35024
---	CDNA FLJ13595 fis, clone PLACE1009595	232958_at	-3.7999	-8.1178	-5.4548	-1.4305	-5.4422	-2.7427	-3.77402	-4.34378
BLVRA	biliverdin reductase A	203771_s_at	2.5066	-3.357	0.3656	-0.5916	0.7015	1.9508	0.98658	-4.34358
AMPD1	adenosine monophosphate deaminase 1 (isoform M)	206121_at	-2.7408	-7.4804	-3.2962	-2.2474	-1.4005	-6.0023	-3.13744	-4.34296
NTN1	netrin 1	208005_at	-2.5942	-7.1178	-3.0445	-3.5804	-1.2297	-3.4266	-2.77508	-4.34272
---	---	1569003_at	2.6	-1.8355	2.6266	2.6452	2.4765	2.1722	2.5041	-4.3396
GNAL	guanine nucleotide binding protein (G protein), alpha activating activity polypeptide, olfactory type	206355_at	-1.7849	-7.2433	-2.6511	-1.0463	-2.335	-6.7027	-2.904	-4.3393
PTTG1IP	Pituitary tumor-transforming 1 interacting protein	236982_at	-2.2695	-6.6153	-2.242	-2.3263	-0.9357	-3.6118	-2.27706	-4.33824
---	---	1567878_at	-4.1028	-8.3808	-3.2163	-4.2379	-3.1662	-5.5064	-4.04592	-4.33488
CXX1	CAAX box 1	201828_x_at	1.248	-2.8079	2.5686	1.3496	1.808	0.65	1.52484	-4.33274
RUTBC2	RUN and TBC1 domain containing 2	230287_at	-2.5615	-7.5873	-4.2653	-1.9613	-1.3868	-6.0979	-3.25456	-4.33274
MGC45800	hypothetical protein LOC90768	232446_at	0.7272	-4.904	0.0585	-1.227	-1.0673	-1.3614	-0.574	-4.33
SYNE2	Spectrin repeat containing, nuclear envelope 2	244568_at	-2.6047	-7.0783	-4.1178	-2.5412	-3.2433	-1.2372	-2.74884	-4.32946
---	CDNA clone IMAGE:4818335, partial cds	228085_at	-2.1844	-7.1584	-4.4422	-2.3364	-0.7984	-4.3929	-2.83086	-4.32754
---	Transcribed locus	236452_at	-2.6822	-7.4297	-1.9579	-5.7179	-0.7904	-4.3688	-3.10344	-4.32626
---	Transcribed locus	239303_at	-3.7331	-6.0783	0.1933	-4.0209	0.1391	-1.3592	-1.75616	-4.32214
ZNF586	zinc finger protein 586	219711_at	-1.3763	-5.2002	-2.4643	-0.0902	0.0463	-0.508	-0.8785	-4.3217
INA	internexin neuronal intermediate filament protein, alpha	204465_s_at	0.5724	-6.8614	-1.8943	-4.553	-1.2016	-5.6295	-2.5412	-4.3202
SIAH1	seven in absentia homolog 1 (Drosophila)	232365_at	-3.9613	-8.1178	-3.1871	-2.9127	-5.3688	-3.5598	-3.79794	-4.31986
ATP2A3	ATPase, Ca++ transporting, ubiquitous	213036_x_at	-1.7602	-6.6153	-2.4454	-0.4181	-4.1792	-2.6897	-2.29852	-4.31678
ABHD4	Abhydrolase domain containing 4	1557857_a_at	-2.6602	-6.8614	-2.3292	-3.3629	-1.1059	-3.2681	-2.54526	-4.31614
KIAA1279	KIAA1279	1565873_at	-3.3019	-6.7642	-2.5666	-2.508	-1.8448	-2.0209	-2.44844	-4.31576
---	---	241700_at	-5.5195	-8.0398	-3.0469	-3.8868	-1.7959	-4.3808	-3.72598	-4.31382
---	---	243082_at	-4.7103	-7.8283	-4.0303	-3.1431	-2.357	-3.3335	-3.51484	-4.31346
SPATA13	spermatogenesis associated 13	1557470_at	-2.5581	-7.5328	-6.6153	-2.0868	-2.2474	-2.603	-3.22212	-4.31068
PHKA1	phosphorylase kinase, alpha 1 (muscle)	205450_at	2.2488	-2.2338	3.1808	1.1227	2.5111	1.3202	2.07672	-4.31052
---	---	222970_at	-3.8201	-8.4804	-7.2002	-3.1456	-2.138	-4.5598	-4.17274	-4.30766
HAO2	Hydroxyacid oxidase 2 (long chain)	231156_at	-2.8932	-7.3808	-3.1203	-2.4501	-3.1844	-3.7179	-3.07318	-4.30762
ABCA13	ATP-binding cassette, sub-family A (ABC1), member 13	1553605_a_at	0.066	-6.6153	-2.9703	-3.1456	1.8379	-7.3335	-2.3091	-4.3062
PABPC5	poly(A) binding protein, cytoplasmic 5	233136_at	-4.5666	-8.2877	-3.3335	-3.7293	-3.5129	-4.7879	-3.98604	-4.30166
CTLA4	cytotoxic T-lymphocyte-associated protein 4	234362_s_at	-2.7141	-6.8283	-3.4643	-2.5195	-0.6457	-3.2905	-2.52682	-4.30148
---	---	217435_x_at	-2.8427	-7.1178	-1.9726	-4.3748	-1.9225	-2.9862	-2.81976	-4.29804
ITPR3	inositol 1,4,5-triphosphate receptor, type 3	201188_s_at	0.0857	-5.0493	0.1753	0.0527	-1.6295	-2.4485	-0.75286	-4.29644
KM-HN-1	KM-HN-1 protein	230900_at	-6.8283	-8.2002	-2.8406	-4.6295	-2.0398	-3.1897	-3.90558	-4.29462
TRPA1	transient receptor potential cation channel, subfamily A, member 1	208349_at	-2.4901	-7.2433	-5.1897	-3.0637	-1.0813	-2.9258	-2.95012	-4.29318
---	---	240981_at	-2.6767	-7.2433	-4.2877	-2.6439	-1.5675	-3.5838	-2.95192	-4.29138
---	---	238385_at	-5.4933	-7.2877	-1.6758	-2.3423	-1.9965	-3.4868	-2.99894	-4.28876
HIST1H2AE	histone 1, H2ae	214469_at	-2.5146	-6.2216	-2.3899	-0.2564	-1.685	-2.8201	-1.9332	-4.2884
MAOA	monoamine oxidase A	212741_at	-1.0457	-2.7217	0.7121	1.7593	4.4022	2.0012	1.56582	-4.28752
TRPS1	Trichorhinophalangeal syndrome I	244579_at	-5.3808	-6.4804	-3.2029	0.0362	-1.2821	-1.1443	-2.19478	-4.28562
FLJ20718	hypothetical protein FLJ20718	1554478_a_at	-2.0649	-5.7179	-0.873	-2.138	-1.0571	-1.0339	-1.43338	-4.28452
PACAP	proapoptotic caspase adaptor protein	221286_s_at	3.3962	-4.6153	-2.3393	-0.6753	0.514	-2.5496	-0.3308	-4.2845
PCDH7	BH-protocadherin (brain-heart)	210941_at	-2.8699	-8.5873	-7.3335	-4.812	-2.1469	-4.357	-4.30386	-4.28344
FLJ43505	FLJ43505 protein	239631_at	-3.3868	-7.3335	-5.4675	-2.1597	-1.7103	-2.5278	-3.05042	-4.28308
---	Homo sapiens, clone IMAGE:4821940, mRNA	1561445_at	-2.3929	-8.1178	-3.904	-3.9839	-3.1507	-5.7486	-3.83602	-4.28178
---	CDNA FLJ36005 fis, clone TESTI2015350	1562759_at	-2.4501	-7.0398	-3.1766	-3.0256	-2.0673	-3.0734	-2.7586	-4.2812
CYP4Z1	cytochrome P450, family 4, subfamily Z, polypeptide 1	237395_at	3.941	-2.8531	4.8681	-4.3047	2.8905	-0.2577	1.42744	-4.28054
UPF3A	UPF3 regulator of nonsense transcripts homolog A (yeast)	217596_at	-2.7427	-6.4297	-2.3423	-1.4933	-1.4485	-2.7198	-2.14932	-4.28038
LOC92270	Hypothetical protein LOC92270	1557523_at	-1.9479	-6.6153	-1.5353	-3.138	-1.6971	-3.3599	-2.33564	-4.27966
CORIN	corin, serine protease	239261_s_at	-5.7642	-7.1584	-2.8242	-5.5328	-3.0541	2.7814	-2.87878	-4.27962
---	Homo sapiens, clone IMAGE:5241266, mRNA	1562532_at	-4.8954	-7.2433	-2.1405	-3.5769	-1.7293	-2.4852	-2.96546	-4.27784
TRIO	triple functional domain (PTPRF interacting)	209010_s_at	-1.9919	-5.088	-1.4828	-0.7529	1.6352	-1.4659	-0.81166	-4.27634
GALNT14	UDP-N-acetyl-alpha-D-galactosamine:polypeptide N-acetylgalactosaminyltransferase 14 (GalNAc-T14)	219271_at	-1.4517	-5.1792	1.1582	2.6111	-1.5023	-5.3452	-0.90598	-4.27322
EPHA10	EPH receptor A10	1553371_at	-4.4112	-7.2877	-3.1004	-2.9412	-1.9062	-2.7236	-3.01652	-4.27118
RGS9	regulator of G-protein signalling 9	206518_s_at	-0.42	-5.5735	-1.4097	-3.0046	-0.7307	-0.954	-1.3038	-4.2697
---	---	229109_s_at	-1.4731	-7.0398	-5.8954	-2.968	-1.4779	-2.0422	-2.77132	-4.26848
FBXO32	F-box protein 32	241763_s_at	4.1567	-2.4659	-0.8541	2.7205	0.5315	2.4529	1.8015	-4.2674
FMN2	Formin 2	223618_at	-7.1584	-7.7027	-2.4081	-3.6878	-5.4051	1.4727	-3.43734	-4.26536
---	Homo sapiens, clone IMAGE:5745627, mRNA	1559205_s_at	-2.1636	-7.0783	-2.3644	-4.9839	-1.2667	-3.2877	-2.81326	-4.26504
---	---	234090_at	-4.0589	-7.8954	-2.8635	-6.0783	-2.264	-2.889	-3.63074	-4.26466
ALS2CR19	amyotrophic lateral sclerosis 2 (juvenile) chromosome region, candidate 19	1555113_at	-5.9839	-8.2877	-3.5162	-3.3423	-3.0327	-4.2543	-4.02588	-4.26182
MEF2C	MADS box transcription enhancer factor 2, polypeptide C (myocyte enhancer factor 2C)	236395_at	-1.4375	-5.3452	-0.939	-0.6597	-1.0493	-1.3793	-1.09296	-4.25224
TRPM3	transient receptor potential cation channel, subfamily M, member 3	211422_at	-5.7959	-8.0398	-3.1354	-2.6242	-2.0374	-5.3452	-3.78762	-4.25218
LOC91464	hypothetical protein LOC91464	232707_at	-3.0493	-5.9839	1.3022	-7.4297	-2.2653	2.7594	-1.73654	-4.24736
---	CDNA FLJ38186 fis, clone FCBBF1000174	1561316_at	-3.4485	-8.0398	-3.4517	-4.1636	-4.4548	-3.4517	-3.79406	-4.24574
LOC92912	hypothetical protein LOC92912	224747_at	0.8412	-5.1584	0.7921	-8.4804	0.9033	1.3797	-0.91282	-4.24558
NUP210	Nucleoporin 210kDa	1562723_at	-3.2379	-7.1178	-3.4422	-5.0023	-0.9236	-1.7593	-2.87306	-4.24474
EPPK1	epiplakin 1	232164_s_at	-3.4548	-7.4297	-2.9523	-3.4173	-2.2962	-3.8079	-3.1857	-4.244
---	CDNA FLJ45127 fis, clone BRAWH3036951	239325_at	-1.8531	-7.0783	-2.4266	-5.3929	-1.9794	-2.5195	-2.8343	-4.244
SPINK1	serine protease inhibitor, Kazal type 1	206239_s_at	-3.6331	-7.4297	-3.0661	-4.8531	-1.4683	-2.9105	-3.18622	-4.24348
TUBB6	tubulin, beta 6	209191_at	-2.6118	-7.4804	0.3778	-5.5462	-3.3162	-5.0979	-3.23886	-4.24154
SATB2	SATB family member 2	213435_at	0.1372	-4.0685	-1.5986	1.4848	-0.2577	1.0824	0.16962	-4.23812
LOC441733	similar to Serine/threonine-protein kinase PRKX (Protein kinase PKX1)	1559186_at	-2.1989	-6.3104	-2.4739	-1.9051	-1.5743	-2.2122	-2.07288	-4.23752
USP9Y	Ubiquitin specific protease 9, Y-linked (fat facets-like, Drosophila)	228492_at	0.7431	-7.7642	-2.6822	-4.6295	-4.6367	-6.4297	-3.527	-4.2372
PARVA	parvin, alpha	215418_at	-3.6118	-7.1178	-2.1989	-4.0541	-0.9285	-3.6153	-2.88172	-4.23608
SETMAR	SET domain and mariner transposase fusion gene	1554060_s_at	-2.7959	-7.1584	-3.8826	-2.968	-2.5446	-2.4266	-2.92354	-4.23486
HIST1H3C	histone 1, H3c	208577_at	-2.0529	-6.8283	-2.9127	-1.9851	-2.071	-3.9479	-2.59392	-4.23438
ALS2CR11	amyotrophic lateral sclerosis 2 (juvenile) chromosome region, candidate 11	1554831_x_at	-5.6878	-8.3808	-4.174	-4.1584	-2.2056	-4.5129	-4.14774	-4.23306
PACAP	proapoptotic caspase adaptor protein	223565_at	3.2049	-5.6012	-1.8773	-0.7495	-0.1411	-7.2877	-1.37014	-4.23106
---	---	244419_at	-3.904	-7.5873	-3.4454	-2.8386	-2.7899	-3.8039	-3.35636	-4.23094
HRBL	HIV-1 Rev binding protein-like	206821_x_at	-2.8079	-5.7486	-1.0286	-0.9562	-0.9219	-1.8741	-1.51774	-4.23086
---	Transcribed locus	236198_at	1.9678	-2.2807	4.2364	1.665	1.3875	0.4885	1.94904	-4.22974
FLJ22595	hypothetical protein FLJ22595	220468_at	-4.6012	-7.2433	-0.2994	-5.9839	-5.673	1.4849	-3.01452	-4.22878
FNDC3	Fibronectin type III domain containing 3	231343_at	-2.7879	-6.6439	-2.6065	-3.3959	-0.5696	-2.716	-2.41518	-4.22872
LOC90784	hypothetical protein LOC90784	228515_at	-2.3763	-5.4933	-0.6228	-2.2667	-0.144	-0.9269	-1.26734	-4.22596
ITGA4	Integrin, alpha 4 (antigen CD49D, alpha 4 subunit of VLA-4 receptor)	244599_at	-3.8997	-5.6153	-1.1184	-0.6634	-0.501	-0.7656	-1.38962	-4.22568
C10orf128	chromosome 10 open reading frame 128	1561890_at	-0.5282	-5.9658	-3.6012	-1.5253	0.4622	-3.5096	-1.74042	-4.22538
FLJ40235	hypothetical protein FLJ40235	1553887_at	0.3889	-2.8656	1.7764	-0.0719	3.1468	1.5576	1.35956	-4.22516
---	Transcribed locus	240012_at	-3.4836	-7.4297	-2.4612	-5.299	-2.402	-2.3959	-3.20834	-4.22136
FLJ20699	hypothetical protein FLJ20699	218272_at	-0.3205	-6.0979	-0.5446	0.0401	-2.8573	-5.7027	-1.877	-4.2209
CISH	cytokine inducible SH2-containing protein	221223_x_at	3.6788	-1.508	2.2826	3.8864	2.6631	1.0528	2.71274	-4.22074
MC2R	melanocortin 2 receptor (adrenocorticotropic hormone)	208568_at	-3.776	-6.357	-2.6153	-1.771	-0.5337	-2.0069	-2.14058	-4.21642
---	Homo sapiens, clone IMAGE:5275249, mRNA	1560087_a_at	-4.436	-7.7642	-2.3599	-3.6259	-1.8437	-5.4804	-3.54918	-4.21502
---	Transcribed locus	231262_at	-2.4422	-8.1178	-3.2082	-6.0398	-2.1443	-5.6878	-3.90446	-4.21334
---	CDNA FLJ37672 fis, clone BRHIP2012059	1557256_a_at	-3.0069	-8.3808	-8.7027	-3.0186	-2.3047	-3.8201	-4.1706	-4.2102
---	---	1562036_at	-2.8386	-6.7027	-4.5666	-2.3703	-0.1996	-2.4982	-2.49466	-4.20804
LOC152195	Hypothetical protein LOC152195	232251_at	-2.7389	-7.5873	-3.0445	-2.9456	-3.8283	-4.3393	-3.37932	-4.20798
TTTY12	testis-specific transcript, Y-linked 12	224195_at	-4.2002	-7.2877	-2.8303	-3.7179	-2.2042	-2.4501	-3.08054	-4.20716
---	Hypothetical gene supported by AK096885; AK098084	229657_at	-7.2002	-7.8283	-0.5378	-5.6584	-1.8232	-2.8868	-3.62128	-4.20702
ANGPTL4	angiopoietin-like 4	223333_s_at	-0.2709	-6.7959	-0.9546	-5.5462	-3.6439	-2.5412	-2.59136	-4.20454
---	Hypothetical LOC400125	1557646_at	-5.357	-8.5873	-2.5838	-2.9954	-5.5462	-5.4422	-4.38492	-4.20238
LMO1	LIM domain only 1 (rhombotin 1)	206718_at	-2.6135	-7.2433	-2.8911	-5.6439	-1.0813	-2.9839	-3.04274	-4.20056
PDZRN3	PDZ domain containing RING finger 3	1566551_at	-3.1329	-7.5873	-4.7408	-3.1559	-1.4212	-4.4868	-3.38752	-4.19978
EFHC2	EF-hand domain (C-terminal) containing 2	220591_s_at	-3.5666	-7.4804	-3.0116	-5.5735	-1.3914	-2.8635	-3.28132	-4.19908
EDIL3	EGF-like repeats and discoidin I-like domains 3	207379_at	-4.2934	-7.7642	-2.7622	-3.035	-2.6475	-5.088	-3.56522	-4.19898
NPL	N-acetylneuraminate pyruvate lyase (dihydrodipicolinate synthase)	240440_at	-5.4675	-7.6439	-3.2297	-3.4612	-1.3899	-3.6767	-3.445	-4.1989
LOC285705	hypothetical protein LOC285705	227340_s_at	-0.6264	-5.5064	-1.5454	-0.837	-2.1923	-1.3386	-1.30794	-4.19846
PEX5L	Peroxisomal biogenesis factor 5-like	1562473_at	-2.2243	-5.2877	-4.3868	3.7746	0.8498	-3.4643	-1.0902	-4.1975
---	---	238945_at	-2.4723	-7.3335	-5.0303	-2.1792	-2.776	-3.2598	-3.14352	-4.18998
ULK2	unc-51-like kinase 2 (C. elegans)	204062_s_at	-0.5378	-7.4804	-3.6153	-5.6153	-2.0831	-4.6082	-3.29194	-4.18846
---	Transcribed locus	236203_at	3.4177	-7.0398	-6.4804	-8.9658	-0.9176	-1.319	-2.85302	-4.18678
AOAH	acyloxyacyl hydrolase (neutrophil)	205639_at	-0.6588	-5.138	-4.9748	-1.9534	1.8792	0.9443	-0.9527	-4.1853
LOC440117	hypothetical gene supported by BC037858	240268_at	-4.6584	-7.5328	-3.4707	-2.889	-2.0093	-3.7217	-3.34982	-4.18298
KIAA1223	KIAA1223 protein	225735_at	-6.7331	-7.3808	-1.1004	-5.5873	-1.3364	-1.2338	-3.1982	-4.1826
MCOLN3	mucolipin 3	220484_at	-2.5735	-7.2877	-2.138	-3.939	-4.6878	-2.1963	-3.10692	-4.18078
ALOX5	arachidonate 5-lipoxygenase	204446_s_at	-0.2012	-6.7642	-3.9748	-1.8009	-2.6953	-4.2598	-2.5864	-4.1778
EAT2	SH2 domain-containing molecule EAT2	1553176_at	-3.5228	-4.4933	3.376	-0.0416	0.6617	-2.0565	-0.31664	-4.17666
---	Transcribed locus, strongly similar to NP_001055.1 transketolase (Wernicke-Korsakoff syndrome) [Homo sapiens]	230305_at	-1.6126	-6.0209	-2.5907	-1.7839	-1.077	-2.1649	-1.84582	-4.17508
CXorf42	chromosome X open reading frame 42	236493_at	-1.486	-6.5064	-1.1759	-1.7046	-2.0685	-5.2216	-2.33132	-4.17508
PHGDH	phosphoglycerate dehydrogenase	201397_at	-2.7122	-5.2543	2.4932	-2.1546	-0.6524	-2.3748	-1.08016	-4.17414
RPA4	replication protein A4, 34kDa	221143_at	-4.7799	-7.2002	-1.6322	-1.4868	-0.3019	-6.9302	-3.0262	-4.174
---	CDNA FLJ38740 fis, clone KIDNE2011782	1556655_s_at	-6.0589	-7.4804	-3.4739	-2.8386	-1.4787	-2.6878	-3.30758	-4.17282
---	---	236153_at	-0.4612	-6.8954	-3.0469	-5.9479	-1.8667	-2.2976	-2.72406	-4.17134
IGHG1	immunoglobulin heavy constant gamma 1 (G1m marker) /// immunoglobulin heavy constant gamma 1 (G1m marker)	211647_x_at	-5.7486	-7.0023	-2.9324	-1.6065	-1.773	-2.0967	-2.83144	-4.17086
ZAP128	peroxisomal long-chain acyl-coA thioesterase	202982_s_at	1.0937	-4.772	1.1489	-3.2461	0.6154	-2.6331	-0.60424	-4.16776
LOC402587	hypothetical gene supported by BX537645	224723_x_at	0.7533	-3.3423	1.6079	0.301	0.6867	0.7642	0.82262	-4.16492
HOMER2	homer homolog 2 (Drosophila)	217080_s_at	1.7643	-3.9258	1.2529	-4.5666	1.3526	1.3849	0.23762	-4.16342
---	---	221996_s_at	-3.5942	-7.2433	-1.8975	-5.8614	-1.5547	-2.4917	-3.0799	-4.1634
MGC34648	hypothetical protein MGC34648	216897_s_at	-5.5462	-6.7027	-2.6171	-1.7829	-0.6484	-2.1053	-2.53998	-4.16272
TLE4	transducin-like enhancer of split 4 (E(sp1) homolog, Drosophila)	216997_x_at	-0.2481	-6.0979	-1.0789	-4.3929	-1.9817	-1.9851	-1.93734	-4.16056
KIAA0947	KIAA0947 protein	1564886_at	-2.7979	-6.2433	-1.8604	-1.1838	-1.8836	-2.6953	-2.0842	-4.1591
HSD17B12	hydroxysteroid (17-beta) dehydrogenase 12	217869_at	2.1378	-2.1546	4.134	-1.0704	1.0685	3.7503	2.00404	-4.15864
FLJ14712	hypothetical protein FLJ14712	1562226_at	-0.4982	-6.5328	-2.8468	-0.6602	-6.6439	-1.2311	-2.37604	-4.15676
LOC124245	Hypothetical protein BC001584	240535_at	-2.8635	-5.5598	-1.2089	-1.3659	-0.0743	-1.5055	-1.40362	-4.15618
C20orf17	Chromosome 20 open reading frame 17	1561472_at	-3.6012	-7.8283	-5.6878	-4.7331	-1.193	-3.1456	-3.67214	-4.15616
ICAM3	Intercellular adhesion molecule 3	229859_at	-4.8039	-6.5064	-2.4204	-2.2069	-1.0274	-1.2934	-2.3504	-4.156
FLJ37464	hypothetical protein FLJ37464	228903_at	0.8911	-5.3104	-5.2653	-0.7524	0.1301	-0.7789	-1.15508	-4.15532
FLJ25791	hypothetical protein FLJ25791	239828_at	-6.0589	-7.1584	-0.9225	-6.0398	1.1713	-3.1688	-3.00374	-4.15466
PECAM1	platelet/endothelial cell adhesion molecule (CD31 antigen)	208983_s_at	-6.1584	-7.2433	-1.8604	-3.3019	2.2641	-6.4051	-3.09234	-4.15096
RAB37	RAB37, member RAS oncogene family	228113_at	-3.0445	-7.6439	-5.6439	-3.0093	-3.4266	-2.3437	-3.4936	-4.1503
---	---	239542_at	-2.8594	-6.8614	-3.4204	-2.3659	-1.6082	-3.3076	-2.7123	-4.1491
LASS6	LAG1 longevity assurance homolog 6 (S. cerevisiae)	212446_s_at	-3.5295	-6.8954	0.3036	-3.195	-4.088	-3.2297	-2.74772	-4.14768
NYD-SP28	NYD-SP28 protein	1552320_a_at	-4.6878	-7.8954	-4.6153	-1.9942	-3.7799	-3.6657	-3.74858	-4.14682
LOC374443	CLR pseudogene	240573_at	-2.3929	-6.7959	-2.5925	-3.0661	-2.0698	-3.1278	-2.64982	-4.14608
LMCD1	LIM and cysteine-rich domains 1	242767_at	-2.8201	-6.5598	-2.3884	-3.8489	-1.1811	-1.8334	-2.41438	-4.14542
HIPK2	homeodomain interacting protein kinase 2	224065_at	-2.319	-5.6153	-1.7819	-0.35	-0.9219	-1.9874	-1.47204	-4.14326
RANBP2L1	RAN binding protein 2-like 1	211324_s_at	-4.227	-7.8283	-3.6804	-2.8303	-2.5907	-5.1178	-3.68924	-4.13906
SPDY1	speedy homolog 1 (Drosophila)	238262_at	-5.8448	-7.9658	-3.0116	-3.0856	-1.7769	-5.4173	-3.82724	-4.13856
---	Hypothetical gene supported by BC008048	230844_at	-3.816	-6.2216	-1.9313	-1.873	-1.172	-1.625	-2.08346	-4.13814
CYGB	cytoglobin	226632_at	-2.3763	-7.8283	-5.4422	-3.2598	-1.482	-5.8954	-3.69114	-4.13716
---	CDNA FLJ33647 fis, clone BRAMY2024374	1556659_at	-3.6878	-7.5328	-3.2765	-2.5838	-3.904	-3.5295	-3.39632	-4.13648
ADAM22	a disintegrin and metalloproteinase domain 22	206616_s_at	-5.673	-8.2002	-3.3219	-3.4868	-2.5615	-5.2765	-4.06394	-4.13626
GPR	putative G protein coupled receptor	227846_at	-0.4509	-6.138	-4.7408	-2.2543	-1.1329	-1.4321	-2.0022	-4.1358
RFX3	regulatory factor X, 3 (influences HLA class II expression)	207234_at	-1.4204	-6.0783	-2.7331	-2.0565	-1.4635	-2.0481	-1.94432	-4.13398
BID	BH3 interacting domain death agonist	204493_at	-0.3902	-6.8954	-4.0445	-1.5769	-0.6887	-7.1178	-2.76362	-4.13178
---	---	1556272_a_at	-3.8656	-7.8954	-2.3703	-5.4804	-1.3876	-5.7331	-3.7674	-4.128
WNT5B	wingless-type MMTV integration site family, member 5B /// wingless-type MMTV integration site family, member 5B	221029_s_at	-0.1482	-6.3335	-4.7563	-0.0014	0.4613	-6.5873	-2.20638	-4.12712
---	Hypothetical LOC400201	1570226_at	-3.6295	-8.2877	-5.2216	-5.1178	-2.5395	-4.3047	-4.16262	-4.12508
LGALS8	Lectin, galactoside-binding, soluble, 8 (galectin 8)	244381_at	-2.596	-7.3808	-2.077	-4.8954	-1.1234	-5.5873	-3.25582	-4.12498
---	CDNA clone IMAGE:5273964, partial cds	228731_at	-4.3688	-8.1178	-3.0685	-6.0783	-3.5838	-2.8678	-3.99344	-4.12436
---	---	1567222_x_at	-1.3119	-5.8954	-2.9817	-1.8815	-1.5412	-1.145	-1.77226	-4.12314
FLJ40473	hypothetical protein FLJ40473	1558987_at	-3.9977	-7.3335	-2.1533	-4.3104	-2.5995	-3.0023	-3.21264	-4.12086
PLN	Phospholamban	1569960_at	-2.6118	-7.8283	-6.0209	-4.1688	-2.5047	-3.2379	-3.70882	-4.11948
YT521	splicing factor YT521-B	240459_at	-6.6439	-7.3808	-2.7486	-1.7009	-2.0979	-3.1278	-3.26382	-4.11698
---	CDNA FLJ32951 fis, clone TESTI2008033	1564051_at	-5.9658	-8.2877	-4.4675	-4.9931	-2.603	-2.8242	-4.17072	-4.11698
CLIC5	chloride intracellular channel 5	219866_at	0.0362	-5.7959	-1.0758	-3.6475	-1.3952	-2.3277	-1.682	-4.1139
NCAM1	neural cell adhesion molecule 1	217359_s_at	-6.8614	-8.7027	-2.2149	-4.3104	-2.3219	-7.2433	-4.59038	-4.11232
---	---	239796_x_at	-2.2136	-6.5873	-2.4723	-1.3861	-2.3379	-3.9839	-2.47876	-4.10854
SNTB1	syntrophin, beta 1 (dystrophin-associated protein A1, 59kDa, basic component 1)	208608_s_at	-2.4112	-7.5873	0.2628	-6.5598	-5.2216	-3.4739	-3.48074	-4.10656
CBS	cystathionine-beta-synthase	212816_s_at	-1.9908	-7.1584	-2.319	-2.6331	-2.4189	-5.9127	-3.0549	-4.1035
XLHSRF-1	heat shock regulated 1	1562278_at	-3.2136	-7.3335	-2.9794	-3.8079	-3.1253	-3.0303	-3.2313	-4.1022
BZRP	benzodiazapine receptor (peripheral)	202096_s_at	1.7853	-5.4051	-3.195	0.2529	-3.4297	-1.9313	-1.30356	-4.10154
IRF6	interferon regulatory factor 6	1552477_a_at	-3.2849	-7.8954	-4.195	-4.8868	-2.0577	-4.5462	-3.79412	-4.10128
EFHB /// LOC401057	EF hand domain family, member B /// hypothetical LOC401057	1557840_at	-6.357	-7.7642	-2.2877	-2.6206	-0.9748	-6.0783	-3.66368	-4.10052
LOC440722	LOC440722	238503_at	-4.1636	-7.0783	-4.3047	-2.6295	-1.6385	-2.1533	-2.97792	-4.10038
RIN2	Ras and Rab interactor 2	209684_at	2.5953	-5.4548	3.6314	-7.5873	-1.9181	-3.4965	-1.35504	-4.09976
MBD2	methyl-CpG binding domain protein 2	202485_s_at	-2.3481	-6.9658	-3.8039	-4.2056	-1.242	-2.7389	-2.8677	-4.0981
CLN8	ceroid-lipofuscinosis, neuronal 8 (epilepsy, progressive with mental retardation)	222874_s_at	-1.3155	-5.1278	-1.4321	-0.4434	-1.8375	-0.1241	-1.03052	-4.09728
FLJ12681	hypothetical protein FLJ12681	219136_s_at	-1.7889	-6.7959	-5.0398	-5.0303	-0.6625	-0.9771	-2.69972	-4.09618
EIF1AY	eukaryotic translation initiation factor 1A, Y-linked	204409_s_at	3.2088	-6.8283	-5.8283	-3.2849	-3.6693	-4.093	-2.73334	-4.09496
---	---	1566082_at	-4.9479	-8.3808	-4.2821	-6.9302	-2.7799	-2.4933	-4.28668	-4.09412
DHRS4	Dehydrogenase/reductase (SDR family) member 4	1569672_at	-1.7226	-6.4297	-2.5547	-3.1228	-2.1688	-2.1153	-2.33684	-4.09286
---	CDNA FLJ12232 fis, clone MAMMA1001206	215592_at	-2.6367	-5.5064	-0.6529	-0.3086	-1.5589	-1.9127	-1.41396	-4.09244
---	---	241007_at	-5.4933	-6.7331	-2.2709	-2.7466	0.0257	-2.7236	-2.64174	-4.09136
---	---	234242_at	-3.7839	-7.7642	-3.6118	-2.3033	-2.9635	-5.7027	-3.67304	-4.09116
---	---	230530_at	-5.2002	-6.5598	-2.3147	-2.0481	-0.5977	-2.1844	-2.46902	-4.09078
SSB1	SPRY domain-containing SOCS box protein SSB-1	226075_at	-1.1203	-6.0783	-4.0493	-1.0221	-1.5064	-2.2515	-1.98992	-4.08838
SIX1	Sine oculis homeobox homolog 1 (Drosophila)	236828_at	-3.8039	-7.7642	-3.2189	-2.9258	-2.0746	-6.357	-3.67604	-4.08816
---	Transcribed locus	238673_at	-4.4612	-8.2877	-7.3335	-2.5031	-2.6602	-4.0493	-4.20146	-4.08624
TGFBR2	transforming growth factor, beta receptor II (70/80kDa)	207334_s_at	-2.0386	-6.9658	-2.1727	-4.2216	-3.0979	-2.8762	-2.8814	-4.0844
---	MRNA; cDNA DKFZp566A193 (from clone DKFZp566A193)	217440_at	-4.9127	-8.2877	-4.904	-3.1507	-3.8406	-4.2109	-4.20378	-4.08392
---	MRNA full length insert cDNA clone EUROIMAGE 1895238	214809_at	-2.2948	-6.3335	-2.3585	-2.2529	-1.0239	-3.3277	-2.25156	-4.08194
---	---	224590_at	-7.8283	-7.5328	2.1965	1.608	-6.2653	-6.9658	-3.45098	-4.08182
---	CDNA clone IMAGE:4814184, partial cds	242344_at	-3.071	-8.7027	-5.7179	-8.9658	-2.7563	-2.6012	-4.62244	-4.08026
KIAA1660	KIAA1660 protein	216847_at	-3.0256	-7.0023	-3.402	-4.0831	-1.3876	-2.7179	-2.92324	-4.07906
DPYSL3	dihydropyrimidinase-like 3	201430_s_at	-0.6412	-6.8283	-6.2002	0.2791	-1.8709	-5.3335	-2.75334	-4.07496
USP43	ubiquitin specific protease 43	237439_at	-2.0819	-5.5735	-0.9647	-1.1546	-0.4035	-2.8954	-1.50002	-4.07348
CENTB1	centaurin, beta 1	205213_at	0.8237	-3.3219	1.0148	1.4913	0.7056	-0.2803	0.75102	-4.07292
ZNF3	zinc finger protein 3 (A8-51)	219604_s_at	-4.2163	-6.5873	-2.0831	-2.2626	-0.9302	-3.0807	-2.51458	-4.07272
Lrp2bp	low density lipoprotein receptor-related protein binding protein	242548_x_at	-3.5598	-6.8283	-1.5395	-1.4414	-2.1662	-5.0783	-2.75704	-4.07126
---	Homo sapiens, clone IMAGE:5742196, mRNA	1563135_at	-3.2433	-7.8283	-4.9127	-4.7486	-2.3248	-3.5564	-3.75716	-4.07114
---	CDNA clone IMAGE:5295023, partial cds	244385_at	-2.174	-5.2877	-2.3033	-2.6457	-0.3503	1.3745	-1.21976	-4.06794
CAPS2	calcyphosphine 2	1560458_s_at	-2.3061	-8.1178	-3.9258	-3.9127	-2.9635	-7.1584	-4.0533	-4.0645
---	---	1559036_at	-1.7131	-6.6153	-2.6313	-3.2793	-2.152	-2.9794	-2.55102	-4.06428
---	---	239625_at	-2.3555	-6.2877	-2.2338	-1.772	-1.9138	-2.8804	-2.2311	-4.0566
SAMD3	sterile alpha motif domain containing 3	1553876_at	-4.436	-7.9658	-3.2488	-3.5262	-4.9839	-3.3511	-3.9092	-4.0566
DNAH5	dynein, axonemal, heavy polypeptide 5	243938_x_at	-6.2877	-7.6439	-3.2877	-2.3219	-3.3838	-2.6638	-3.58898	-4.05492
LOC440836	similar to MGC52679 protein	238327_at	-1.8604	-5.6878	-1.9931	-0.9546	-2.6748	-0.6845	-1.63348	-4.05432
ACRV1	acrosomal vesicle protein 1	208013_s_at	-3.4548	-6.1178	-1.3952	-2.6971	-0.7418	-2.0327	-2.06432	-4.05348
VAPA	VAMP (vesicle-associated membrane protein)-associated protein A, 33kDa	239750_x_at	-4.0589	-7.7642	-3.7681	-2.436	-2.6421	-5.6584	-3.7127	-4.0515
MLYCD	malonyl-CoA decarboxylase	218869_at	-1.3489	-5.0023	-0.1704	-2.5786	-0.1097	-0.556	-0.95272	-4.04958
NUDT12	nudix (nucleoside diphosphate linked moiety X)-type motif 12	1562775_at	-3.4868	-7.9658	-3.7141	-3.6047	-2.0151	-6.7642	-3.91698	-4.04882
---	T cell receptor alpha chain	234848_at	-2.589	-7.1178	-2.0758	-5.9127	-0.7529	-4.0162	-3.06932	-4.04848
ZNF6	Zinc finger protein 6 (CMPX1)	228988_at	-2.7009	-7.4297	-4.1329	-3.7255	-0.3302	-6.0209	-3.38208	-4.04762
TSGA13	testis specific, 13	1553641_a_at	-6.7331	-7.0398	-2.4391	-2.2919	-1.077	-2.4204	-2.9923	-4.0475
---	---	233740_at	-2.6206	-7.5873	-3.2189	-5.673	-2.7198	-3.4675	-3.53996	-4.04734
AREG	amphiregulin (schwannoma-derived growth factor)	205239_at	-5.5064	-7.0783	-3.4051	-1.9008	-1.3176	-3.0256	-3.0311	-4.0472
ZNF264	Zinc finger protein 264	230063_at	-2.9658	-6.673	-0.9885	-4.9658	-3.6511	-0.573	-2.62884	-4.04416
CYP19A1	cytochrome P450, family 19, subfamily A, polypeptide 1	1554296_at	0.7596	-4.4051	1.1006	-0.422	2.0248	-5.2765	-0.3627	-4.0424
---	T cell receptor alpha chain variable	234399_at	-0.5543	-6.7027	-2.5278	-3.8201	-2.2723	-4.138	-2.6625	-4.0402
---	CDNA clone IMAGE:4815736, partial cds	228494_at	-7.0783	-8.4804	-3.9794	-4.1482	-3.5429	-3.4548	-4.44072	-4.03968
CSHL1	chorionic somatomammotropin hormone-like 1	208295_x_at	-2.3335	-8.0398	-3.0209	-6.1792	-1.6556	-6.8283	-4.0035	-4.0363
MFAP5	microfibrillar associated protein 5	209758_s_at	-3.5804	-7.1178	-3.7681	-2.3808	-1.2509	-4.4297	-3.08198	-4.03582
---	---	217209_at	-3.8283	-7.0783	-2.7198	-3.0954	-1.7909	-3.7799	-3.04286	-4.03544
GABARAPL1	GABA(A) receptor-associated protein like 1	208869_s_at	-2.4628	-5.3452	-1.5735	-1.4974	-0.4305	-0.5855	-1.30994	-4.03526
LRP11	Low density lipoprotein receptor-related protein 11	1561180_at	-2.7122	-7.5328	-6.1792	-2.904	-2.7681	-2.9324	-3.49918	-4.03362
PAK3	P21 (CDKN1A)-activated kinase 3	236277_at	-1.3054	-6.8614	-1.5598	-6.2002	-2.968	-2.1165	-2.82998	-4.03142
C20orf144	chromosome 20 open reading frame 144	231522_at	-5.812	-7.8954	-3.7486	-2.4771	-2.1431	-5.1482	-3.8658	-4.0296
C9orf66	chromosome 9 open reading frame 66	1552755_at	-5.7179	-7.3335	-0.9856	-1.2591	-4.8201	-3.737	-3.30394	-4.02956
---	---	224143_at	-2.1203	-7.0783	-6.357	-2.814	-0.3529	-3.6012	-3.04908	-4.02922
LOC150381	hypothetical protein LOC150381	238058_at	-2.968	-3.0758	1.9008	2.4382	1.2949	2.1006	0.9533	-4.0291
EDNRA	endothelin receptor type A	204463_s_at	-8.4804	-8.0398	-4.2433	-7.8283	0.8424	-0.3544	-4.0128	-4.027
---	---	217182_at	-2.2529	-5.7179	-2.4787	-1.8396	0.5247	-2.4158	-1.69246	-4.02544
PEX11A	Peroxisomal biogenesis factor 11A	205160_at	0.2975	-4.7959	-2.2257	-1.5752	0.0638	-0.4204	-0.772	-4.0239
CTSF	cathepsin F	203657_s_at	0.0982	-5.4422	-1.5262	-2.1367	-0.8997	-2.6313	-1.41914	-4.02306
KRT6L	keratin 6L	1569909_at	-2.7408	-6.5873	-2.9546	-2.872	-0.9083	-3.3481	-2.56476	-4.02254
AP3B2	adaptor-related protein complex 3, beta 2 subunit	205678_at	-3.0093	-7.7027	-4.8365	-6.2002	-1.6188	-2.7408	-3.68112	-4.02158
C18orf1	chromosome 18 open reading frame 1	233138_at	-2.6385	-5.7486	-1.6758	-1.8089	0.1188	-2.6331	-1.7275	-4.0211
FLJ11996	Hypothetical protein FLJ11996	1564552_at	-1.8741	-6.2433	-2.0493	-2.4982	-0.5778	-4.1178	-2.22344	-4.01986
HDHD3	haloacid dehalogenase-like hydrolase domain containing 3 /// haloacid dehalogenase-like hydrolase domain containing 3	221256_s_at	0.0152	-4.5064	-0.9983	-0.3328	-0.6122	-0.5068	-0.48698	-4.01942
FLJ10385	hypothetical protein FLJ10385	220258_s_at	-1.1431	-4.3808	-0.2807	0.2831	-0.6611	-0.0119	-0.36274	-4.01806
RAB7B	RAB7B, member RAS oncogene family	1553982_a_at	-2.109	-5.8283	-3.1053	-1.7622	-1.851	-0.2314	-1.81178	-4.01652
GSTA4	Glutathione S-transferase A4	235405_at	-1.9247	-5.9302	-3.3335	-1.7829	-1.0923	-1.4383	-1.91434	-4.01586
LOC389089	hypothetical LOC389089	237764_at	-1.6385	-5.9479	-2.2723	-1.8191	-1.9357	-2.0256	-1.93824	-4.00966
DUSP19	dual specificity phosphatase 19	1552705_at	-2.9771	-6.3808	-1.9635	-1.917	-2.4454	-2.5564	-2.37188	-4.00892
TPM1	tropomyosin 1 (alpha)	206117_at	-3.2598	-7.1584	-3.2709	-4.0541	-1.6082	-3.5564	-3.14988	-4.00852
BCL2L11	BCL2-like 11 (apoptosis facilitator)	208536_s_at	-2.5113	-7.2002	-3.812	-6.9302	0.3858	-3.1078	-3.1951	-4.0051
PTK6	PTK6 protein tyrosine kinase 6	206482_at	-1.458	-6.357	-2.5446	-1.6065	-3.8283	-2.3277	-2.35302	-4.00398
SETBP1	SET binding protein 1	242901_at	-3.9613	-6.7642	-4.6082	-2.0517	-1.2481	-1.9324	-2.76034	-4.00386
CD63	CD63 antigen (melanoma 1 antigen)	235487_at	-0.4836	-5.4675	-0.7179	-2.9862	-1.2189	-1.9203	-1.46538	-4.00212
---	---	239602_at	-1.968	-5.9479	-1.4651	-2.6475	-0.3155	-3.3335	-1.94592	-4.00198
LISCH7	liver-specific bHLH-Zip transcription factor	208190_s_at	-0.0667	-6.4548	-3.4081	-6.2433	-1.2089	-1.3372	-2.45284	-4.00196
IDS	Iduronate 2-sulfatase (Hunter syndrome)	1556026_at	-4.2433	-7.3335	-2.9062	-2.9018	-1.8932	-4.7255	-3.334	-3.9995
FA2H	fatty acid 2-hydroxylase	234963_s_at	-2.1418	-7.0398	-2.77	-5.0116	-1.8552	-3.4235	-3.04042	-3.99938
NFIX	Nuclear factor I/X (CCAAT-binding transcription factor)	241797_at	-2.6242	-6.3808	-3.3104	-2.9412	-0.4278	-2.6224	-2.3852	-3.9956
---	---	230655_at	-0.963	-5.7179	0.3509	-2.0104	-0.1811	-5.812	-1.72312	-3.99478
GCAT	glycine C-acetyltransferase (2-amino-3-ketobutyrate coenzyme A ligase)	205164_at	-4.7027	-5.5598	-0.8049	-0.078	-3.1004	0.8589	-1.56542	-3.99438
LOC440066	similar to Caspase-4 precursor (CASP-4) (ICH-2 protease) (TX protease) (ICE(rel)-II)	240890_at	-2.9771	-7.5873	-6.7642	-2.3393	-1.6082	-4.2821	-3.59418	-3.99312
INHBA	Inhibin, beta A (activin A, activin AB alpha polypeptide)	227140_at	-0.2413	-7.4804	-4.7255	-6.9302	-3.5838	-1.968	-3.48976	-3.99064
---	CDNA clone IMAGE:30349460, partial cds	1569004_at	-1.968	-7.0783	-5.1482	-2.1354	-3.0493	-3.138	-3.08778	-3.99052
ECGF1	endothelial cell growth factor 1 (platelet-derived)	204858_s_at	-1.6721	-4.7179	-0.8009	0.5611	-1.1342	-0.5977	-0.72876	-3.98914
ZBTB16	Zinc finger and BTB domain containing 16	241069_at	-2.309	-5.8954	-2.1041	-2.2365	-0.2382	-2.6511	-1.90778	-3.98762
CBFA2T1	Core-binding factor, runt domain, alpha subunit 2; translocated to, 1; cyclin D-related	244420_at	-3.0954	-7.2433	-3.2082	-2.0303	-2.0529	-5.8954	-3.25644	-3.98686
SLC9A7	solute carrier family 9 (sodium/hydrogen exchanger), isoform 7	1552671_a_at	-1.6206	-4.9748	0.8692	-2.309	-0.7322	-1.1475	-0.98802	-3.98678
---	---	210699_at	-2.0186	-6.6153	-3.7563	-1.8573	-2.7919	-2.7198	-2.62878	-3.98652
PHACTR2	Phosphatase and actin regulator 2	244774_at	-1.9794	-6.1792	-2.6971	-2.7799	-0.9579	-2.5564	-2.19414	-3.98506
FLJ40176	hypothetical protein FLJ40176	1566665_at	-3.4933	-7.3808	-2.7217	-3.0541	-2.0577	-5.6584	-3.39704	-3.98376
---	---	238941_at	-3.6118	-7.0783	-4.3452	-2.851	-1.7554	-2.917	-3.09608	-3.98222
KIAA0794	KIAA0794 protein	242507_at	-2.7009	-6.7027	-2.4081	-4.5064	-1.3183	-2.6859	-2.72392	-3.97878
RBKS	ribokinase	219222_at	-1.0198	-6.4051	-4.3104	-5.7027	0.3106	-1.4104	-2.42654	-3.97856
CTPS2	CTP synthase II	222819_at	-7.7027	-6.7642	1.2802	-7.2877	0.5629	-0.7814	-2.78574	-3.97846
---	CDNA FLJ34826 fis, clone NT2NE2008803	239799_at	-2.4391	-5.9839	-2.3481	-2.4804	-0.3126	-2.4485	-2.00574	-3.97816
BHMT	betaine-homocysteine methyltransferase	206119_at	-2.8079	-7.3335	-2.737	-5.138	-1.399	-4.6953	-3.35544	-3.97806
CTDSPL	CTD (carboxy-terminal domain, RNA polymerase II, polypeptide A) small phosphatase-like	240494_at	-1.9127	-5.812	-2.3555	-1.6869	-0.5641	-2.6529	-1.83442	-3.97758
PPP2R1B	protein phosphatase 2 (formerly 2A), regulatory subunit A (PR 65), beta isoform	222351_at	-1.1272	-4.8783	-0.6873	-1.3636	0.6799	-2.0244	-0.90452	-3.97378
WIT-1	Wilms tumor associated protein	206954_at	-3.2515	-7.4297	-6.7027	-2.3793	-2.1431	-2.8079	-3.4569	-3.9728
---	Transcribed locus	241038_at	-2.9018	-6.7959	-3.7919	-2.2433	-1.4043	-3.7799	-2.82424	-3.97166
SPOCK3	sparc/osteonectin, cwcv and kazal-like domains proteoglycan (testican) 3	206434_at	-5.2765	-8.0398	-2.716	-3.8079	-5.4548	-3.1028	-4.0716	-3.9682
MK2S4	Protein kinase substrate MK2S4	239328_at	-1.7486	-6.7331	-5.5873	-2.5395	-1.0595	-2.8997	-2.76692	-3.96618
CNKSR2	connector enhancer of kinase suppressor of Ras 2	1554607_at	-3.3868	-7.6439	-0.9056	-5.5735	-2.3467	-6.1792	-3.67836	-3.96554
ZNF333	zinc finger protein 333	1559674_at	-2.939	-6.7331	-1.9083	-1.2454	-1.2962	-6.4548	-2.76874	-3.96436
HOXB7	homeo box B7	216973_s_at	1.2255	-2.699	1.2302	1.3308	1.19	1.3471	1.26472	-3.96372
LOC120376	hypothetical protein LOC120376	228338_at	-2.9192	-4.9931	-4.5262	-3.1482	2.2897	3.1563	-1.02952	-3.96358
LOC221442	hypothetical protein LOC221442	236832_at	-1.7593	-6.3335	-3.2709	-3.9748	-1.0422	-1.8039	-2.37022	-3.96328
PDE3B	phosphodiesterase 3B, cGMP-inhibited	214582_at	-2.6313	-6.8614	-2.9479	-4.174	-1.735	-3.0116	-2.89996	-3.96144
TIP120B	TBP-interacting protein	213547_at	-6.3104	-6.8283	-2.1354	-3.6403	-0.5868	-1.6758	-2.86974	-3.95856
LDB1	LIM domain binding 1	203451_at	-0.7103	-4.9658	-1.85	-1.6448	0.5402	-1.3733	-1.00764	-3.95816
CD209	CD209 antigen	207278_s_at	-5.3929	-7.5328	-6.6439	-3.227	-0.3533	-2.2584	-3.5751	-3.9577
RDH10	retinol dehydrogenase 10 (all-trans)	1552378_s_at	1.8973	-4.4804	0.3316	-2.5179	-2.6118	0.2774	-0.52468	-3.95572
ZNF318	Zinc finger protein 318	231388_at	-3.2163	-6.5598	-2.2863	-4.1431	-1.4804	-1.8975	-2.60472	-3.95508
DLX6	distal-less homeo box 6	221289_at	-3.071	-6.357	-2.2029	-1.7293	-2.9346	-2.077	-2.40296	-3.95404
---	---	240467_at	-4.0398	-6.8954	-2.2243	-2.5212	-1.7056	-4.2216	-2.9425	-3.9529
PDE3B	Phosphodiesterase 3B, cGMP-inhibited	222317_at	-3.5598	-8.9658	-8.0398	-7.5328	-2.6475	-3.2849	-5.01296	-3.95284
ZNF382	zinc finger protein 382	1557260_a_at	-0.2062	-6.8283	-6.5328	-5.673	-1.2136	-0.7534	-2.8758	-3.9525
LOC284661	hypothetical protein LOC284661	1561383_at	-2.9817	-7.8283	-2.5718	-4.1278	-3.7919	-5.9127	-3.87718	-3.95112
FMR2	fragile X mental retardation 2	210957_s_at	-3.7103	-7.5873	-2.458	-4.904	-1.8688	-5.2433	-3.63688	-3.95042
UTS2	urotensin 2	220784_s_at	-3.2433	-7.9658	-4.138	-6.2216	-4.2109	-2.2653	-4.01582	-3.94998
OSBPL1A	oxysterol binding protein-like 1A	209485_s_at	-2.2324	-6.1178	-4.904	1.1307	0.7412	-5.5873	-2.17036	-3.94744
C9orf152	chromosome 9 open reading frame 152	229964_at	-3.3778	-7.0783	-2.6638	-4.0979	-2.5804	-2.939	-3.13178	-3.94652
TFF1	trefoil factor 1 (breast cancer, estrogen-inducible sequence expressed in)	205009_at	-2.7141	-6.2653	-2.716	-2.3047	-0.1491	-3.7255	-2.32188	-3.94342
LEPR	leptin receptor	1556919_at	-1.3622	-7.0023	-2.6971	-4.904	-0.7864	-5.5462	-3.05918	-3.94312
---	---	213783_at	-1.9138	-5.9658	-2.1153	-1.9919	-1.0577	-3.0422	-2.02418	-3.94162
---	---	241103_at	-3.4675	-8.3808	-3.7065	-7.7642	-2.872	-4.399	-4.44184	-3.93896
TIMD4	T-cell immunoglobulin and mucin domain containing 4	1552280_at	-3.2681	-7.3335	-5.5462	-2.889	-0.4344	-4.8365	-3.39484	-3.93866
---	Homo sapiens, clone IMAGE:4799107, mRNA	1569853_at	-3.2461	-8.1178	-3.5195	-6.0023	-2.3004	-5.8283	-4.17932	-3.93848
CAPZA1	Capping protein (actin filament) muscle Z-line, alpha 1	238407_at	-1.7131	-6.1584	-1.3372	-1.2304	-1.025	-5.7959	-2.22032	-3.93808
MGC9564	similar to RIKEN cDNA 1110002C08 gene	1552278_a_at	-2.0746	-6.4297	-3.5429	-2.6457	-1.8954	-2.3004	-2.4918	-3.9379
---	---	1566221_at	-2.3718	-7.1178	-4.5262	-2.9546	-1.776	-4.2765	-3.18102	-3.93678
ZNF532	zinc finger protein 532	225021_at	-1.6666	-6.673	-7.8954	-4.8365	-0.9154	1.6253	-2.73772	-3.93528
ITGB3	integrin, beta 3 (platelet glycoprotein IIIa, antigen CD61)	204627_s_at	-3.6547	-6.7642	-2.81	0.275	-2.1727	-5.7959	-2.83166	-3.93254
ZNF502	zinc finger protein 502	229532_at	-3.3511	-7.3335	-2.7602	-5.299	-2.119	-3.4836	-3.40258	-3.93092
FLJ23129	hypothetical protein FLJ23129	229816_at	-7.5873	-8.7027	-3.399	-7.2877	-2.1367	-3.4485	-4.77184	-3.93086
FBXO32	F-box protein 32	225801_at	0.0092	-5.9127	-6.0979	-1.9647	-1.1424	-0.7283	-1.98482	-3.92788
PHF8	PHD finger protein 8	215065_at	-3.5129	-7.5873	-2.7486	-3.7959	-1.8181	-6.4297	-3.66104	-3.92626
CA10	carbonic anhydrase X	223550_s_at	-4.2056	-7.3335	-5.2543	-7.0783	-2.5195	2.0209	-3.40736	-3.92614
---	---	1565839_a_at	-3.071	-6.9302	-3.6475	-2.2835	-2.2311	-3.7919	-3.005	-3.9252
STK32A	Serine/threonine kinase 32A	1559624_at	-3.4707	-7.5873	-3.3019	-5.4297	-1.8375	-4.2709	-3.66214	-3.92516
NNMT	nicotinamide N-methyltransferase	202237_at	-2.3076	-7.4297	-5.138	-4.0734	-2.7217	-3.2849	-3.50512	-3.92458
LOC283481	hypothetical protein LOC283481	230351_at	-4.436	-6.0589	-1.5137	-3.2962	-0.1871	-1.2488	-2.13636	-3.92254
GZMB	granzyme B (granzyme 2, cytotoxic T-lymphocyte-associated serine esterase 1) /// granzyme B (granzyme 2, cytotoxic T-lymphocyte-associated serine esterase 1)	210164_at	-2.227	-4.812	-2.9302	5.8359	-1.9346	-3.1976	-0.8907	-3.9213
---	CDNA FLJ35971 fis, clone TESTI2013257	1556453_at	-0.5374	-6.1178	-3.4112	-1.3703	-3.093	-2.5735	-2.19708	-3.92072
---	MRNA full length insert cDNA clone EUROIMAGE 21920	215311_at	-3.8039	-6.6153	-5.7179	-2.4143	-1.9726	0.4353	-2.69468	-3.92062
KLHL14	kelch-like 14 (Drosophila)	228377_at	-3.0831	-3.1662	1.0457	3.3304	-1.1785	3.655	0.7539	-3.9201
---	Homo sapiens, clone IMAGE:4541295, mRNA, partial cds	1560604_at	-5.2216	-7.6439	-3.8448	-3.1818	-0.9726	-5.4051	-3.72518	-3.91872
ITPR3	inositol 1,4,5-triphosphate receptor, type 3	201189_s_at	1.1658	-4.2488	1.2269	2.0714	-0.5146	-5.6012	-0.33034	-3.91846
SRMS	src-related kinase lacking C-terminal regulatory tyrosine and N-terminal myristylation sites	234514_at	-3.939	-7.3335	-3.0613	-2.422	-3.0517	-4.6012	-3.41504	-3.91846
LOC220074	Hypothetical 55.1 kDa protein F09G8.5 in chromosome III	1568882_at	-3.0517	-7.1584	-2.5064	-5.6153	-2.1316	-2.8975	-3.2405	-3.9179
TBX18	T-box 18	1559840_s_at	-2.8741	-7.0398	-3.7293	-3.2297	-4.772	-1.0052	-3.12206	-3.91774
TBN	Taube nuss homolog (mouse)	1556978_a_at	-1.5641	-7.2433	-5.7179	-1.9018	-3.354	-4.093	-3.32616	-3.91714
RORB	RAR-related orphan receptor B	242385_at	-3.0069	-6.8283	-0.7202	-2.2877	-5.1688	-3.3808	-2.91288	-3.91542
ANXA8	annexin A8	203074_at	3.3699	-2.1469	-0.318	1.3665	4.0615	0.3557	1.76712	-3.91402
RAB32	RAB32, member RAS oncogene family	233821_at	-6.5328	-8.9658	-4.3335	-5.8783	-5.673	-2.851	-5.05372	-3.91208
LOC401014	hypothetical gene supported by BC043549; BX648102	1562475_at	-3.3808	-7.0783	-3.1792	-2.7293	-2.0577	-4.4933	-3.16806	-3.91024
UROS	uroporphyrinogen III synthase (congenital erythropoietic porphyria)	232560_at	-2.3147	-6.2877	-1.8019	-3.673	-2.0445	-2.0577	-2.37836	-3.90934
NUSAP1	Nucleolar and spindle associated protein 1	1562163_at	-3.035	-7.2002	-2.1178	-1.8396	-3.1103	-6.357	-3.29194	-3.90826
STARD7	START domain containing 7	215601_at	-3.7839	-7.8283	-4.904	-3.1792	-2.4548	-5.299	-3.92418	-3.90412
---	Transcribed locus	231358_at	-3.088	-8.1178	-7.0398	-3.3133	-4.9302	-2.7046	-4.21518	-3.90262
GYPA	glycophorin A (includes MN blood group)	205838_at	-7.0783	-8.2877	-2.3452	-4.9214	-2.1431	-5.4422	-4.38604	-3.90166
---	---	240630_at	-1.5726	-5.812	-2.2557	-2.1078	-0.8751	-2.7427	-1.91078	-3.90122
---	---	243390_at	-3.2709	-8.2877	-7.6439	-4.673	-3.227	-3.1178	-4.38652	-3.90118
AMPH	amphiphysin (Stiff-Man syndrome with breast cancer 128kDa autoantigen)	205257_s_at	-5.5735	-5.7799	2.8102	-4.0256	-0.5951	-2.0104	-1.87888	-3.90102
CLPS	colipase, pancreatic	206131_at	-5.8614	-6.7642	-2.5649	-3.1636	-0.5855	-2.1418	-2.86344	-3.90076
HNF4A	hepatocyte nuclear factor 4, alpha	208429_x_at	-5.3688	-7.3808	-1.9412	-2.3555	-2.4949	-5.2433	-3.48074	-3.90006
ZNF506	zinc finger protein 506	238493_at	-1.9782	-6.7331	-3.0116	-2.8699	-1.9269	-4.3808	-2.83348	-3.89962
---	Transcribed locus, weakly similar to XP_495846.1 weakly similar to zinc finger protein 195 [Homo sapiens]	229011_at	-3.2433	-7.9658	-4.2934	-3.0233	-6.6153	-3.1559	-4.06624	-3.89956
RET	ret proto-oncogene (multiple endocrine neoplasia and medullary thyroid carcinoma 1, Hirschsprung disease)	205879_x_at	-1.6684	-6.0783	-4.5395	-1.6277	-0.4828	-2.5804	-2.17976	-3.89854
FLJ22269	hypothetical protein FLJ22269	205144_at	-2.9613	-6.3104	-3.0613	-1.9782	-1.0819	-2.9839	-2.41332	-3.89708
FLJ34306	FLJ34306 protein	229962_at	-1.28	-5.5873	-2.4158	-1.4297	0.2466	-3.5769	-1.69116	-3.89614
---	Transcribed locus	238256_at	-2.1165	-6.9302	-5.4804	-2.553	-1.6162	-3.4112	-3.03546	-3.89474
---	MRNA; cDNA DKFZp547A0515 (from clone DKFZp547A0515)	235560_at	-1.5278	-7.4804	-2.2779	-6.138	-3.6878	-4.3104	-3.58838	-3.89202
DSG4	desmoglein 4	1561330_at	-4.7103	-6.7331	-5.4297	-3.2082	-1.8965	1.0315	-2.84264	-3.89046
HDAC5	histone deacetylase 5	202455_at	-0.7079	-5.3452	-2.6675	-0.0773	-2.6638	-1.1675	-1.4568	-3.8884
COL4A5	collagen, type IV, alpha 5 (Alport syndrome)	213110_s_at	0.3798	-4.7563	-5.1688	-0.6188	0.3577	0.699	-0.87022	-3.88608
KLHL4	kelch-like 4 (Drosophila)	214591_at	-5.8783	-6.7331	-1.0481	-2.8826	-2.0589	-2.3688	-2.84734	-3.88576
HBEGF	heparin-binding EGF-like growth factor	244857_at	-2.6934	-6.3335	-2.9302	-2.7103	-0.8135	-3.093	-2.44808	-3.88542
ERBB4	V-erb-a erythroblastic leukemia viral oncogene homolog 4 (avian)	214053_at	-3.7959	-6.2653	-3.161	-6.5873	-0.7437	2.3869	-2.3802	-3.8851
---	---	229689_s_at	-3.5129	-6.0783	-2.3793	-3.1153	1.0635	-3.0256	-2.19392	-3.88438
MAST4	microtubule associated serine/threonine kinase family member 4	210958_s_at	0.2688	-5.2433	-1.4755	-1.088	-2.1482	-2.354	-1.35938	-3.88392
ZNF539	Zinc finger protein 539	1559449_a_at	-1.8635	-6.8614	-2.0362	-3.7293	-2.0942	-5.1688	-2.9784	-3.883
---	MRNA; cDNA DKFZp564O0862 (from clone DKFZp564O0862)	214807_at	-3.1897	-6.9302	-3.5228	-2.3452	-2.61	-3.5769	-3.04892	-3.88128
---	Homo sapiens, clone IMAGE:5299732, mRNA	1569218_at	-2.8762	-8.1178	-5.1688	-2.5977	-2.8406	-7.7027	-4.2372	-3.8806
FLJ25067	hypothetical protein FLJ25067	235064_s_at	-0.9782	-5.3104	-0.7255	-2.119	-2.0174	-1.3097	-1.42996	-3.88044
SERPINB5	serine (or cysteine) proteinase inhibitor, clade B (ovalbumin), member 5	1555551_at	-4.3335	-7.8283	-2.9931	-3.5195	-3.161	-5.7331	-3.94804	-3.88026
---	Full length insert cDNA clone YW28F05	1563414_at	2.1773	-3.6295	0.5287	1.0161	0.1819	-2.6547	0.24986	-3.87936
---	---	240434_at	-0.9546	-4.0831	2.0938	0.2654	0.0482	-2.482	-0.20584	-3.87726
LOC388456	hypothetical gene supported by BC039671	1563117_at	-3.2821	-6.673	-2.5146	-3.57	-1.3853	-3.227	-2.7958	-3.8772
C18orf4	chromosome 18 open reading frame 4	232235_at	-4.8783	-8.3808	-2.9214	-8.9658	-2.8573	-2.904	-4.50536	-3.87544
LOC389734	similar to cell recognition molecule CASPR3	244065_at	-8.4804	-8.0398	-4.1792	-3.5096	-1.3437	-3.3104	-4.16466	-3.87514
---	---	1562472_at	-3.2821	-8.3808	-3.1584	-6.1792	-2.1482	-7.7642	-4.50642	-3.87438
CLEC4F	C-type lectin domain family 4, member F	1552410_at	-4.6953	-6.5598	-3.4173	-1.8211	-0.9896	-2.5262	-2.6899	-3.8699
---	---	234206_at	-1.3959	-5.9658	-2.3263	-1.6999	-3.3959	-1.6785	-2.0993	-3.8665
P4HA2	Procollagen-proline, 2-oxoglutarate 4-dioxygenase (proline 4-hydroxylase), alpha polypeptide II	1568611_at	-0.4062	-3.8614	1.4071	-1.5769	0.4472	0.1328	0.0008	-3.8622
---	Transcribed locus	239572_at	-4.2056	-5.5462	-0.5649	-2.6547	0.4149	-1.4158	-1.68522	-3.86098
ZNF547	zinc finger protein 547	1558995_at	-4.3335	-7.2002	-2.5129	-3.354	-3.028	-3.4707	-3.33982	-3.86038
---	---	214207_s_at	-5.0979	-6.9658	-1.89	-2.402	-0.8049	-5.3452	-3.108	-3.8578
SCAP2	Src family associated phosphoprotein 2	242598_at	-1.7093	-6.7959	-5.6439	-2.9324	-1.3467	-3.0637	-2.9392	-3.8567
HOXA9	homeo box A9	214651_s_at	-2.61	-6.7331	-2.6331	-2.8406	-4.1228	-2.1831	-2.87792	-3.85518
CD160	CD160 antigen	207840_at	-2.3219	-5.8783	-3.57	0.7411	-2.5977	-2.3793	-2.02556	-3.85274
PRSS16	protease, serine, 16 (thymus)	208165_s_at	-2.436	-5.6295	-1.6322	-1.8029	-0.5538	-2.4628	-1.77754	-3.85196
---	CDNA clone IMAGE:3829636, partial cds	1565192_at	-4.4998	-6.673	-2.8283	-2.1727	-1.7612	-2.8448	-2.82136	-3.85164
GCET2	Germinal center expressed transcript 2	1559021_at	-3.0734	-6.0979	-2.0505	-3.0445	-0.5572	-2.5064	-2.2464	-3.8515
DNER	delta-notch-like EGF repeat-containing transmembrane	226281_at	-2.7999	-5.9127	-0.6362	-1.6841	-2.1779	-3.0116	-2.06194	-3.85076
---	T cell receptor, clone IGRB40	240102_at	-2.8344	-6.5328	-2.7622	-4.6153	-0.9948	-2.2176	-2.68486	-3.84794
FLJ35390	hypothetical protein FLJ35390	1558123_at	-1.6721	-6.7027	-0.815	-5.5195	-3.737	-2.5345	-2.85562	-3.84708
---	Homo sapiens, clone IMAGE:3919084, mRNA	1560716_at	-2.4628	-6.8614	-4.4868	-2.0893	-2.0128	-4.0209	-3.01452	-3.84688
LOC123876 /// HXMA	hypothetical protein LOC123876 /// xenobiotic/medium-chain fatty acid:CoA ligase	241914_s_at	-4.5598	-7.4804	-3.1028	-3.1078	-4.7027	-2.7046	-3.63554	-3.84486
DLG5	discs, large homolog 5 (Drosophila)	201681_s_at	-1.6804	-4.0069	-0.2824	-1.1857	2.8069	-0.4687	-0.16206	-3.84484
ELF5	E74-like factor 5 (ets domain transcription factor)	220625_s_at	-2.8489	-7.0783	-3.6693	-5.7027	-0.8725	-3.0807	-3.23482	-3.84348
GSN	gelsolin (amyloidosis, Finnish type)	214040_s_at	-2.4081	-6.7642	-2.4804	-4.9479	-3.5031	-1.266	-2.9211	-3.8431
CTHRC1	collagen triple helix repeat containing 1	225681_at	-5.8448	-6.4548	3.967	-4.195	-4.0685	-2.9258	-2.61342	-3.84138
PSG5	pregnancy specific beta-1-glycoprotein 5	204830_x_at	-4.138	-8.2877	-4.1078	-6.4297	-1.0233	-6.5328	-4.44632	-3.84138
---	Transcribed locus	236083_at	-2.0698	-7.0023	-3.3838	-2.772	-0.692	-6.8954	-3.1626	-3.8397
---	---	217534_at	-2.77	-6.4804	-1.0631	-2.0221	-1.096	-6.2653	-2.6433	-3.8371
FLJ10292	Mago-nashi homolog	241806_at	-2.2667	-7.5328	-3.7179	-3.9658	-4.1482	-4.3808	-3.69588	-3.83692
LOC285819	hypothetical protein LOC285819	1562388_at	-2.6547	-6.7027	-4.399	-2.0303	-1.4572	-3.7919	-2.86662	-3.83608
IGF1	insulin-like growth factor 1 (somatomedin C)	209540_at	1.4999	-5.2002	-5.3929	-1.6412	-3.357	2.0697	-1.3643	-3.8359
LOC150051	hypothetical LOC150051	1556344_at	-3.1792	-6.9658	-2.5212	-5.5328	-0.9652	-3.4548	-3.13064	-3.83516
---	Transcribed locus	243369_at	-3.0116	-6.5873	-2.7427	-3.2002	-2.5496	-2.2626	-2.75334	-3.83396
---	Homo sapiens, clone IMAGE:4133286, mRNA	1569095_at	2.115	-2.9908	0.8229	1.1311	-1.4659	1.6098	0.84258	-3.83338
FRZB	frizzled-related protein	203698_s_at	-2.9568	-7.5873	-3.9658	-2.7999	-4.2324	-4.8201	-3.755	-3.8323
ZNF266	zinc finger protein 266	214686_at	0.8533	-2.3959	1.1589	2.4724	1.1344	1.5595	1.4357	-3.8316
FLJ43663	Hypothetical protein FLJ43663	222378_at	-2.5129	-7.6439	-4.6439	-2.2835	-4.8201	-4.812	-3.81448	-3.82942
FZD6	frizzled homolog 6 (Drosophila)	203987_at	0.8827	-4.8039	1.9975	-4.5395	1.7346	-4.9658	-0.9781	-3.8258
CABLES1	Cdk5 and Abl enzyme substrate 1	225532_at	-1.9159	-5.673	-1.9456	-3.1103	0.8136	-3.0783	-1.8473	-3.8257
BCDO2	beta-carotene dioxygenase 2	232449_at	-3.0374	-6.4804	-4.1636	-1.8365	-1.4868	-2.7602	-2.6569	-3.8235
LRP6	low density lipoprotein receptor-related protein 6	34697_at	-2.9703	-6.7027	-2.3452	-5.3808	-1.9148	-1.7899	-2.8802	-3.8225
ZFHX4	zinc finger homeodomain 4	219779_at	-2.1066	-6.0398	-2.2392	-3.3778	-0.9451	-2.4189	-2.21752	-3.82228
---	Transcribed locus	230220_at	-6.8283	-7.5328	-2.5873	-2.2365	-2.1291	-4.772	-3.71064	-3.82216
---	Clone 24571 mRNA sequence	215290_at	-6.7959	-6.4804	-1.0637	-2.4628	-2.2835	-0.7141	-2.664	-3.8164
BHMT2	Betaine-homocysteine methyltransferase 2	230309_at	-4.5942	-7.3335	-3.6012	-3.5598	-2.4628	-3.3688	-3.51736	-3.81614
---	---	1569849_at	-2.9324	-7.3808	-3.1078	-6.7027	-2.1228	-2.968	-3.56674	-3.81406
TRD@	T-cell receptor-delta mRNA, 3' end. /// T cell receptor delta locus	213830_at	-3.3133	-4.0162	3.7857	-3.1766	-0.603	2.28	-0.20544	-3.81076
SORBS1	sorbin and SH3 domain containing 1	218087_s_at	-7.4804	-6.7642	-3.1871	-1.9412	-2.1494	-0.0142	-2.95446	-3.80974
FLJ16124	FLJ16124 protein	1569900_at	-1.3674	-6.4804	-2.8531	-5.5328	-1.7084	-1.8975	-2.67184	-3.80856
MGC45474	hypothetical protein MGC45474	228221_at	-4.5735	-8.1178	-7.8283	-2.772	-2.81	-3.57	-4.31076	-3.80704
FLJ13391	hypothetical protein FLJ13391	227828_s_at	-2.138	-6.1584	-5.7642	1.5839	-2.0613	-3.3778	-2.35148	-3.80692
GATA2	GATA binding protein 2	209710_at	-6.6439	-6.5873	-1.8794	-2.0505	-0.7969	-2.5345	-2.78104	-3.80626
---	---	216519_s_at	-2.6878	-7.1178	-2.4965	-3.2962	-5.8614	-2.223	-3.31298	-3.80482
LOC151657	hypothetical protein LOC151657	1560928_at	-1.3097	-5.9127	-1.7217	-1.5121	-3.5804	-2.4158	-2.10794	-3.80476
---	---	1558695_at	0.1766	-4.8699	-1.1655	-1.1746	0.2046	-3.3718	-1.06614	-3.80376
GTF2IRD2	GTF2I repeat domain containing 2 /// GTF2I repeat domain containing 2	1557289_s_at	-2.0553	-7.2002	-4.5262	-3.5429	-0.1266	-6.7331	-3.39682	-3.80338
RW1	RW1 protein	235972_at	-2.7141	-6.4051	-3.7681	-2.4965	-1.2934	-2.7427	-2.60296	-3.80214
ZFPM2	Zinc finger protein, multitype 2	242699_at	-3.2877	-8.2002	-6.0979	-5.2216	-1.7255	-5.6584	-4.39822	-3.80198
EMP1	epithelial membrane protein 1	201325_s_at	-1.458	-6.6153	-3.7681	-1.1047	-2.5479	-5.1897	-2.81368	-3.80162
---	---	1563445_x_at	-1.4868	-5.6295	-1.2779	-2.5649	-0.19	-3.6259	-1.8291	-3.8004
---	---	241225_at	-4.6012	-7.8954	-3.917	-4.9658	-2.5873	-4.4112	-4.0965	-3.7989
PCDHGC3 /// PCDHGB4 /// PCDHGA8 /// PCDHGA12 /// PCDHGC5 /// PCDHGC4 /// PCDHGB7 /// PCDHGB6 /// PCDHGB5 /// PCDHGB3 /// PCDHGB2 /// PCDHGB1 /// PCDHGA11 /// PCDHGA10 /// PCDHGA9 /// PCDHGA7 /// PCDHGA6 /// PCDHGA5 /// PCDHGA4 /// PCDHGA3 /// PCDHGA2 /// PCDHGA1	protocadherin gamma subfamily C, 3 /// protocadherin gamma subfamily C, 3 /// protocadherin gamma subfamily B, 4 /// protocadherin gamma subfamily B, 4 /// protocadherin gamma subfamily A, 8 /// protocadherin gamma subfamily A, 8 /// protocadherin gamma subfamily A, 12 /// protocadherin gamma subfamily A, 12 /// protocadherin gamma subfamily C, 5 /// protocadherin gamma subfamily C, 5 /// protoca…	211066_x_at	-2.0565	-5.5064	-2.4548	-2.6475	-0.5868	-0.7954	-1.7082	-3.7982
AQP4	aquaporin 4	226228_at	-3.1078	-7.3808	-3.5064	-2.7293	-4.2598	-4.3104	-3.58274	-3.79806
K5B	keratin 5b	1553212_at	-3.6953	-6.0398	-3.0303	-1.7056	-0.6202	-2.1675	-2.24378	-3.79602
---	---	221717_at	-3.9083	-6.5328	-2.6493	-2.8932	-1.5088	-2.7274	-2.7374	-3.7954
---	---	240884_at	-7.9658	-8.2002	-4.6153	-4.6657	-1.8826	-2.8954	-4.40496	-3.79524
TFPI2	tissue factor pathway inhibitor 2	209278_s_at	-5.299	-6.7959	4.8572	-6.6153	-3.6012	-4.3452	-3.0007	-3.7952
TMEM17	transmembrane protein 17	1557137_at	-0.2199	-7.0783	-5.673	-4.5395	-4.5395	-1.4485	-3.28408	-3.79422
LOC375449	Similar to microtubule associated testis specific serine/threonine protein kinase	233798_at	-3.6767	-8.2877	-3.5064	-2.6584	-4.4297	-8.2002	-4.49428	-3.79342
---	Homo sapiens, clone IMAGE:5583213, mRNA	1561469_at	-3.0303	-7.4804	-2.9771	-5.6878	-2.917	-3.8242	-3.68728	-3.79312
LOC339344	hypothetical protein LOC339344	227937_at	-0.5916	-4.673	-1.5047	-1.0631	-0.1714	-1.0807	-0.8823	-3.7907
---	---	237937_x_at	-5.7799	-8.9658	-5.6584	-4.6511	-4.812	-4.9839	-5.17706	-3.78874
---	Homo sapiens, Similar to zinc finger protein 132 (clone pHZ-12), clone IMAGE:5266039, mRNA	1570064_at	-3.0469	-6.9658	-3.5873	-2.2653	-1.335	-5.6584	-3.17858	-3.78722
---	---	1566101_at	-4.553	-8.3808	-5.7179	-5.6878	-2.1753	-4.8365	-4.5941	-3.7867
LOC151878	Hypothetical protein LOC151878	215372_x_at	-2.3263	-5.9839	-4.0734	-2.6331	-0.0032	-1.9568	-2.19856	-3.78534
LOC285513	Hypothetical protein LOC285513	1564077_at	-5.357	-7.5328	-1.3379	-2.596	-6.0979	-3.3511	-3.74798	-3.78482
EPAG	early lymphoid activation protein	217050_at	-2.4659	-5.6012	3.5706	-5.9302	-1.5632	-2.6953	-1.8168	-3.7844
NEFH	neurofilament, heavy polypeptide 200kDa	33767_at	-0.8836	-5.812	-5.0783	1.8518	-2.138	-3.8911	-2.02784	-3.78416
LOC162993	hypothetical protein LOC162993	1564331_at	-3.7027	-7.2002	-3.8201	-3.7141	-2.088	-3.7563	-3.41624	-3.78396
---	---	238038_at	-1.5253	-5.3219	-1.3408	-1.9008	-0.5903	-2.3335	-1.53814	-3.78376
TRIM7	tripartite motif-containing 7	239694_at	0.2534	-5.7486	-3.4998	-3.3511	-0.2226	-3.0069	-1.9654	-3.7832
---	CDNA FLJ26096 fis, clone SLV00701	240289_at	-2.041	-5.7027	-1.8191	-1.3525	-1.3997	-2.9885	-1.92016	-3.78254
P2RX5	purinergic receptor P2X, ligand-gated ion channel, 5	210448_s_at	-1.1943	-4.6584	-4.6657	-0.221	1.6192	0.077	-0.87696	-3.78144
MPDZ	multiple PDZ domain protein	213306_at	-3.0613	-6.7959	-7.2433	1.1942	-3.7563	-2.2082	-3.01498	-3.78092
CHC1L	chromosome condensation 1-like	204759_at	-1.0227	-5.9479	-2.9726	-3.5295	-2.0058	-1.309	-2.16792	-3.77998
IGHG1 /// LOC390714	immunoglobulin heavy constant gamma 1 (G1m marker) /// similar to Ig heavy chain V-III region VH26 precursor	216510_x_at	-2.028	-7.5873	-3.7524	-5.0209	-2.2149	-6.0209	-3.80742	-3.77988
COL14A1	Collagen, type XIV, alpha 1 (undulin)	1562189_at	-2.8932	-7.4804	-4.939	-6.138	-2.0553	-2.4852	-3.70214	-3.77826
HLA-DQA1	major histocompatibility complex, class II, DQ alpha 1	213831_at	6.564	-2.9018	-4.7408	-2.1675	-0.1256	4.8487	0.87576	-3.77756
---	---	1570171_at	-2.4469	-6.7027	-4.8201	-1.4739	-0.7399	-5.1482	-2.9258	-3.7769
---	Transcribed locus	242252_at	-6.7959	-7.8283	-2.8386	-3.9885	-2.7141	-3.9302	-4.05346	-3.77484
---	Transcribed locus	241186_at	-6.1178	-7.8954	-2.7447	-3.5598	-1.7046	-6.4804	-4.12146	-3.77394
---	Non-coding RNA HANC	1559646_a_at	2.8984	-1.6925	1.3496	1.905	2.9847	1.2617	2.07988	-3.77238
NEK1	NIMA (never in mitosis gene a)-related kinase 1	1564093_at	-1.4035	-6.0209	-2.9018	-2.4965	-1.5564	-2.8847	-2.24858	-3.77232
RAB6B	RAB6B, member RAS oncogene family	210127_at	-3.3659	-5.5462	0.1658	-2.8531	-0.5951	-2.2338	-1.77642	-3.76978
PAX5	Paired box gene 5 (B-cell lineage specific activator)	221969_at	-0.8725	-3.4517	-1.5031	-0.2838	2.6531	1.5934	0.31742	-3.76912
LOC286167	hypothetical protein LOC286167	225034_at	-0.3651	-5.3219	0.6696	-0.6584	-0.5821	-6.8283	-1.55286	-3.76904
---	CDNA FLJ11754 fis, clone HEMBA1005588	215617_at	-2.596	-6.1792	-1.4917	-1.8815	-5.3929	-0.6925	-2.41092	-3.76828
---	CDNA FLJ37143 fis, clone BRACE2024222	1562701_at	-3.0807	-7.2877	-4.5328	-6.0783	-1.3651	-2.5479	-3.52096	-3.76674
LOC389166	hypothetical LOC389166	241247_at	-6.0209	-7.6439	-5.6012	-3.1792	-0.9551	-3.6584	-3.88296	-3.76094
---	TCRAVN1 mRNA for T-cell receptor alpha-chain V region	234396_at	-6.0023	-7.8283	-5.0685	-3.299	-2.6822	-3.2849	-4.06738	-3.76092
---	Hypothetical LOC401056	244267_at	2.9749	-4.3688	-7.2433	1.3134	-0.3295	0.2429	-0.60832	-3.76048
C10orf87	chromosome 10 open reading frame 87	1552566_at	-4.1278	-7.3808	-2.9771	-6.8614	-1.6074	-2.5378	-3.6223	-3.7585
---	---	216585_at	-4.7027	-7.6439	-7.3808	-2.7389	-1.4509	-3.1559	-3.88584	-3.75806
---	---	217375_at	-2.8911	-7.3808	-4.673	-5.4422	-1.9896	-3.1203	-3.62324	-3.75756
NDUFA2	NADH dehydrogenase (ubiquinone) 1 alpha subcomplex, 2, 8kDa	209223_at	-3	-6.5064	-2.7939	-4.4173	-2.5312	-1.0087	-2.75022	-3.75618
NCOA2	Nuclear receptor coactivator 2	230324_at	-1.4643	-6.8614	-5.1278	-3.776	-3.5496	-1.61	-3.10554	-3.75586
LOC284950	hypothetical protein LOC284950	1563680_at	-4.2163	-8.9658	-4.6511	-6.138	-3.0807	-7.9658	-5.21038	-3.75542
FN1	fibronectin 1	216442_x_at	-4.3104	-6.2002	-1.6878	-0.0017	0.5631	-6.7959	-2.44654	-3.75366
RBM15	RNA binding motif protein 15	232971_at	-2.968	-6.0398	-1.852	-2.3019	-1.3423	-2.9726	-2.28736	-3.75244
PLXNA3	plexin A3	1553139_s_at	-5.9302	-7.4297	-1.6162	-3.2461	-2.9479	-4.6584	-3.67976	-3.74994
C14orf85	chromosome 14 open reading frame 85	1563524_a_at	-3.7408	-6.0783	-3.0831	-0.2944	-1.6074	-2.917	-2.32854	-3.74976
---	---	234530_s_at	-5.2002	-6.7642	-3.0093	-2.4933	-1.4028	-2.968	-3.01472	-3.74948
C4A /// C4B	complement component 4A /// complement component 4B /// complement component 4B, telomeric	214428_x_at	1.8608	-2.4852	2.1765	-1.0862	2.4398	0.9231	1.2628	-3.748
FLJ14566	hypothetical protein FLJ14566	225689_at	-5.7331	-5.8614	-1.5555	-0.673	0.0541	-2.6602	-2.11354	-3.74786
SUSD3	sushi domain containing 3	227182_at	-0.02	-5.6439	-4.1482	0.4647	-4.2433	-1.5345	-1.89626	-3.74764
---	---	1560814_a_at	-0.4426	-4.939	-2.6493	-1.625	0.2179	-1.462	-1.1922	-3.7468
NSMAF	Neutral sphingomyelinase (N-SMase) activation associated factor	240056_at	-3.257	-6.0209	-1.9568	-1.6197	-3.0046	-1.5337	-2.27436	-3.74654
UTS2	urotensin 2	220785_at	-2.9954	-7.0398	-3.5907	-4.0979	-2.0481	-3.737	-3.29382	-3.74598
---	Full length insert cDNA clone ZD45F06	1560870_a_at	-2.7122	-6.2433	-3.0541	-2.3659	-1.2042	-3.1507	-2.49742	-3.74588
PSPC1	Paraspeckle component 1	215183_at	-2.7799	-7.0398	-6.2002	-2.7408	-1.2765	-3.4739	-3.29426	-3.74554
LOC286144	Hypothetical protein LOC286144	225603_s_at	-5.8954	-6.0398	0.7388	-2.3047	-0.2471	-3.772	-2.29608	-3.74372
RNF6	ring finger protein (C3H2C3 type) 6	210931_at	-0.443	-7.5873	-4.1584	-7.4297	-1.508	-5.6878	-3.84538	-3.74192
COL4A3	collagen, type IV, alpha 3 (Goodpasture antigen)	216898_s_at	-4.553	-7.0783	-4.4485	-1.8741	-2.3511	-3.458	-3.33694	-3.74136
TTLL3	Tubulin tyrosine ligase-like family, member 3	243911_at	-5.7959	-6.5328	-1.8489	-2.8283	-0.8463	-2.6421	-2.7923	-3.7405
---	Homo sapiens, clone IMAGE:5267606, mRNA	1556518_at	-2.8242	-7.5328	-3.7293	-6.5873	-3.2488	-2.5821	-3.79434	-3.73846
LOC284408	hypothetical protein LOC284408	1558809_s_at	-1.9094	-7.1584	-6.7642	-3.2709	-1.2009	-3.9568	-3.42044	-3.73796
TUBB4Q /// TUBB8-pending	tubulin, beta polypeptide 4, member Q /// tubulin, beta 8	222361_at	-4.0589	-6.357	-5.2216	-0.2059	-2.2543	-1.3666	-2.62146	-3.73554
---	---	1566902_at	-3.9977	-7.1178	-3.3104	-3.0685	-1.2962	-5.2433	-3.38322	-3.73458
FLJ12975	hypothetical protein FLJ12975	206438_x_at	0.3557	-3.5769	0.144	0.1315	0.1819	-0.025	0.15762	-3.73452
SH3RF2	SH3 domain containing ring finger 2	243582_at	-2.6457	-6.8614	-5.1792	-5.0209	-2.0174	-0.774	-3.12744	-3.73396
C6orf4	chromosome 6 open reading frame 4	215411_s_at	1.2974	-5.6012	-5.0209	0.1148	-3.4485	-2.2849	-1.86842	-3.73278
38605	septin 10	212698_s_at	4.8049	-4.3511	-3.2488	4.1762	-3.028	-5.7959	-0.61832	-3.73278
EIF4E3	Eukaryotic translation initiation factor 4E member 3	243748_at	-2.2793	-7.0023	-6.1792	-2.0613	-2.9726	-2.8552	-3.26952	-3.73278
---	CDNA clone IMAGE:5277541, partial cds	1561408_at	-3.0685	-6.6439	-2.6934	-4.3393	-1.6047	-2.851	-2.91138	-3.73252
SLC26A4	solute carrier family 26, member 4	206529_x_at	-1.2905	-3.2406	-0.0868	3.022	1.2172	-0.4032	0.49174	-3.73234
GNGT2	guanine nucleotide binding protein (G protein), gamma transducing activity polypeptide 2	235139_at	0.1076	-5.7331	-4.4739	0.1472	-2.1727	-3.6153	-2.00142	-3.73168
---	---	237595_at	-2.3614	-6.8954	-2.8181	-4.812	-2.399	-3.4297	-3.16404	-3.73136
BIK	BCL2-interacting killer (apoptosis-inducing)	205780_at	-2.5581	-6.9302	-1.7929	-6.5064	-2.5615	-2.5855	-3.20088	-3.72932
FLJ23049	hypothetical protein FLJ23049	220269_at	-3.3778	-8.3808	-8.2877	-4.2543	-2.7563	-4.5873	-4.65268	-3.72812
---	---	214287_s_at	-3.2962	-6.357	-2.5752	-2.5942	-1.5055	-3.1792	-2.63006	-3.72694
PDE3A	phosphodiesterase 3A, cGMP-inhibited	206388_at	-3.4836	-6.8614	-2.035	-3.5429	-2.1714	-4.4422	-3.13502	-3.72638
FLJ31659	hypothetical protein FLJ31659	1553711_a_at	-2.4422	-6.0783	-3.1228	-4.9127	0.4578	-1.7408	-2.35214	-3.72616
EPS8L2	EPS8-like 2	218180_s_at	0.9537	-6.0023	-3.2216	-0.4933	-4.0493	-4.5735	-2.2768	-3.7255
MOS	v-mos Moloney murine sarcoma viral oncogene homolog	221367_at	-2.8975	-7.2433	-3.2962	-3.6878	-1.2779	-6.4297	-3.51782	-3.72548
---	Similar to Gm566 protein	236979_at	-4.7408	-6.3335	-2.223	-2.6171	-0.4517	-3.0093	-2.60838	-3.72512
SETBP1	SET binding protein 1	236317_at	-2.0601	-5.8283	-3.161	-1.4828	-1.1147	-2.7009	-2.1039	-3.7244
SLC40A1	solute carrier family 40 (iron-regulated transporter), member 1	223044_at	-4.436	-7.7642	-3.4771	-3.7602	-5.5462	-2.9817	-4.04024	-3.72396
DAOA	D-amino acid oxidase activator	1555662_s_at	-2.1897	-6.5598	-3.5564	-2.9346	-3.0758	-2.4282	-2.83694	-3.72286
---	---	240888_at	-3.0046	-6.8283	-3.1662	-2.9434	-2.3899	-4.0303	-3.10688	-3.72142
LOC339263	hypothetical protein LOC339263	228146_at	-1.3793	-5.4173	-0.3397	-1.3321	-1.8836	-3.5462	-1.69618	-3.72112
EYA4	eyes absent homolog 4 (Drosophila)	207327_at	-2.4998	-7.3808	-2.5564	-4.4804	-1.7236	-7.0398	-3.66	-3.7208
USP2	ubiquitin specific protease 2	207213_s_at	-2.7427	-4.8783	-0.0807	-0.7013	-0.3816	-1.8815	-1.15756	-3.72074
BMPR2	Bone morphogenetic protein receptor, type II (serine/threonine kinase)	238393_at	-3.7179	-7.1584	-3.1482	-4.5804	-2.3974	-3.3481	-3.4384	-3.72
FLJ25393	hypothetical protein FLJ25393	1554071_at	-4.1792	-8.1178	-3.0445	-5.2216	-4.8448	-4.7027	-4.39856	-3.71924
RNASE4	ribonuclease, RNase A family, 4	205158_at	2.5779	-1.8709	1.6995	1.0603	1.9792	1.922	1.84778	-3.71868
FLJ20464	hypothetical protein FLJ20464	224073_at	-4.6295	-7.0783	-2.4066	-3.9794	-2.4422	-3.3481	-3.36116	-3.71714
---	---	237599_at	-2.6475	-6.4297	-4.0398	-2.816	-1.4998	-2.5615	-2.71292	-3.71678
---	CDNA clone IMAGE:3954372, partial cds	1570424_at	-3.071	-6.5873	-2.2056	-2.9192	-2.5429	-3.6188	-2.8715	-3.7158
---	CDNA: FLJ20881 fis, clone ADKA03177	1566182_at	-4.7642	-6.8614	-2.6367	-2.0058	-0.8594	-5.4675	-3.14672	-3.71468
RNU19	RNA, U19 small nucleolar	1567682_x_at	-5.6153	-7.9658	-2.9839	-2.4659	-2.7122	-7.4804	-4.25154	-3.71426
CACNA1G	calcium channel, voltage-dependent, alpha 1G subunit	210380_s_at	-2.7084	-6.7027	-5.3104	-5.7179	1.2207	-2.4375	-2.9907	-3.712
CAPN14	calpain 14	1557321_a_at	-1.7899	-7.7642	-3.3162	-5.4051	-2.5496	-7.2002	-4.0522	-3.712
MS4A2	membrane-spanning 4-domains, subfamily A, member 2 (Fc fragment of IgE, high affinity I, receptor for; beta polypeptide)	207496_at	-3.4707	-7.0398	-3.7065	-2.9479	-2.3674	-4.1482	-3.32814	-3.71166
HBS1L	HBS1-like (S. cerevisiae)	240602_at	-3.3808	-7.4804	-4.2934	-2.7979	-4.5195	-3.8531	-3.76894	-3.71146
KIAA0774	KIAA0774	214961_at	-3.9748	-7.5328	-3.1482	-2.3162	-3.3076	-6.3808	-3.82552	-3.70728
BCL7A	B-cell CLL/lymphoma 7A	203796_s_at	-2.5345	-5.6153	-2.8847	-4.2002	0.1966	-0.1187	-1.9083	-3.707
TSGA10	testis specific, 10	220623_s_at	-3.0565	-7.0023	-3.6082	-2.1443	-1.1348	-6.5328	-3.29532	-3.70698
ZDHHC13	Zinc finger, DHHC domain containing 13	243250_at	-4.3219	-7.3335	-4.0637	-3.1714	-2.1418	-4.4422	-3.6282	-3.7053
METRNL	meteorin, glial cell differentiation regulator-like	225955_at	-0.889	-3.7141	0.3396	2.1215	1.847	-3.4675	-0.00968	-3.70442
---	CDNA FLJ37844 fis, clone BRSSN2012622	244502_at	-5.4675	-7.0783	-5.5064	-1.9138	-1.2619	-2.7236	-3.37464	-3.70366
LOC339666	hypothetical protein LOC339666	1562841_at	-2.3104	-6.0979	-4.2488	-2.3277	-0.8262	-2.2584	-2.3943	-3.7036
TRIP3	Thyroid hormone receptor interactor 3	1564215_at	-3.8699	-7.3808	-5.3335	-5.3219	-1.4166	-2.4485	-3.67808	-3.70272
ABHD5	Abhydrolase domain containing 5	232862_at	-2.553	-7.4297	-3.8489	-2.8344	-6.4051	-2.9954	-3.72736	-3.70234
---	---	204882_at	-1.0577	-6.6153	-5.5462	-2.4917	0.7228	-6.2002	-2.9146	-3.7007
TBX1	T-box 1	207662_at	-3.8283	-6.3808	-2.4158	-3.2626	-1.0679	-2.8262	-2.68016	-3.70064
C9orf3	Chromosome 9 open reading frame 3	232270_at	0.298	-4.812	-3.6367	-0.6457	0.1758	-1.7515	-1.11202	-3.69998
---	---	1566642_at	-3.4548	-6.8283	-2.5096	-3.6082	-4.093	-1.9771	-3.12854	-3.69976
---	---	227444_at	-6.9302	-7.8283	-8.9658	-3.299	-1.4493	-0.0017	-4.1292	-3.6991
RAB4A	RAB4A, member RAS oncogene family	203582_s_at	1.9635	-3.5735	0.1185	0.8627	-0.8283	-1.4949	0.1243	-3.6978
---	---	1564949_at	-5.0303	-7.4804	-3.3899	-5.1897	-1.5471	-3.7563	-3.78266	-3.69774
---	---	1561544_at	-6.2216	-7.2877	-2.5162	-3.2849	-2.3511	-3.5769	-3.59014	-3.69756
---	---	217462_at	-2.4469	-6.3808	-5.6439	-2.8242	-0.1591	-2.3467	-2.68416	-3.69664
---	Homo sapiens, clone IMAGE:5273707, mRNA	1566689_at	-5.7179	-7.5328	-4.8699	-1.9817	-2.8242	-3.7879	-3.83632	-3.69648
FLJ23657	hypothetical protein FLJ23657	236984_at	0.3015	-6.4051	-1.5328	-2.1989	-3.9346	-6.1792	-2.7088	-3.6963
PCDHGC3 /// PCDHGB4 /// PCDHGA8 /// PCDHGA12 /// PCDHGC5 /// PCDHGC4 /// PCDHGB7 /// PCDHGB6 /// PCDHGB5 /// PCDHGB3 /// PCDHGB2 /// PCDHGB1 /// PCDHGA11 /// PCDHGA10 /// PCDHGA9 /// PCDHGA7 /// PCDHGA6 /// PCDHGA5 /// PCDHGA4 /// PCDHGA3 /// PCDHGA2 /// PCDHGA1	protocadherin gamma subfamily C, 3 /// protocadherin gamma subfamily B, 4 /// protocadherin gamma subfamily A, 8 /// protocadherin gamma subfamily A, 12 /// protocadherin gamma subfamily C, 5 /// protocadherin gamma subfamily C, 4 /// protocadherin gamma subfamily B, 7 /// protocadherin gamma subfamily B, 6 /// protocadherin gamma subfamily B, 5 /// protocadherin gamma subfamily B, 3 /// protocad…	215836_s_at	-2.8283	-6.6439	-5.299	-4.6953	-1.2467	-0.6735	-2.94856	-3.69534
DIO2	deiodinase, iodothyronine, type II	203700_s_at	-3.0565	-6.0979	-2.1936	-3.0162	-1.8252	-1.9258	-2.40346	-3.69444
DISC1	Disrupted in schizophrenia 1	244642_at	-1.3263	-6.5328	-5.4804	-2.0362	-1.9062	-3.4517	-2.84016	-3.69264
---	---	220899_at	-6.6439	-7.7027	-3.2515	-2.5995	-3.8868	-3.6693	-4.0102	-3.6925
PNPLA4	patatin-like phospholipase domain containing 4	209739_s_at	-6.6153	-5.9479	0.9868	-5.7799	-1.4635	1.5943	-2.25552	-3.69238
PLEKHA8	pleckstrin homology domain containing, family A (phosphoinositide binding specific) member 8	224208_at	-4.9127	-8.2002	-5.5462	-3.8997	-2.2557	-5.9302	-4.5089	-3.6913
SERPINB1	Serine (or cysteine) proteinase inhibitor, clade B (ovalbumin), member 1	239213_at	-1.5262	-5.1688	-1.9368	-0.8943	-1.2109	-1.8201	-1.47766	-3.69114
---	MRNA; cDNA DKFZp667A1719 (from clone DKFZp667A1719)	1561740_at	-4.399	-7.6439	-4.2002	-3.7524	-2.9214	-4.4933	-3.95326	-3.69064
HSF2BP	heat shock transcription factor 2 binding protein	207020_at	-4.4868	-6.4548	-3.3162	-2.4127	-1.2522	-2.3585	-2.76528	-3.68952
SPIN3	spindlin family, member 3	1555883_s_at	-6.8283	-7.1584	-1.5606	-5.3808	0.127	-3.7217	-3.47288	-3.68552
PAX8	Paired box gene 8	221990_at	-4.8531	-6.7331	-2.1291	-1.2842	-0.7755	-6.2002	-3.04842	-3.68468
NAV2	neuron navigator 2	239141_at	-2.7427	-6.9302	-2.0116	-4.0541	-1.2674	-6.1584	-3.24684	-3.68336
---	CDNA FLJ38165 fis, clone DFNES2004346	1559518_at	-3.5129	-7.8954	-5.7331	-5.0303	-3.6657	-3.1253	-4.21346	-3.68194
FARP1	FERM, RhoGEF (ARHGEF) and pleckstrin domain protein 1 (chondrocyte-derived)	201910_at	-2.1779	-6.5328	-2.5245	-4.227	-1.1831	-4.1431	-2.85112	-3.68168
TRIM58	tripartite motif-containing 58	215047_at	-3.8954	-8.0398	-8.1178	-3.4771	-1.5505	-4.7563	-4.35942	-3.68038
---	Full length insert cDNA clone YU26H08	1561760_s_at	-1.7207	-6.2216	-3.1304	-3.1203	-1.7593	-2.9771	-2.54156	-3.68004
AFAP	actin filament associated protein	203563_at	-7.1584	-7.6439	-3.6915	-2.3718	-3.0565	-3.5429	-3.96422	-3.67968
ACP5	acid phosphatase 5, tartrate resistant	204638_at	-0.6425	-5.5598	-3.1976	-3.2488	-0.1785	-2.1354	-1.88056	-3.67924
---	---	207879_at	-6.0783	-8.0398	-2.9954	-2.9258	-3.1636	-6.6439	-4.3614	-3.6784
C7orf34	chromosome 7 open reading frame 34	231435_at	-4.3688	-7.5873	-5.2002	-4.6224	-1.9148	-3.4422	-3.90968	-3.67762
