# Supplementary material for: Aberrantly Expressed OTX Homeobox Genes Deregulate B-Cell Differentiation in Hodgkin Lymphoma
Source: PLoS One. 2015 Sep 25;10(9):e0138416. doi: 10.1371/journal.pone.0138416 (PMC4583255; doi:10.1371/journal.pone.0138416)
Supplement: S4 Table — (XLS) [file pone.0138416.s008.xls]

## Sheet: Tabelle1
Probe Set ID	Gene Symbol	Gene Title	KM-H2 siControl	KM-H2 siOTX2	Difference siControl-siOTX2
234578_at	---	MRNA; cDNA DKFZp434E1812 (from clone DKFZp434E1812)	-1.135	-4.15474	3.01973
1554478_a_at	FLJ20718	hypothetical protein FLJ20718	-2.95392	-5.43785	2.48392
227132_at	LOC51123	HSPC038 protein	-1.71011	-4.00939	2.29928
1555645_at	CMIP	C-Maf-inducing protein	-1.98951	-4.15474	2.16523
216641_s_at	LAD1	ladinin 1	-2.15566	-4.31498	2.15932
1552521_a_at	FLJ30668	hypothetical protein FLJ30668	-1.87118	-4.00939	2.13821
242478_at	GSTA2	Glutathione S-transferase A2	-2.55898	-4.67579	2.11681
242635_s_at	NAPE-PLD	N-acyl-phosphatidylethanolamine-hydrolyzing phospholipase D	-1.83548	-3.90375	2.06827
210344_at	OSBPL7	oxysterol binding protein-like 7	-2.61814	-4.67579	2.05764
1557908_at	TIRAP	Toll-interleukin 1 receptor (TIR) domain containing adaptor protein	-2.55898	-4.55261	1.99363
233123_at	SLC40A1	Solute carrier family 40 (iron-regulated transporter), member 1	-2.83034	-4.77915	1.94881
215816_at	LOC91316	similar to bK246H3.1 (immunoglobulin lambda-like polypeptide 1, pre-B-cell specific)	-2.61814	-4.55261	1.93447
221034_s_at	TEX13B	testis expressed sequence 13B /// testis expressed sequence 13B	-2.61814	-4.55261	1.93447
221239_s_at	SPAP1	SH2 domain containing phosphatase anchor protein 1 /// SH2 domain containing phosphatase anchor protein 1	-3.02983	-4.92852	1.89869
231178_at	SPATA4	spermatogenesis associated 4	-3.02983	-4.92852	1.89869
208609_s_at	TNXB	tenascin XB /// tenascin XB	-2.29413	-4.15474	1.8606
1554131_at	KIAA1128	KIAA1128	-3.29087	-5.14114	1.85026
222134_at	DDO	D-aspartate oxidase	-3.29087	-5.14114	1.85026
221224_s_at	FLJ22955	hypothetical protein FLJ22955	-2.55898	-4.40851	1.84954
221292_at	PTCH2	patched homolog 2 (Drosophila)	-2.55898	-4.40851	1.84954
1569838_at	---	---	-2.83034	-4.67579	1.84545
231829_at	KIAA1271	KIAA1271 protein	-2.95392	-4.77915	1.82523
243786_at	FUBP3	Far upstream element (FUSE) binding protein 3	-3.20469	-5.02656	1.82186
1558050_at	EIF2B5	Eukaryotic translation initiation factor 2B, subunit 5 epsilon, 82kDa	-2.33625	-4.15474	1.81849
217162_at	---	---	-2.33625	-4.15474	1.81849
237843_at	EPAS1	Endothelial PAS domain protein 1	-3.13325	-4.92852	1.79526
217061_s_at	ETV1	ets variant gene 1	-2.61814	-4.40851	1.79037
233712_at	ZNF44	zinc finger protein 44 (KOX 7)	-2.89134	-4.67579	1.78445
233776_at	VPS16	Protein tyrosine phosphatase, receptor type, A	-2.89134	-4.67579	1.78445
235230_at	PLCXD2	Phosphatidylinositol-specific phospholipase C, X domain containing 2	-3.47828	-5.24557	1.76729
205743_at	STAC	SH3 and cysteine rich domain	-2.55898	-4.31498	1.756
226407_at	---	Full-length cDNA clone CS0DF027YC20 of Fetal brain of Homo sapiens (human) /// LOC440135	-2.55898	-4.31498	1.756
242928_at	---	Transcribed locus	-2.55898	-4.31498	1.756
213565_s_at	---	---	-3.02983	-4.77915	1.74933
224454_at	ETNK1	ethanolamine kinase 1 /// ethanolamine kinase 1	-2.15566	-3.90375	1.74809
202485_s_at	MBD2	methyl-CpG binding domain protein 2	-3.29087	-5.02656	1.73568
1557197_a_at	LGALS3	Lectin, galactoside-binding, soluble, 3 (galectin 3)	-3.20469	-4.92852	1.72383
226438_at	SNTB1	Syntrophin, beta 1 (dystrophin-associated protein A1, 59kDa, basic component 1)	-3.20469	-4.92852	1.72383
1561940_at	POLE	polymerase (DNA directed), epsilon	-2.95392	-4.67579	1.72186
1562412_at	GPR89	G protein-coupled receptor 89	-2.95392	-4.67579	1.72186
1570276_a_at	GATA4	GATA binding protein 4	-2.95392	-4.67579	1.72186
1553702_at	MGC45731	hypothetical protein MGC45731	-2.68869	-4.40851	1.71982
231035_s_at	---	---	-2.68869	-4.40851	1.71982
214768_x_at	---	---	-2.44726	-4.15474	1.70748
227316_at	---	---	-2.61814	-4.31498	1.69684
215869_at	ABCA1	ATP-binding cassette, sub-family A (ABC1), member 1	-2.33625	-4.00939	1.67315
230864_at	MGC42105	hypothetical protein MGC42105	-2.33625	-4.00939	1.67315
240780_at	JMJD2B	Jumonji domain containing 2B	-2.33625	-4.00939	1.67315
1569833_at	---	Homo sapiens, clone IMAGE:5271320, mRNA	-3.57442	-5.24557	1.67115
1555510_at	ZNF215	zinc finger protein 215	-2.89134	-4.55261	1.66127
206824_at	CES4	carboxylesterase 4-like	-2.89134	-4.55261	1.66127
1563113_at	RBAF600	retinoblastoma-associated factor 600	-3.37052	-5.02656	1.65604
233790_at	GNG7	Guanine nucleotide binding protein (G protein), gamma 7	-3.37052	-5.02656	1.65604
237595_at	---	---	-3.37052	-5.02656	1.65604
243902_at	ALDOB	aldolase B, fructose-bisphosphate	-3.37052	-5.02656	1.65604
207048_at	SLC6A11	solute carrier family 6 (neurotransmitter transporter, GABA), member 11	-2.75321	-4.40851	1.65531
215491_at	MYCL1	v-myc myelocytomatosis viral oncogene homolog 1, lung carcinoma derived (avian)	-2.75321	-4.40851	1.65531
222766_at	POLR3K	polymerase (RNA) III (DNA directed) polypeptide K, 12.3 kDa	-2.75321	-4.40851	1.65531
1568822_at	GTPBP5	GTP binding protein 5 (putative)	-2.50206	-4.15474	1.65268
227168_at	LOC440823	hypothetical gene supported by AK098833	-2.2532	-3.90375	1.65055
1562044_at	---	Homo sapiens, clone IMAGE:5270804, mRNA	-3.02983	-4.67579	1.64596
210940_s_at	GRM1	glutamate receptor, metabotropic 1	-3.02983	-4.67579	1.64596
229971_at	GPR114	G protein-coupled receptor 114	-3.02983	-4.67579	1.64596
208426_x_at	KIR2DL4	killer cell immunoglobulin-like receptor, two domains, long cytoplasmic tail, 4	-3.29087	-4.92852	1.63764
206357_at	OPA3	optic atrophy 3 (autosomal recessive, with chorea and spastic paraplegia)	-1.91309	-3.53454	1.62145
229795_at	---	Transcribed locus	-2.15566	-3.76797	1.61231
1569032_at	---	Homo sapiens, clone IMAGE:4157625, mRNA	-2.29413	-3.90375	1.60962
211493_x_at	DTNA	dystrobrevin, alpha	-2.29413	-3.90375	1.60962
214519_s_at	RLN2	relaxin 2	-2.40186	-4.00939	1.60753
217652_at	KIAA0892	KIAA0892	-2.95392	-4.55261	1.59868
231246_at	CHST10	Carbohydrate sulfotransferase 10	-2.95392	-4.55261	1.59868
244712_at	RKHD1	ring finger and KH domain containing 1	-2.95392	-4.55261	1.59868
234590_x_at	KCNQ1OT1	Potassium voltage-gated channel, KQT-like subfamily, member 1	-2.55898	-4.15474	1.59576
216076_at	L3MBTL	l(3)mbt-like (Drosophila)	-1.95079	-3.53454	1.58375
1552418_at	FLJ36119	hypothetical protein FLJ36119	-2.83034	-4.40851	1.57817
1568760_at	MYH11	myosin, heavy polypeptide 11, smooth muscle	-2.83034	-4.40851	1.57817
225755_at	MGC35097	hypothetical protein MGC35097	-2.83034	-4.40851	1.57817
1562462_at	DNAH10	dynein, axonemal, heavy polypeptide 10	-3.20469	-4.77915	1.57446
202712_s_at	CKMT1	creatine kinase, mitochondrial 1 (ubiquitous)	-3.20469	-4.77915	1.57446
240589_at	C21orf84	chromosome 21 open reading frame 84	-3.20469	-4.77915	1.57446
230801_at	---	---	-2.19389	-3.76797	1.57408
1562695_at	FOXN4	forkhead box N4	-2.33625	-3.90375	1.5675
239583_x_at	PSG3	Pregnancy specific beta-1-glycoprotein 3	-2.33625	-3.90375	1.5675
237954_x_at	---	---	-3.57442	-5.14114	1.56672
1553429_at	FLJ31713	hypothetical protein FLJ31713	-2.75321	-4.31498	1.56177
1561436_at	---	Homo sapiens, clone IMAGE:4821806, mRNA	-2.75321	-4.31498	1.56177
208203_x_at	KIR2DS5	killer cell immunoglobulin-like receptor, two domains, short cytoplasmic tail, 5	-2.75321	-4.31498	1.56177
234828_at	KIAA1043	KIAA1043 protein	-2.75321	-4.31498	1.56177
214871_x_at	SMARCE1	SWI/SNF related, matrix associated, actin dependent regulator of chromatin, subfamily e, member 1	-3.37052	-4.92852	1.558
237406_at	PSMB7	Proteasome (prosome, macropain) subunit, beta type, 7	-3.37052	-4.92852	1.558
220458_at	FLJ10246	hypothetical protein FLJ10246	-2.1062	-3.663	1.5568
234350_at	---	---	-3.47828	-5.02656	1.54827
1560686_at	ITGAD	integrin, alpha D	-3.13325	-4.67579	1.54253
214603_at	MAGEA2 /// MAGEA2B	melanoma antigen family A, 2 /// melanoma antigen family A, 2B	-3.13325	-4.67579	1.54253
230115_at	DKFZp779M0652	hypothetical protein DKFZp779M0652	-3.13325	-4.67579	1.54253
1553042_a_at	TA-NFKBH	T-cell activation NFKB-like protein	-2.61814	-4.15474	1.53659
218692_at	FLJ20366	hypothetical protein FLJ20366	-2.61814	-4.15474	1.53659
220077_at	FLJ22349	hypothetical protein FLJ22349	-2.61814	-4.15474	1.53659
239102_s_at	PICALM	Phosphatidylinositol binding clathrin assembly protein	-1.67363	-3.20369	1.53007
1553983_at	DTYMK	Deoxythymidylate kinase (thymidylate kinase)	-0.372694	-1.90013	1.52744
1559502_s_at	LRRC25	leucine rich repeat containing 25	-3.02983	-4.55261	1.52278
241868_at	---	---	-3.02983	-4.55261	1.52278
205288_at	CDC14A	CDC14 cell division cycle 14 homolog A (S. cerevisiae)	-2.89134	-4.40851	1.51718
207745_at	CABP2	calcium binding protein 2	-2.89134	-4.40851	1.51718
234642_at	---	---	-2.89134	-4.40851	1.51718
1560694_at	C6orf83	Chromosome 6 open reading frame 83	-2.2532	-3.76797	1.51476
218986_s_at	FLJ20035	hypothetical protein FLJ20035	-2.15566	-3.663	1.50734
1563489_at	LOC285638	hypothetical protein LOC285638	-2.40186	-3.90375	1.50189
209802_at	---	---	-2.40186	-3.90375	1.50189
244200_at	YPEL2	Yippee-like 2 (Drosophila)	-2.40186	-3.90375	1.50189
201286_at	SDC1	syndecan 1	-3.29087	-4.77915	1.48828
224010_at	ANAPC11	APC11 anaphase promoting complex subunit 11 homolog (yeast)	-3.29087	-4.77915	1.48828
229681_at	---	---	-3.29087	-4.77915	1.48828
233402_at	---	CDNA FLJ13890 fis, clone THYRO1001605	-3.29087	-4.77915	1.48828
235313_at	NRAP	nebulin-related anchoring protein	-3.29087	-4.77915	1.48828
238395_at	---	Transcribed locus	-3.29087	-4.77915	1.48828
243957_at	SUSD3	Sushi domain containing 3	-3.29087	-4.77915	1.48828
222333_at	ALS2CL	ALS2 C-terminal like	-1.19838	-2.68486	1.48648
1564400_at	LOC284274	hypothetical protein LOC284274	-2.83034	-4.31498	1.48464
205477_s_at	AMBP	alpha-1-microglobulin/bikunin precursor	-2.83034	-4.31498	1.48464
233895_at	ANKRD24	ankyrin repeat domain 24	-1.83548	-3.31797	1.48249
1563114_at	---	Homo sapiens, clone IMAGE:4513059, mRNA	-3.76352	-5.24557	1.48205
220268_at	PTD015	PTD015 protein	-3.76352	-5.24557	1.48205
204904_at	GJA4	gap junction protein, alpha 4, 37kDa (connexin 37)	-2.29413	-3.76797	1.47383
210080_x_at	ELA3A	elastase 3A, pancreatic (protease E)	-3.20469	-4.67579	1.47109
240671_at	GYPC	Glycophorin C (Gerbich blood group)	-3.20469	-4.67579	1.47109
235519_at	---	---	-2.06428	-3.53454	1.47026
232220_at	---	---	-2.19389	-3.663	1.46911
1556739_at	FLJ35785	hypothetical protein FLJ35785	-2.68869	-4.15474	1.46604
233866_at	KLHL5	kelch-like 5 (Drosophila)	-2.68869	-4.15474	1.46604
229814_at	---	Transcribed locus	-2.44726	-3.90375	1.45649
230167_at	ADAMTS14	A disintegrin-like and metalloprotease (reprolysin type) with thrombospondin type 1 motif, 14	-2.44726	-3.90375	1.45649
1562012_at	---	---	-1.39223	-2.84751	1.45528
233064_at	LOC388494	hypothetical gene supported by AL365406; BC034005	-2.95392	-4.40851	1.45459
1555373_at	---	---	-3.57442	-5.02656	1.45214
229767_at	---	---	-3.57442	-5.02656	1.45214
1559995_at	LOC201191	Hypothetical protein LOC201191	-2.55898	-4.00939	1.45042
1560968_at	CDCA2	Cell division cycle associated 2	-2.55898	-4.00939	1.45042
210800_at	---	---	-2.55898	-4.00939	1.45042
228404_at	---	---	-2.55898	-4.00939	1.45042
1554847_at	ATP6V1B1	ATPase, H+ transporting, lysosomal 56/58kDa, V1 subunit B, isoform 1 (Renal tubular acidosis with deafness)	-3.47828	-4.92852	1.45023
207460_at	GZMM	granzyme M (lymphocyte met-ase 1)	-3.47828	-4.92852	1.45023
213832_at	---	Clone 24405 mRNA sequence	-3.47828	-4.92852	1.45023
238163_at	CLSTN3	Calsyntenin 3	-3.99407	-5.43785	1.44378
232888_at	C20orf82	chromosome 20 open reading frame 82	-4.08873	-5.52268	1.43395
244640_at	LOC342892	Hypothetical protein LOC342892	-1.98951	-3.4223	1.4328
219367_s_at	NRP2	Neuropilin 2	-2.33625	-3.76797	1.43172
234928_x_at	RUNX3	runt-related transcription factor 3	-2.33625	-3.76797	1.43172
237285_at	ARGBP2	Arg/Abl-interacting protein ArgBP2	-2.33625	-3.76797	1.43172
228772_at	HNMT	Histamine N-methyltransferase	-2.1062	-3.53454	1.42834
1553802_a_at	SOX3	SRY (sex determining region Y)-box 3	-2.89134	-4.31498	1.42364
1563632_at	LOC220980	hypothetical protein LOC220980	-2.89134	-4.31498	1.42364
230622_at	MLLT4	Myeloid/lymphoid or mixed-lineage leukemia (trithorax homolog, Drosophila); translocated to, 4	-2.89134	-4.31498	1.42364
1558651_at	C6orf80	Chromosome 6 open reading frame 80	-3.13325	-4.55261	1.41935
206987_x_at	FGF18	fibroblast growth factor 18	-3.13325	-4.55261	1.41935
214852_x_at	VPS13A	vacuolar protein sorting 13A (yeast)	-3.13325	-4.55261	1.41935
219927_at	C14orf111	chromosome 14 open reading frame 111	-3.13325	-4.55261	1.41935
224287_at	---	---	-3.13325	-4.55261	1.41935
231813_s_at	COG1	component of oligomeric golgi complex 1	-3.13325	-4.55261	1.41935
237497_at	---	Transcribed locus	-3.13325	-4.55261	1.41935
1565832_at	---	---	-2.2532	-3.663	1.4098
237840_at	---	Hypothetical gene supported by BC062774	-2.2532	-3.663	1.4098
1554488_at	Cep70	p10-binding protein	-3.37052	-4.77915	1.40863
1566955_at	---	CDNA: FLJ20891 fis, clone ADKA03345	-3.37052	-4.77915	1.40863
230255_at	GABRD	gamma-aminobutyric acid (GABA) A receptor, delta	-3.37052	-4.77915	1.40863
235517_at	MGC29898	hypothetical protein MGC29898	-3.37052	-4.77915	1.40863
211693_at	MGC27165	Hypothetical protein MGC27165 /// Hypothetical protein MGC27165	-1.91309	-3.31797	1.40488
1561619_at	---	Homo sapiens, clone IMAGE:5269924, mRNA	-2.50206	-3.90375	1.40169
206509_at	PIP	prolactin-induced protein	-2.50206	-3.90375	1.40169
218796_at	C20orf42	chromosome 20 open reading frame 42	-2.50206	-3.90375	1.40169
233403_x_at	TM6SF2	transmembrane 6 superfamily member 2	-2.50206	-3.90375	1.40169
238918_at	---	CDNA FLJ43311 fis, clone NT2RI2009855	-2.50206	-3.90375	1.40169
241725_at	E2F7	E2F transcription factor 7	-2.50206	-3.90375	1.40169
230513_at	---	---	-2.75321	-4.15474	1.40153
243288_at	---	---	-2.75321	-4.15474	1.40153
242376_at	---	Transcribed locus, weakly similar to XP_498452.1 hypothetical gene supported by NM_173697 [Homo sapiens]	-2.02929	-3.4223	1.39302
208395_s_at	C21orf108	chromosome 21 open reading frame 108	-1.29205	-2.68486	1.39281
1564568_at	ELL	Elongation factor RNA polymerase II	-2.61814	-4.00939	1.39125
1564883_a_at	TAS1R1	taste receptor, type 1, member 1	-2.61814	-4.00939	1.39125
205454_at	HPCA	hippocalcin	-2.61814	-4.00939	1.39125
205934_at	PLCL1	phospholipase C-like 1	-2.61814	-4.00939	1.39125
230132_at	---	Hypothetical LOC400701	-2.61814	-4.00939	1.39125
237875_at	STK10	Serine/threonine kinase 10	-2.61814	-4.00939	1.39125
1565152_at	---	---	-3.29087	-4.67579	1.38491
205015_s_at	TGFA	transforming growth factor, alpha	-3.29087	-4.67579	1.38491
205623_at	ALDH3A1	aldehyde dehydrogenase 3 family, memberA1	-3.29087	-4.67579	1.38491
237599_at	---	---	-3.29087	-4.67579	1.38491
238328_at	M-RIP	myosin phosphatase-Rho interacting protein	-3.29087	-4.67579	1.38491
241041_at	SLC8A1	Solute carrier family 8 (sodium/calcium exchanger), member 1	-3.29087	-4.67579	1.38491
242469_at	LOC120376	Hypothetical protein LOC120376	-3.29087	-4.67579	1.38491
244215_at	BTD	Biotinidase	-3.29087	-4.67579	1.38491
1568643_a_at	---	Homo sapiens, clone IMAGE:3453782, mRNA	-3.02983	-4.40851	1.37869
201905_s_at	CTDSPL	CTD (carboxy-terminal domain, RNA polymerase II, polypeptide A) small phosphatase-like	-3.02983	-4.40851	1.37869
222847_s_at	EGLN3	egl nine homolog 3 (C. elegans)	-3.02983	-4.40851	1.37869
235116_at	TRAF1	TNF receptor-associated factor 1	-3.02983	-4.40851	1.37869
236363_at	LOC285378	hypothetical protein LOC285378	-3.02983	-4.40851	1.37869
1556435_at	LOC400622	hypothetical LOC400622	-3.76352	-5.14114	1.37762
203844_at	VHL	von Hippel-Lindau tumor suppressor	-3.76352	-5.14114	1.37762
234896_at	---	---	-3.76352	-5.14114	1.37762
241542_at	SOX6	SRY (sex determining region Y)-box 6	-3.76352	-5.14114	1.37762
242798_at	---	Transcribed locus	-3.76352	-5.14114	1.37762
243063_at	FLCN	Hypothetical protein MGC13008	-3.76352	-5.14114	1.37762
242756_at	WASL	Wiskott-Aldrich syndrome-like	-2.29413	-3.663	1.36887
232649_at	COLM	Collomin	-1.17907	-2.54601	1.36694
202873_at	ATP6V1C1	ATPase, H+ transporting, lysosomal 42kDa, V1 subunit C, isoform 1	-2.40186	-3.76797	1.36611
212974_at	KIAA0870	KIAA0870 protein	-2.40186	-3.76797	1.36611
219103_at	DDEFL1	development and differentiation enhancing factor-like 1	-2.40186	-3.76797	1.36611
240623_at	---	Transcribed locus, moderately similar to XP_518257.1 similar to Nuclear pore complex protein Nup153 (Nucleoporin Nup153) (153 kDa nucleoporin) [Pan troglodytes]	-2.40186	-3.76797	1.36611
241276_at	---	Hypothetical gene supported by AY338954	-2.40186	-3.76797	1.36611
238051_x_at	PWWP2	PWWP domain containing 2	-1.64244	-3.00582	1.36337
204763_s_at	GNAO1	guanine nucleotide binding protein (G protein), alpha activating activity polypeptide O	-2.95392	-4.31498	1.36105
210610_at	CEACAM1	carcinoembryonic antigen-related cell adhesion molecule 1 (biliary glycoprotein)	-2.95392	-4.31498	1.36105
211104_s_at	MYO7A	myosin VIIA (Usher syndrome 1B (autosomal recessive, severe))	-2.95392	-4.31498	1.36105
211398_at	FGFR2	fibroblast growth factor receptor 2 (bacteria-expressed kinase, keratinocyte growth factor receptor, craniofacial dysostosis 1, Crouzon syndrome, Pfeiffer syndrome, Jackson-Weiss syndrome)	-2.95392	-4.31498	1.36105
243388_at	MESP1	mesoderm posterior 1	-2.95392	-4.31498	1.36105
1554526_at	OLFM3	olfactomedin 3	-3.57442	-4.92852	1.3541
1559254_at	---	Similar to interspersed repeat antigen, putative	-3.57442	-4.92852	1.3541
201540_at	FHL1	four and a half LIM domains 1	-3.57442	-4.92852	1.3541
202035_s_at	SFRP1	secreted frizzled-related protein 1	-3.57442	-4.92852	1.3541
221120_at	---	---	-3.57442	-4.92852	1.3541
220270_at	TDRD4	tudor domain containing 4	-4.08873	-5.43785	1.34912
1554882_at	ERCC8	excision repair cross-complementing rodent repair deficiency, complementation group 8	-3.20469	-4.55261	1.34792
215576_at	FLJ20574	Hypothetical protein FLJ20574	-3.20469	-4.55261	1.34792
218523_at	LHPP	phospholysine phosphohistidine inorganic pyrophosphate phosphatase	-3.20469	-4.55261	1.34792
224244_s_at	APOA5	apolipoprotein A-V	-3.20469	-4.55261	1.34792
244725_at	DMRTA1	DMRT-like family A1	-3.20469	-4.55261	1.34792
243338_at	FREM3	FRAS1 related extracellular matrix 3	-1.49989	-2.84751	1.34762
207982_at	HIST1H1T	histone 1, H1t	-2.55898	-3.90375	1.34478
227381_at	---	---	-2.55898	-3.90375	1.34478
234388_at	TRA@	T cell receptor alpha locus /// T cell receptor alpha chain /// T cell receptor alpha chain	-2.55898	-3.90375	1.34478
1557208_at	LOC219731	hypothetical protein LOC219731	-3.90242	-5.24557	1.34315
207973_x_at	ACRV1	acrosomal vesicle protein 1	-3.90242	-5.24557	1.34315
208322_s_at	ST3GAL1	ST3 beta-galactoside alpha-2,3-sialyltransferase 1	-3.90242	-5.24557	1.34315
222721_at	DOCK5	dedicator of cytokinesis 5	-3.90242	-5.24557	1.34315
1562835_at	---	CDNA clone IMAGE:4813364, partial cds	-3.99407	-5.33698	1.34291
235942_at	---	---	-3.99407	-5.33698	1.34291
216256_at	GRM8	glutamate receptor, metabotropic 8	-2.19389	-3.53454	1.34065
216975_x_at	NPAS1	neuronal PAS domain protein 1	-2.33625	-3.663	1.32675
1553591_at	---	---	-2.83034	-4.15474	1.3244
1559821_at	---	Homo sapiens, clone IMAGE:3944699, mRNA	-2.83034	-4.15474	1.3244
211545_at	GHRHR	growth hormone releasing hormone receptor	-2.83034	-4.15474	1.3244
217614_at	POLR2E	Polymerase (RNA) II (DNA directed) polypeptide E, 25kDa	-2.83034	-4.15474	1.3244
237459_at	PCTK2	PCTAIRE protein kinase 2	-2.83034	-4.15474	1.3244
242773_at	SLC5A1	solute carrier family 5 (sodium/glucose cotransporter), member 1	-2.83034	-4.15474	1.3244
1556207_a_at	---	Homo sapiens, clone IMAGE:4830861, mRNA	-2.44726	-3.76797	1.32071
235055_x_at	---	---	-2.44726	-3.76797	1.32071
244403_at	CRB1	crumbs homolog 1 (Drosophila)	-2.44726	-3.76797	1.32071
226623_at	PHYHIPL	phytanoyl-CoA hydroxylase interacting protein-like	-2.68869	-4.00939	1.3207
231237_x_at	---	---	-2.68869	-4.00939	1.3207
216880_at	RAD51L1	RAD51-like 1 (S. cerevisiae)	-2.1062	-3.4223	1.3161
242131_at	LOC440552	similar to OK/SW-CL.16	-0.465148	-1.77787	1.31273
1560531_at	LCE1B	late cornified envelope 1B	-3.37052	-4.67579	1.30527
1560987_a_at	---	Hypothetical gene supported by BC053344	-3.37052	-4.67579	1.30527
207774_at	APG10L	APG10 autophagy 10-like (S. cerevisiae)	-3.37052	-4.67579	1.30527
232317_at	PLXNA4	Plexin A4	-3.37052	-4.67579	1.30527
236386_at	---	Similar to KIAA0160 gene product is novel.	-3.37052	-4.67579	1.30527
1558028_x_at	---	---	-0.935547	-2.24024	1.30469
1554181_at	FLJ30934	Hypothetical protein FLJ30934	-3.47828	-4.77915	1.30087
1566524_a_at	---	---	-3.47828	-4.77915	1.30087
222117_s_at	ADCK2	aarF domain containing kinase 2	-3.47828	-4.77915	1.30087
222356_at	TBL1Y	Transducin (beta)-like 1Y-linked	-3.47828	-4.77915	1.30087
236118_at	---	Hypothetical LOC201484	-3.47828	-4.77915	1.30087
238421_at	MNAB	Membrane associated DNA binding protein	-3.47828	-4.77915	1.30087
1554322_a_at	HDAC4	histone deacetylase 4	-1.55275	-2.84751	1.29477
236619_at	---	---	-1.91309	-3.20369	1.2906
201185_at	PRSS11	protease, serine, 11 (IGF binding)	-2.61814	-3.90375	1.28561
213345_at	NFATC4	nuclear factor of activated T-cells, cytoplasmic, calcineurin-dependent 4	-2.61814	-3.90375	1.28561
1559997_x_at	LOC201191	Hypothetical protein LOC201191	-3.02983	-4.31498	1.28515
1565696_at	---	CDNA FLJ11794 fis, clone HEMBA1006138	-3.02983	-4.31498	1.28515
207537_at	PFKFB1	6-phosphofructo-2-kinase/fructose-2,6-biphosphatase 1	-3.02983	-4.31498	1.28515
213972_at	---	---	-3.02983	-4.31498	1.28515
225241_at	URB	steroid sensitive gene 1	-3.02983	-4.31498	1.28515
230877_at	IGHD	immunoglobulin heavy constant delta	-3.02983	-4.31498	1.28515
238425_at	PSMB2	Proteasome (prosome, macropain) subunit, beta type, 2	-3.02983	-4.31498	1.28515
219346_at	LRFN3	leucine rich repeat and fibronectin type III domain containing 3	-2.2532	-3.53454	1.28134
217347_at	---	---	-0.57651	-1.85306	1.27655
1553387_at	ATM	ataxia telangiectasia mutated (includes complementation groups A, C and D)	-3.13325	-4.40851	1.27526
1557025_a_at	---	Homo sapiens, clone IMAGE:4799771, mRNA	-3.13325	-4.40851	1.27526
1563949_at	MGC34032	Hypothetical protein MGC34032	-3.13325	-4.40851	1.27526
207217_s_at	NOX1	NADPH oxidase 1	-3.13325	-4.40851	1.27526
211831_s_at	THPO	thrombopoietin (myeloproliferative leukemia virus oncogene ligand, megakaryocyte growth and development factor)	-3.13325	-4.40851	1.27526
213533_at	D4S234E	DNA segment on chromosome 4 (unique) 234 expressed sequence	-3.13325	-4.40851	1.27526
222319_at	NAP1L4	Nucleosome assembly protein 1-like 4	-3.13325	-4.40851	1.27526
232077_s_at	YPEL3	yippee-like 3 (Drosophila)	-3.13325	-4.40851	1.27526
233324_at	TRERF1	transcriptional regulating factor 1	-3.13325	-4.40851	1.27526
239906_at	---	---	-3.13325	-4.40851	1.27526
240371_at	---	Homo sapiens, clone IMAGE:5103171, mRNA, partial cds	-3.13325	-4.40851	1.27526
231756_at	ZP4	zona pellucida glycoprotein 4	-1.73809	-3.00582	1.26773
233843_at	ZBTB12	zinc finger and BTB domain containing 12	-2.15566	-3.4223	1.26664
235082_at	---	Full-length cDNA clone CS0DK010YA20 of HeLa cells Cot 25-normalized of Homo sapiens (human)	-2.15566	-3.4223	1.26664
1555611_s_at	MBD1	methyl-CpG binding domain protein 1	-2.50206	-3.76797	1.26591
1563243_at	---	MRNA; cDNA DKFZp434M242 (from clone DKFZp434M242)	-2.50206	-3.76797	1.26591
236794_at	CTBP2	C-terminal binding protein 2	-2.50206	-3.76797	1.26591
240387_at	---	---	-2.50206	-3.76797	1.26591
241362_at	FLJ44670	FLJ44670 protein	-2.50206	-3.76797	1.26591
1558544_at	FLJ31031	Hypothetical protein FLJ31031	-2.89134	-4.15474	1.2634
1563225_a_at	SORCS1	Sortilin-related VPS10 domain containing receptor 1	-2.89134	-4.15474	1.2634
207593_at	ABCG4	ATP-binding cassette, sub-family G (WHITE), member 4	-2.89134	-4.15474	1.2634
213673_x_at	---	---	-2.89134	-4.15474	1.2634
214166_at	SDHB	succinate dehydrogenase complex, subunit B, iron sulfur (Ip)	-2.89134	-4.15474	1.2634
215798_at	ALDH1L1	aldehyde dehydrogenase 1 family, member L1	-2.89134	-4.15474	1.2634
229482_at	---	---	-2.89134	-4.15474	1.2634
233550_s_at	SLC4A11	solute carrier family 4, sodium bicarbonate transporter-like, member 11	-2.89134	-4.15474	1.2634
234680_at	KRTAP17-1	keratin associated protein 17-1	-2.89134	-4.15474	1.2634
242114_at	LAT1-3TM	LAT1-3TM protein	-2.89134	-4.15474	1.2634
1557538_at	THRAP2	Thyroid hormone receptor associated protein 2	-1.21794	-2.48113	1.26319
1557099_at	---	CDNA FLJ35092 fis, clone PLACE6006077	-3.76352	-5.02656	1.26304
1561341_at	---	CDNA clone IMAGE:5262752, partial cds	-3.76352	-5.02656	1.26304
204047_s_at	PHACTR2	phosphatase and actin regulator 2	-3.76352	-5.02656	1.26304
215939_at	---	CDNA FLJ12359 fis, clone MAMMA1002355	-3.76352	-5.02656	1.26304
229600_s_at	---	---	-3.76352	-5.02656	1.26304
235210_s_at	RPESP	RPE-spondin	-3.76352	-5.02656	1.26304
1552293_at	MGC42090	hypothetical protein MGC42090	-3.29087	-4.55261	1.26173
1553212_at	K5B	keratin 5b	-3.29087	-4.55261	1.26173
1555277_a_at	SLC4A5	solute carrier family 4, sodium bicarbonate cotransporter, member 5	-3.29087	-4.55261	1.26173
1555476_at	IREB2	iron-responsive element binding protein 2	-3.29087	-4.55261	1.26173
205222_at	EHHADH	enoyl-Coenzyme A, hydratase/3-hydroxyacyl Coenzyme A dehydrogenase	-3.29087	-4.55261	1.26173
205793_x_at	TNK1	tyrosine kinase, non-receptor, 1	-3.29087	-4.55261	1.26173
206568_at	TNP1	transition protein 1 (during histone to protamine replacement)	-3.29087	-4.55261	1.26173
207552_at	---	---	-3.29087	-4.55261	1.26173
222181_at	CNOT2	CCR4-NOT transcription complex, subunit 2	-3.29087	-4.55261	1.26173
227661_at	---	---	-3.29087	-4.55261	1.26173
229162_s_at	---	---	-3.29087	-4.55261	1.26173
233438_at	C6orf162	Chromosome 6 open reading frame 162	-3.29087	-4.55261	1.26173
234654_at	C20orf4	Chromosome 20 open reading frame 4	-3.29087	-4.55261	1.26173
235680_at	STAT3	Signal transducer and activator of transcription 3 (acute-phase response factor)	-3.29087	-4.55261	1.26173
243050_at	---	---	-3.29087	-4.55261	1.26173
205986_at	AATK	apoptosis-associated tyrosine kinase	-2.40186	-3.663	1.26114
210701_at	CFDP1	craniofacial development protein 1	-2.40186	-3.663	1.26114
229924_s_at	---	---	-2.40186	-3.663	1.26114
233859_at	C14orf145	chromosome 14 open reading frame 145	-2.40186	-3.663	1.26114
244471_x_at	---	---	-2.40186	-3.663	1.26114
1557348_at	---	---	-2.75321	-4.00939	1.25619
207892_at	CD40LG	CD40 ligand (TNF superfamily, member 5, hyper-IgM syndrome)	-2.75321	-4.00939	1.25619
213692_s_at	---	---	-2.75321	-4.00939	1.25619
213917_at	---	---	-2.75321	-4.00939	1.25619
220520_s_at	FLJ20130	hypothetical protein FLJ20130	-2.75321	-4.00939	1.25619
221459_at	PNR	putative neurotransmitter receptor	-2.75321	-4.00939	1.25619
224198_at	ELA1	elastase 1, pancreatic	-2.75321	-4.00939	1.25619
230211_at	---	Transcribed locus	-2.75321	-4.00939	1.25619
230840_at	---	Hypothetical gene supported by BC035379; BC042129	-2.75321	-4.00939	1.25619
235316_at	FLJ37478	hypothetical protein FLJ37478	-2.75321	-4.00939	1.25619
238140_at	ARV1	ARV1 homolog (yeast)	-2.75321	-4.00939	1.25619
238972_at	---	---	-2.75321	-4.00939	1.25619
241221_at	---	---	-2.75321	-4.00939	1.25619
201615_x_at	CALD1	caldesmon 1	-2.06428	-3.31797	1.25369
205592_at	SLC4A1	Solute carrier family 4, anion exchanger, member 1 (erythrocyte membrane protein band 3, Diego blood group)	-2.06428	-3.31797	1.25369
240800_x_at	---	---	-2.06428	-3.31797	1.25369
229645_at	C18orf51	chromosome 18 open reading frame 51	-1.95079	-3.20369	1.2529
1559759_at	KIFC3	Kinesin family member C3	-3.67596	-4.92852	1.25255
1570128_at	DDX19L	DEAD (Asp-Glu-Ala-As) box polypeptide 19-like	-3.67596	-4.92852	1.25255
205712_at	PTPRD	protein tyrosine phosphatase, receptor type, D	-3.67596	-4.92852	1.25255
216123_x_at	ST7L	Suppression of tumorigenicity 7 like	-3.67596	-4.92852	1.25255
216487_at	---	---	-3.67596	-4.92852	1.25255
220043_s_at	MFI2	antigen p97 (melanoma associated) identified by monoclonal antibodies 133.2 and 96.5	-3.67596	-4.92852	1.25255
230660_at	SERTAD4	SERTA domain containing 4	-3.67596	-4.92852	1.25255
237197_at	LEMD1	LEM domain containing 1	-3.67596	-4.92852	1.25255
244109_at	RPL35	Ribosomal protein L35	-3.67596	-4.92852	1.25255
1553470_at	FLJ40457	hypothetical protein FLJ40457	-3.99407	-5.24557	1.2515
1554121_at	HSD17B12	hydroxysteroid (17-beta) dehydrogenase 12	-3.99407	-5.24557	1.2515
1570248_at	---	---	-3.99407	-5.24557	1.2515
236868_at	---	Homo sapiens, clone IMAGE:5200213, mRNA	-3.99407	-5.24557	1.2515
239967_at	---	---	-3.99407	-5.24557	1.2515
237905_at	KRT25A	keratin 25A	-4.08873	-5.33698	1.24825
239025_at	---	Transcribed locus, weakly similar to XP_518535.1 similar to dJ108C2.1.4 (MCM3 minichromosome maintenance deficient 3 (S. cerevisiae), variant 4) [Pan troglodytes]	-4.08873	-5.33698	1.24825
1557751_at	ZNF644	Zinc finger protein 644	-2.29413	-3.53454	1.24041
229381_at	MGC24047	hypothetical protein MGC24047	-2.29413	-3.53454	1.24041
241380_at	FLJ41603	FLJ41603 protein	-2.29413	-3.53454	1.24041
1553986_at	RASEF	RAS and EF hand domain containing	-3.90242	-5.14114	1.23871
1562719_at	---	---	-3.90242	-5.14114	1.23871
202995_s_at	FBLN1	fibulin 1	-3.90242	-5.14114	1.23871
237545_at	CAMTA1	Calmodulin binding transcription activator 1	-3.90242	-5.14114	1.23871
238380_s_at	---	---	-3.90242	-5.14114	1.23871
215439_x_at	SYNPO2	Synaptopodin 2	-1.61192	-2.84751	1.23559
233605_x_at	HNRPM	heterogeneous nuclear ribonucleoprotein M	-1.61192	-2.84751	1.23559
239532_at	---	---	-1.61192	-2.84751	1.23559
207860_at	NCR1	natural cytotoxicity triggering receptor 1	-1.77143	-3.00582	1.23438
220682_s_at	KLHL5	kelch-like 5 (Drosophila)	-2.19389	-3.4223	1.22841
1554796_at	DPP6	dipeptidylpeptidase 6	-1.71011	-2.93009	1.21998
1555464_at	IFIH1	interferon induced with helicase C domain 1	-2.68869	-3.90375	1.21506
215292_s_at	MKL1	megakaryoblastic leukemia (translocation) 1	-2.68869	-3.90375	1.21506
233195_at	DNAI1	dynein, axonemal, intermediate polypeptide 1	-2.68869	-3.90375	1.21506
234781_at	---	---	-2.68869	-3.90375	1.21506
236455_at	---	---	-2.68869	-3.90375	1.21506
1558556_at	CAMK1	Calcium/calmodulin-dependent protein kinase I	-1.98951	-3.20369	1.21419
210244_at	CAMP	cathelicidin antimicrobial peptide	-2.1062	-3.31797	1.21177
206610_s_at	F11	coagulation factor XI (plasma thromboplastin antecedent)	-2.55898	-3.76797	1.20899
216206_x_at	MAP2K7	mitogen-activated protein kinase kinase 7	-2.55898	-3.76797	1.20899
240584_at	---	---	-2.55898	-3.76797	1.20899
207611_at	HIST1H2BL	histone 1, H2bl	-3.57442	-4.77915	1.20473
211618_s_at	ALPI	alkaline phosphatase, intestinal /// alkaline phosphatase, intestinal	-3.57442	-4.77915	1.20473
220196_at	MUC16	mucin 16	-3.57442	-4.77915	1.20473
220388_at	FER1L4	fer-1-like 4 (C. elegans)	-3.57442	-4.77915	1.20473
231141_at	---	Homo sapiens, clone IMAGE:4838568, mRNA	-3.57442	-4.77915	1.20473
237787_at	---	---	-3.57442	-4.77915	1.20473
1562930_at	LOC146443	hypothetical protein LOC146443	-3.20469	-4.40851	1.20382
1569250_at	ZNF333	zinc finger protein 333	-3.20469	-4.40851	1.20382
201287_s_at	SDC1	syndecan 1	-3.20469	-4.40851	1.20382
202403_s_at	COL1A2	collagen, type I, alpha 2	-3.20469	-4.40851	1.20382
207248_at	KCNA4	potassium voltage-gated channel, shaker-related subfamily, member 4	-3.20469	-4.40851	1.20382
214286_at	GNAT1	guanine nucleotide binding protein (G protein), alpha transducing activity polypeptide 1	-3.20469	-4.40851	1.20382
215507_x_at	---	---	-3.20469	-4.40851	1.20382
216337_at	---	(clone Z146) retinal mRNA, 3' end and repeat region.	-3.20469	-4.40851	1.20382
217176_s_at	ZFX	zinc finger protein, X-linked	-3.20469	-4.40851	1.20382
222945_x_at	THEDC1	thioesterase domain containing 1	-3.20469	-4.40851	1.20382
231413_at	BACH	Brain acyl-CoA hydrolase	-3.20469	-4.40851	1.20382
233829_at	LOC343574	similar to dJ132F21.2 (Contains a novel protein similar to the L82E from Drosophila)	-3.20469	-4.40851	1.20382
234451_at	---	---	-3.20469	-4.40851	1.20382
243012_at	FAM55C	family with sequence similarity 55, member C	-3.20469	-4.40851	1.20382
244087_at	AMPD3	Adenosine monophosphate deaminase (isoform E)	-3.20469	-4.40851	1.20382
226933_s_at	---	---	-4.23407	-5.43785	1.20378
1556327_a_at	MARK4	MAP/microtubule affinity-regulating kinase 4	-2.95392	-4.15474	1.20081
205542_at	STEAP	six transmembrane epithelial antigen of the prostate	-2.95392	-4.15474	1.20081
210301_at	XDH	xanthine dehydrogenase	-2.95392	-4.15474	1.20081
220554_at	SLC22A7	solute carrier family 22 (organic anion transporter), member 7	-2.95392	-4.15474	1.20081
231801_at	NFATC2	nuclear factor of activated T-cells, cytoplasmic, calcineurin-dependent 2	-2.95392	-4.15474	1.20081
233962_at	---	---	-2.95392	-4.15474	1.20081
243470_at	ELF2	E74-like factor 2 (ets domain transcription factor)	-2.95392	-4.15474	1.20081
243513_at	---	LOC442612	-2.95392	-4.15474	1.20081
240854_x_at	---	---	0.0366747	-1.16291	1.19959
211818_s_at	PDE4C	phosphodiesterase 4C, cAMP-specific (phosphodiesterase E1 dunce homolog, Drosophila)	-2.33625	-3.53454	1.19829
222828_at	---	---	-2.33625	-3.53454	1.19829
223582_at	MASS1	monogenic, audiogenic seizure susceptibility 1 homolog (mouse)	-2.33625	-3.53454	1.19829
238708_at	BC036928	hypothetical protein BC036928	-2.33625	-3.53454	1.19829
1555129_at	---	---	-3.47828	-4.67579	1.1975
1562826_at	---	Homo sapiens, clone IMAGE:4823340, mRNA	-3.47828	-4.67579	1.1975
207502_at	GUCA2B	guanylate cyclase activator 2B (uroguanylin)	-3.47828	-4.67579	1.1975
207763_at	S100A5	S100 calcium binding protein A5	-3.47828	-4.67579	1.1975
214846_s_at	ALPK3	alpha-kinase 3	-3.47828	-4.67579	1.1975
216675_at	---	CDNA FLJ20827 fis, clone ADKA03543	-3.47828	-4.67579	1.1975
235816_s_at	Rgr	Ral-GDS related protein Rgr	-3.47828	-4.67579	1.1975
241690_at	LOC389715	hypothetical LOC389715	-3.47828	-4.67579	1.1975
244546_at	CYCS	cytochrome c, somatic	-3.47828	-4.67579	1.1975
1552669_at	PPP1R3B	protein phosphatase 1, regulatory (inhibitor) subunit 3B	-3.37052	-4.55261	1.18209
1563453_at	SLC24A3	Solute carrier family 24 (sodium/potassium/calcium exchanger), member 3	-3.37052	-4.55261	1.18209
204787_at	VSIG4	V-set and immunoglobulin domain containing 4	-3.37052	-4.55261	1.18209
210331_at	HECW1	HECT, C2 and WW domain containing E3 ubiquitin protein ligase 1	-3.37052	-4.55261	1.18209
231962_at	AP4B1	adaptor-related protein complex 4, beta 1 subunit	-3.37052	-4.55261	1.18209
233592_at	ANKRD18B /// ANKRD18A /// FLJ35740	ankyrin repeat domain 18B /// ankyrin repeat domain 18A /// FLJ35740 protein	-3.37052	-4.55261	1.18209
238319_at	---	Homo sapiens, clone IMAGE:5541716, mRNA	-3.37052	-4.55261	1.18209
241292_at	SPG20	Spastic paraplegia 20, spartin (Troyer syndrome)	-3.37052	-4.55261	1.18209
241598_at	---	---	-3.37052	-4.55261	1.18209
241633_x_at	---	Transcribed locus	-3.37052	-4.55261	1.18209
244595_at	---	---	-3.37052	-4.55261	1.18209
244783_at	---	---	-3.37052	-4.55261	1.18209
1554212_s_at	KCNS2	potassium voltage-gated channel, delayed-rectifier, subfamily S, member 2	-3.13325	-4.31498	1.18172
1559439_s_at	C21orf58	chromosome 21 open reading frame 58	-3.13325	-4.31498	1.18172
205957_at	PLXNB3	plexin B3	-3.13325	-4.31498	1.18172
206974_at	CXCR6	chemokine (C-X-C motif) receptor 6	-3.13325	-4.31498	1.18172
207372_s_at	ENTPD2	ectonucleoside triphosphate diphosphohydrolase 2	-3.13325	-4.31498	1.18172
228134_at	MYH11	myosin, heavy polypeptide 11, smooth muscle	-3.13325	-4.31498	1.18172
228568_at	Gup1	GRINL1A complex upstream protein	-3.13325	-4.31498	1.18172
230555_s_at	---	---	-3.13325	-4.31498	1.18172
232594_at	---	Hypothetical gene supported by AK001829	-3.13325	-4.31498	1.18172
242510_at	---	---	-3.13325	-4.31498	1.18172
1554584_at	DKFZP586M1120	hypothetical protein DKFZp586M1120	-2.83034	-4.00939	1.17905
220626_at	SERPINA10	serine (or cysteine) proteinase inhibitor, clade A (alpha-1 antiproteinase, antitrypsin), member 10	-2.83034	-4.00939	1.17905
228214_at	---	Transcribed locus	-2.83034	-4.00939	1.17905
243640_x_at	LRRK1	Leucine-rich repeat kinase 1	-2.83034	-4.00939	1.17905
37022_at	PRELP	proline arginine-rich end leucine-rich repeat protein	-2.24639	-3.4223	1.17591
235338_s_at	SETDB2	SET domain, bifurcated 2	-2.02929	-3.20369	1.17441
1553238_a_at	HIPK4	homeodomain interacting protein kinase 4	-1.83548	-3.00582	1.17034
216551_x_at	PLCG1	phospholipase C, gamma 1	-1.83548	-3.00582	1.17034
1564498_at	---	---	-1.95079	-3.12029	1.1695
211604_x_at	HAP1	huntingtin-associated protein 1 (neuroan 1) /// huntingtin-associated protein 1 (neuroan 1)	-1.95079	-3.12029	1.1695
204057_at	IRF8	Interferon regulatory factor 8 /// Interferon regulatory factor 8	-2.2532	-3.4223	1.1691
209365_s_at	ECM1	extracellular matrix protein 1	-2.2532	-3.4223	1.1691
1557875_at	---	Homo sapiens, clone IMAGE:5267277, mRNA	-3.76352	-4.92852	1.165
206990_at	TNR	tenascin R (restrictin, janusin)	-3.76352	-4.92852	1.165
211538_s_at	HSPA2	heat shock 70kDa protein 2	-3.76352	-4.92852	1.165
215524_x_at	TRA@ /// MGC40069	T cell receptor alpha locus /// hypothetical protein MGC40069	-3.76352	-4.92852	1.165
215745_at	---	---	-3.76352	-4.92852	1.165
216118_at	LOC441091	Hypothetical gene supported by AK022427	-3.76352	-4.92852	1.165
220051_at	PRSS21	protease, serine, 21 (testisin)	-3.76352	-4.92852	1.165
222836_at	NARG1	NMDA receptor regulated 1	-3.76352	-4.92852	1.165
230482_at	SIAT7E	Sialyltransferase 7 ((alpha-N-acetylneuraminyl-2,3-beta-galactosyl-1,3)-N-acetyl galactosaminide alpha-2,6-sialyltransferase) E	-3.76352	-4.92852	1.165
235859_at	---	---	-3.76352	-4.92852	1.165
236591_at	---	Homo sapiens, clone IMAGE:5270438, mRNA	-3.76352	-4.92852	1.165
237827_at	---	---	-3.76352	-4.92852	1.165
240567_at	---	Transcribed locus, moderately similar to XP_524454.1 LOC469069 [Pan troglodytes]	-3.76352	-4.92852	1.165
217395_at	MT4	metallothionein IV	-2.15566	-3.31797	1.16231
232893_at	DKFZp434H2226	Hypothetical protein DKFZp434H2226	-2.15566	-3.31797	1.16231
201218_at	CTBP2	C-terminal binding protein 2	-2.50206	-3.663	1.16094
224792_at	TNKS1BP1	tankyrase 1 binding protein 1, 182kDa	-2.50206	-3.663	1.16094
233585_at	SDK2	sidekick homolog 2 (chicken)	-2.50206	-3.663	1.16094
235303_at	RG9MTD3	RNA (guanine-9-) methyltransferase domain containing 3	-2.50206	-3.663	1.16094
232881_at	SANG	GNAS1 antisense	-1.77143	-2.93009	1.15866
204365_s_at	C2orf23	chromosome 2 open reading frame 23	-4.08873	-5.24557	1.15684
205109_s_at	ARHGEF4	Rho guanine nucleotide exchange factor (GEF) 4	-4.08873	-5.24557	1.15684
205386_s_at	MDM2	Mdm2, transformed 3T3 cell double minute 2, p53 binding protein (mouse)	-4.08873	-5.24557	1.15684
222783_s_at	SMOC1	SPARC related modular calcium binding 1	-4.08873	-5.24557	1.15684
244716_x_at	MGC23244	hypothetical protein MGC23244	-0.697192	-1.85306	1.15587
1569402_at	MEIS3	Meis1, myeloid ecotropic viral integration site 1 homolog 3 (mouse)	-2.75321	-3.90375	1.15054
208604_s_at	HOXA3	homeo box A3 /// homeo box A3	-2.75321	-3.90375	1.15054
210440_s_at	CDC14A	CDC14 cell division cycle 14 homolog A (S. cerevisiae)	-2.75321	-3.90375	1.15054
211176_s_at	PAX4	paired box gene 4	-2.75321	-3.90375	1.15054
215481_s_at	PEX5	peroxisomal biogenesis factor 5	-2.75321	-3.90375	1.15054
223333_s_at	ANGPTL4	angiopoietin-like 4	-2.75321	-3.90375	1.15054
235620_x_at	ZNF237	Zinc finger protein 237	-2.75321	-3.90375	1.15054
244029_at	CPNE5	Copine V	-2.75321	-3.90375	1.15054
1552698_at	MGC16703	alpha tubulin-like	-2.61814	-3.76797	1.14983
1561044_at	---	Homo sapiens, clone IMAGE:5548255, mRNA	-2.61814	-3.76797	1.14983
1561918_at	---	Homo sapiens, clone IMAGE:3617287, mRNA	-2.61814	-3.76797	1.14983
1568879_a_at	LAMA3	laminin, alpha 3	-2.61814	-3.76797	1.14983
217634_at	LOC387648	similar to supervillin isoform 2; membrane-associated F-actin binding protein p205; archvillin	-2.61814	-3.76797	1.14983
222012_at	---	---	-2.61814	-3.76797	1.14983
229432_at	NAGS	N-acetylglutamate synthase	-2.61814	-3.76797	1.14983
235672_at	MAP6	microtubule-associated protein 6	-2.61814	-3.76797	1.14983
238097_at	GAS6	Growth arrest-specific 6	-2.61814	-3.76797	1.14983
238754_at	PTCH	Patched homolog (Drosophila)	-2.61814	-3.76797	1.14983
239219_at	AURKB	aurora kinase B	-2.61814	-3.76797	1.14983
243900_at	LOC474170	C114 SLIT-like testicular protein	-2.61814	-3.76797	1.14983
1553336_a_at	FLJ35954	hypothetical protein FLJ35954	-3.99407	-5.14114	1.14706
1556259_at	IGSF4	Immunoglobulin superfamily, member 4	-3.99407	-5.14114	1.14706
1559245_at	SORBS1	Sorbin and SH3 domain containing 1	-3.99407	-5.14114	1.14706
1559893_at	FLJ38348	hypothetical protein FLJ38348	-3.99407	-5.14114	1.14706
1563339_at	RHBDL2	Rhomboid, veinlet-like 2 (Drosophila)	-3.99407	-5.14114	1.14706
208342_x_at	CSH2	chorionic somatomammotropin hormone 2	-3.99407	-5.14114	1.14706
217203_at	---	---	-3.99407	-5.14114	1.14706
217533_x_at	KIAA1935	KIAA1935 protein	-3.99407	-5.14114	1.14706
227614_at	FLJ22761	hypothetical protein FLJ22761	-3.99407	-5.14114	1.14706
230301_at	---	---	-3.99407	-5.14114	1.14706
244858_at	TGIF	TGFB-induced factor (TALE family homeobox)	-2.06428	-3.20369	1.13942
220712_at	---	---	-1.71011	-2.84751	1.13741
217353_at	HNRPA1 /// LOC441507	heterogeneous nuclear ribonucleoprotein A1 /// similar to Heterogeneous nuclear ribonucleoprotein A1 (Helix-destabilizing protein) (Single-strand binding protein) (hnRNP core protein A1) (HDP)	-2.40186	-3.53454	1.13268
230726_at	---	---	-2.40186	-3.53454	1.13268
231934_at	NANS	N-acetylneuraminic acid synthase (sialic acid synthase)	-2.40186	-3.53454	1.13268
234305_s_at	MLZE	melanoma-derived leucine zipper, extra-nuclear factor	-2.40186	-3.53454	1.13268
240503_at	R3HDM	R3H domain (binds single-stranded nucleic acids) containing	-2.40186	-3.53454	1.13268
242128_at	OTX2	orthodenticle homolog 2 (Drosophila)	2.30519	1.17265	1.13254
227622_at	PCF11	pre-mRNA cleavage complex II protein Pcf11	-1.55275	-2.68486	1.13211
233961_at	GPR51	G protein-coupled receptor 51	-1.41464	-2.54601	1.13138
1556046_a_at	LOC157627	hypothetical protein LOC157627	-1.98951	-3.12029	1.13079
207189_s_at	ZZEF1	zinc finger, ZZ type with EF hand domain 1	-1.98951	-3.12029	1.13079
232761_at	COX4I2	cytochrome c oxidase subunit IV isoform 2 (lung)	-1.98951	-3.12029	1.13079
239816_at	---	---	-2.29413	-3.4223	1.12817
1555944_at	C9orf10	chromosome 9 open reading frame 10	-3.02983	-4.15474	1.12491
1558976_x_at	LOC124402	LOC124402	-3.02983	-4.15474	1.12491
1561048_at	RARSL	arginyl-tRNA synthetase-like	-3.02983	-4.15474	1.12491
206297_at	CTRC	chymotrypsin C (caldecrin)	-3.02983	-4.15474	1.12491
206882_at	SLC1A6	solute carrier family 1 (high affinity aspartate/glutamate transporter), member 6	-3.02983	-4.15474	1.12491
211254_x_at	RHAG	Rhesus blood group-associated glycoprotein	-3.02983	-4.15474	1.12491
227943_at	---	---	-3.02983	-4.15474	1.12491
232185_at	C20orf132	chromosome 20 open reading frame 132	-3.02983	-4.15474	1.12491
234698_at	---	---	-3.02983	-4.15474	1.12491
240325_x_at	---	CDNA FLJ40328 fis, clone TESTI2031356	-3.02983	-4.15474	1.12491
231302_at	---	---	-1.80556	-2.93009	1.12452
236933_at	LOC388353	hypothetical LOC388353	-1.80556	-2.93009	1.12452
1563034_at	GPD1	glycerol-3-phosphate dehydrogenase 1 (soluble)	-3.90242	-5.02656	1.12414
1565598_at	FLJ20273	RNA-binding protein	-3.90242	-5.02656	1.12414
1566097_at	---	---	-3.90242	-5.02656	1.12414
1568938_at	LOC388628	hypothetical gene supported by BC021746	-3.90242	-5.02656	1.12414
1569525_s_at	LOC441969	similar to BMS1-like, ribosome assembly protein; ribosome biogenesis protein BMS1 homolog	-3.90242	-5.02656	1.12414
211092_s_at	NF2	neurofibromin 2 (bilateral acoustic neuroma)	-3.90242	-5.02656	1.12414
211357_s_at	ALDOB	aldolase B, fructose-bisphosphate	-3.90242	-5.02656	1.12414
215721_at	IGHG1	immunoglobulin heavy constant gamma 1 (G1m marker)	-3.90242	-5.02656	1.12414
217021_at	CYB5	cytochrome b-5	-3.90242	-5.02656	1.12414
219010_at	FLJ10901	hypothetical protein FLJ10901	-3.90242	-5.02656	1.12414
227996_at	FARP1	FERM, RhoGEF (ARHGEF) and pleckstrin domain protein 1 (chondrocyte-derived)	-3.90242	-5.02656	1.12414
239294_at	---	Transcribed locus	-3.90242	-5.02656	1.12414
219536_s_at	ZFP64	zinc finger protein 64 homolog (mouse)	-2.19389	-3.31797	1.12408
231054_at	SPACA4	sperm acrosome associated 4	-2.19389	-3.31797	1.12408
242844_at	PGGT1B	Protein geranylgeranyltransferase type I, beta subunit	-2.19389	-3.31797	1.12408
1566504_at	---	CDNA clone IMAGE:5265199, partial cds	-2.89134	-4.00939	1.11806
202555_s_at	MYLK	myosin, light polypeptide kinase /// myosin, light polypeptide kinase	-2.89134	-4.00939	1.11806
213412_at	TJP3	tight junction protein 3 (zona occludens 3)	-2.89134	-4.00939	1.11806
213763_at	HIPK2	Homeodomain interacting protein kinase 2	-2.89134	-4.00939	1.11806
227225_at	LOC439985	hypothetical gene supported by AK125693	-2.89134	-4.00939	1.11806
238377_s_at	---	Transcribed locus	-2.89134	-4.00939	1.11806
239221_at	GPR123	G protein-coupled receptor 123	-2.89134	-4.00939	1.11806
1558340_at	DIXDC1	DIX domain containing 1	-3.29087	-4.40851	1.11764
1562888_at	LOC112937	hypothetical protein BC011001	-3.29087	-4.40851	1.11764
1563228_x_at	MGC15523	Hypothetical protein MGC15523	-3.29087	-4.40851	1.11764
206330_s_at	SHC3	src homology 2 domain containing transforming protein C3	-3.29087	-4.40851	1.11764
211347_at	CDC14B	CDC14 cell division cycle 14 homolog B (S. cerevisiae)	-3.29087	-4.40851	1.11764
212730_at	DMN	desmuslin	-3.29087	-4.40851	1.11764
217462_at	---	---	-3.29087	-4.40851	1.11764
220491_at	HAMP	hepcidin antimicrobial peptide	-3.29087	-4.40851	1.11764
227644_at	RIMS4	regulating synaptic membrane exocytosis 4	-3.29087	-4.40851	1.11764
231859_at	C14orf132	chromosome 14 open reading frame 132	-3.29087	-4.40851	1.11764
232163_at	WDR19	WD repeat domain 19	-3.29087	-4.40851	1.11764
236682_at	---	Transcribed locus	-3.29087	-4.40851	1.11764
244692_at	FLJ39501	hypothetical protein FLJ39501	-3.29087	-4.40851	1.11764
1568986_x_at	PIGT	phosphatidylinositol glycan, class T	-0.973847	-2.08718	1.11333
1555898_at	LOC150759	Hypothetical protein LOC150759	-3.20469	-4.31498	1.11029
1556413_a_at	ADAMTS9	A disintegrin-like and metalloprotease (reprolysin type) with thrombospondin type 1 motif, 9	-3.20469	-4.31498	1.11029
1565484_x_at	EGFR	epidermal growth factor receptor (erythroblastic leukemia viral (v-erb-b) oncogene homolog, avian)	-3.20469	-4.31498	1.11029
1568612_at	GABRG2	gamma-aminobutyric acid (GABA) A receptor, gamma 2	-3.20469	-4.31498	1.11029
204271_s_at	EDNRB	endothelin receptor type B	-3.20469	-4.31498	1.11029
206784_at	AQP8	aquaporin 8	-3.20469	-4.31498	1.11029
207491_at	MOGAT2	monoacylglycerol O-acyltransferase 2	-3.20469	-4.31498	1.11029
207684_at	TBX6	T-box 6	-3.20469	-4.31498	1.11029
214266_s_at	PDLIM7	PDZ and LIM domain 7 (enigma)	-3.20469	-4.31498	1.11029
230056_at	FALZ	fetal Alzheimer antigen	-3.20469	-4.31498	1.11029
231706_s_at	EVX1	eve, even-skipped homeo box homolog 1 (Drosophila)	-3.20469	-4.31498	1.11029
232143_at	LOC400475	hypothetical gene supported by BC041891	-3.20469	-4.31498	1.11029
232389_at	---	CDNA FLJ36931 fis, clone BRACE2005290	-3.20469	-4.31498	1.11029
237960_at	---	---	-3.20469	-4.31498	1.11029
241882_at	CAMTA1	calmodulin binding transcription activator 1	-3.20469	-4.31498	1.11029
242171_at	---	---	-3.20469	-4.31498	1.11029
242644_at	EVER2	Epidermodysplasia verruciformis 2	-3.20469	-4.31498	1.11029
1554641_a_at	MGC22014	hypothetical protein MGC22014	-2.55898	-3.663	1.10403
1569495_at	FLJ30655	hypothetical protein FLJ30655	-2.55898	-3.663	1.10403
236002_at	TAOK3	TAO kinase 3	-2.55898	-3.663	1.10403
244554_at	KIAA1102	KIAA1102 protein	-2.55898	-3.663	1.10403
1555231_a_at	C21orf88	chromosome 21 open reading frame 88	-3.67596	-4.77915	1.10319
1556789_a_at	C21orf66	Chromosome 21 open reading frame 66	-3.67596	-4.77915	1.10319
210366_at	SLCO1B1	solute carrier organic anion transporter family, member 1B1	-3.67596	-4.77915	1.10319
211006_s_at	KCNB1	potassium voltage-gated channel, Shab-related subfamily, member 1	-3.67596	-4.77915	1.10319
215035_at	IGLV6-57	immunoglobulin lambda variable 6-57	-3.67596	-4.77915	1.10319
223902_at	NEF3	neurofilament 3 (150kDa medium)	-3.67596	-4.77915	1.10319
227887_at	LOC400236	hypothetical LOC400236	-3.67596	-4.77915	1.10319
232157_at	SPRY3	sprouty homolog 3 (Drosophila)	-3.67596	-4.77915	1.10319
235882_at	FLJ10979	Hypothetical protein FLJ10979	-3.67596	-4.77915	1.10319
237677_at	MUSTN1	Musculoskeletal, embryonic nuclear protein 1	-3.67596	-4.77915	1.10319
241050_at	---	Full length insert cDNA clone YB67C10	-3.67596	-4.77915	1.10319
241866_at	SLC16A7	solute carrier family 16 (monocarboxylic acid transporters), member 7	-3.67596	-4.77915	1.10319
229561_at	LOC90668	hypothetical protein BC008134	-1.03327	-2.13642	1.10314
1567358_at	NAV2	neuron navigator 2	-4.23407	-5.33698	1.10292
214930_at	SLITRK5	SLIT and NTRK-like family, member 5	-4.23407	-5.33698	1.10292
223869_at	SOST	sclerosteosis	-4.23407	-5.33698	1.10292
226210_s_at	MEG3	maternally expressed 3	-4.23407	-5.33698	1.10292
243903_at	---	---	-4.23407	-5.33698	1.10292
1555096_at	MGC46496	hypothetical protein MGC46496	-3.57442	-4.67579	1.10137
1556839_s_at	PLA2G4B /// SPTBN5	Phospholipase A2, group IVB (cytosolic) /// Spectrin, beta, non-erythrocytic 5	-3.57442	-4.67579	1.10137
1559567_at	---	Hypothetical LOC219638	-3.57442	-4.67579	1.10137
1561152_a_at	ZC3HC1	Zinc finger, C3HC type 1	-3.57442	-4.67579	1.10137
204891_s_at	LCK	lymphocyte-specific protein tyrosine kinase	-3.57442	-4.67579	1.10137
208334_at	NDST4	N-deacetylase/N-sulfotransferase (heparan glucosaminyl) 4	-3.57442	-4.67579	1.10137
208889_s_at	NCOR2	nuclear receptor co-repressor 2	-3.57442	-4.67579	1.10137
211163_s_at	TNFRSF10C	tumor necrosis factor receptor superfamily, member 10c, decoy without an intracellular domain	-3.57442	-4.67579	1.10137
215695_s_at	GYG2	glycogenin 2	-3.57442	-4.67579	1.10137
216432_at	---	---	-3.57442	-4.67579	1.10137
217272_s_at	SERPINB13	serine (or cysteine) proteinase inhibitor, clade B (ovalbumin), member 13	-3.57442	-4.67579	1.10137
219902_at	BHMT2	betaine-homocysteine methyltransferase 2	-3.57442	-4.67579	1.10137
222879_s_at	POLH	polymerase (DNA directed), eta	-3.57442	-4.67579	1.10137
229215_at	ASCL2	achaete-scute complex-like 2 (Drosophila)	-3.57442	-4.67579	1.10137
232484_at	---	MRNA; cDNA DKFZp434O1311 (from clone DKFZp434O1311)	-3.57442	-4.67579	1.10137
232501_at	---	CDNA FLJ10151 fis, clone HEMBA1003402	-3.57442	-4.67579	1.10137
240969_at	STRN	Striatin, calmodulin binding protein	-3.57442	-4.67579	1.10137
241063_at	---	---	-3.57442	-4.67579	1.10137
1560678_at	---	CDNA clone IMAGE:4827786, partial cds	-4.42148	-5.52268	1.10121
1561613_at	---	CDNA clone IMAGE:3857861, partial cds	-4.42148	-5.52268	1.10121
204991_s_at	NF2	neurofibromin 2 (bilateral acoustic neuroma)	-2.1062	-3.20369	1.09749
206955_at	AQP7	aquaporin 7	-2.1062	-3.20369	1.09749
206188_at	---	---	-1.83548	-2.93009	1.09461
223321_s_at	FGFRL1	fibroblast growth factor receptor-like 1	-1.83548	-2.93009	1.09461
208404_x_at	---	---	-2.02929	-3.12029	1.09101
228883_at	TUB	tubby homolog (mouse)	-2.02929	-3.12029	1.09101
206385_s_at	ANK3	ankyrin 3, node of Ranvier (ankyrin G)	-1.39223	-2.48113	1.0889
210636_at	PPARD	peroxisome proliferative activated receptor, delta	-2.44726	-3.53454	1.08728
216455_at	---	---	-2.44726	-3.53454	1.08728
230442_at	FLJ12998	hypothetical protein FLJ12998	-2.44726	-3.53454	1.08728
1562799_at	---	CDNA FLJ40285 fis, clone TESTI2027820	-2.33625	-3.4223	1.08606
206793_at	PNMT	phenylethanolamine N-methyltransferase	-2.33625	-3.4223	1.08606
207024_at	CHRND	cholinergic receptor, nicotinic, delta polypeptide	-2.33625	-3.4223	1.08606
211001_at	TRIM29	tripartite motif-containing 29	-2.33625	-3.4223	1.08606
224088_at	NMUR2	neuromedin U receptor 2	-2.33625	-3.4223	1.08606
224283_x_at	IL18BP	interleukin 18 binding protein	-2.33625	-3.4223	1.08606
244496_at	---	---	-2.33625	-3.4223	1.08606
201677_at	DC12	DC12 protein	-1.51999	-2.60518	1.08519
208153_s_at	FAT2	FAT tumor suppressor homolog 2 (Drosophila) /// FAT tumor suppressor homolog 2 (Drosophila)	-2.68869	-3.76797	1.07927
215272_at	---	---	-2.68869	-3.76797	1.07927
216175_at	POLD2	Polymerase (DNA directed), delta 2, regulatory subunit 50kDa	-2.68869	-3.76797	1.07927
222913_at	KLF3	Kruppel-like factor 3 (basic)	-2.68869	-3.76797	1.07927
223640_at	HCST	hematopoietic cell signal transducer	-2.68869	-3.76797	1.07927
206706_at	NTF3	neurotrophin 3	-1.77143	-2.84751	1.07608
214993_at	LOC253982	hypothetical protein LOC253982	-1.77143	-2.84751	1.07608
1553880_at	C10orf91	chromosome 10 open reading frame 91	-3.47828	-4.55261	1.07432
1563244_at	---	CDNA clone IMAGE:3881027, partial cds	-3.47828	-4.55261	1.07432
1566701_at	VRK3	Vaccinia related kinase 3	-3.47828	-4.55261	1.07432
1569171_a_at	---	---	-3.47828	-4.55261	1.07432
1569251_a_at	ZNF333	zinc finger protein 333	-3.47828	-4.55261	1.07432
204736_s_at	CSPG4	chondroitin sulfate proteoglycan 4 (melanoma-associated)	-3.47828	-4.55261	1.07432
207962_at	CAPN11	calpain 11	-3.47828	-4.55261	1.07432
208060_at	PAX7	paired box gene 7	-3.47828	-4.55261	1.07432
208538_at	ANP32C	acidic (leucine-rich) nuclear phosphoprotein 32 family, member C	-3.47828	-4.55261	1.07432
214907_at	R29124_1	carcinoembryonic antigen-related cell adhesion molecule	-3.47828	-4.55261	1.07432
216564_at	LOC402295	similar to Argininosuccinate synthase (Citrulline--aspartate ligase)	-3.47828	-4.55261	1.07432
217044_s_at	---	---	-3.47828	-4.55261	1.07432
221697_at	LOC440738	MAP1 light chain 3-like protein 2 /// MAP1 light chain 3-like protein 2	-3.47828	-4.55261	1.07432
230567_at	---	CDNA: FLJ21225 fis, clone COL00719	-3.47828	-4.55261	1.07432
231089_at	---	CDNA FLJ34446 fis, clone HLUNG2002050	-3.47828	-4.55261	1.07432
231152_at	---	Transcribed locus	-3.47828	-4.55261	1.07432
233762_at	---	CDNA FLJ13711 fis, clone PLACE2000379	-3.47828	-4.55261	1.07432
235633_at	SLC2A1	Solute carrier family 2 (facilitated glucose transporter), member 1	-3.47828	-4.55261	1.07432
236084_at	BACH2	BTB and CNC homology 1, basic leucine zipper transcription factor 2	-3.47828	-4.55261	1.07432
240329_at	---	---	-3.47828	-4.55261	1.07432
243782_at	---	---	-3.47828	-4.55261	1.07432
244352_at	---	Transcribed locus, moderately similar to NP_055301.1 neuronal thread protein AD7c-NTP [Homo sapiens]	-3.47828	-4.55261	1.07432
1557810_at	---	---	-2.83034	-3.90375	1.07341
1566721_at	C9orf13	Chromosome 9 open reading frame 13	-2.83034	-3.90375	1.07341
208210_at	MAS1	MAS1 oncogene	-2.83034	-3.90375	1.07341
214065_s_at	---	---	-2.83034	-3.90375	1.07341
217360_x_at	IGHG3 /// IGHG1	Rheumatoid arthritis synovium immunoglobulin heavy chain variable region /// IgM rheumatoid factor RF-DI1, variable heavy chain /// Immunoglobulin heavy constant gamma 3 (G3m marker) /// Immunoglobulin heavy constant gamma 1 (G1m marker) /// Immunoglobulin heavy chain VH3 (HV3019B9)	-2.83034	-3.90375	1.07341
229376_at	---	Transcribed locus	-2.83034	-3.90375	1.07341
237089_at	ADAMTS16	A disintegrin-like and metalloprotease (reprolysin type) with thrombospondin type 1 motif, 16	-2.83034	-3.90375	1.07341
237750_at	LOC63929	Hypothetical protein LOC63929	-2.83034	-3.90375	1.07341
238559_at	---	CDNA clone IMAGE:5266242, partial cds	-2.83034	-3.90375	1.07341
207105_s_at	PIK3R2	phosphoinositide-3-kinase, regulatory subunit 2 (p85 beta)	-1.61192	-2.68486	1.07294
1555752_at	STH	saitohin	-2.2532	-3.31797	1.06477
217166_at	---	---	-2.2532	-3.31797	1.06477
217793_at	RAB11B	RAB11B, member RAS oncogene family	-2.2532	-3.31797	1.06477
227365_at	ATCAY	ataxia, cerebellar, Cayman type (caytaxin)	-2.2532	-3.31797	1.06477
230374_at	PPP1R14B	protein phosphatase 1, regulatory (inhibitor) subunit 14B	-2.2532	-3.31797	1.06477
244751_at	PCP2	Purkinje cell protein 2	-2.2532	-3.31797	1.06477
207692_s_at	AGC1	aggrecan 1 (chondroitin sulfate proteoglycan 1, large aggregating proteoglycan, antigen identified by monoclonal antibody A0122)	-2.06428	-3.12029	1.05601
214340_at	ALOX12P2	arachidonate 12-lipoxygenase pseudogene 2	-2.06428	-3.12029	1.05601
207003_at	GUCA2A	guanylate cyclase activator 2A (guanylin)	-2.95392	-4.00939	1.05547
213747_at	---	---	-2.95392	-4.00939	1.05547
221131_at	A4GNT	alpha-1,4-N-acetylglucosaminyltransferase	-2.95392	-4.00939	1.05547
223179_at	YPEL3	yippee-like 3 (Drosophila)	-2.95392	-4.00939	1.05547
229423_at	---	---	-2.95392	-4.00939	1.05547
232363_at	PSIP1	PC4 and SFRS1 interacting protein 1	-2.95392	-4.00939	1.05547
233272_at	FLJ23451	Hypothetical protein FLJ23451	-2.95392	-4.00939	1.05547
234462_at	---	---	-2.95392	-4.00939	1.05547
236530_at	FLJ14249	HS1-binding protein 3	-2.95392	-4.00939	1.05547
237121_at	---	Transcribed locus, moderately similar to NP_001645.1 v-raf murine sarcoma 3611 viral oncogene homolog 1 [Homo sapiens]	-2.95392	-4.00939	1.05547
237174_at	---	Transcribed locus, weakly similar to NP_997354.1 FLJ42200 protein [Homo sapiens]	-2.95392	-4.00939	1.05547
240559_at	SCRL	SCRL protein	-2.95392	-4.00939	1.05547
240595_at	COMMD10	COMM domain containing 10	-2.95392	-4.00939	1.05547
238863_x_at	---	---	-1.03327	-2.08718	1.0539
1553618_at	TRIM43	tripartite motif-containing 43	-4.08873	-5.14114	1.0524
1559053_at	PPP1R7	Protein phosphatase 1, regulatory subunit 7	-4.08873	-5.14114	1.0524
1561204_at	---	Homo sapiens, clone IMAGE:5272574, mRNA	-4.08873	-5.14114	1.0524
1563027_at	---	Homo sapiens, clone IMAGE:5242593, mRNA	-4.08873	-5.14114	1.0524
1566902_at	---	---	-4.08873	-5.14114	1.0524
207255_at	LEPR	leptin receptor	-4.08873	-5.14114	1.0524
220927_s_at	HPSE2	heparanase 2	-4.08873	-5.14114	1.0524
231459_at	---	Partial mRNA, clone c1-10a10	-4.08873	-5.14114	1.0524
232572_at	KIAA0367	KIAA0367	-4.08873	-5.14114	1.0524
232862_at	ABHD5	Abhydrolase domain containing 5	-4.08873	-5.14114	1.0524
239502_at	---	---	-4.08873	-5.14114	1.0524
206747_at	KIAA0514	KIAA0514	-1.71011	-2.7593	1.04919
213447_at	IPW	imprinted in Prader-Willi syndrome	-2.15566	-3.20369	1.04804
237378_at	FLJ46321	FLJ46321 protein	-2.15566	-3.20369	1.04804
212938_at	COL6A1	collagen, type VI, alpha 1	-2.61814	-3.663	1.04486
229773_at	SNAP23	Synaptosomal-associated protein, 23kDa	-2.61814	-3.663	1.04486
241066_at	---	---	-2.61814	-3.663	1.04486
241822_at	---	---	-2.61814	-3.663	1.04486
243622_at	SPACA3	sperm acrosome associated 3	-2.61814	-3.663	1.04486
1555321_at	THEA	thioesterase, adipose associated	-3.37052	-4.40851	1.03799
1555912_at	ST7OT1	ST7 overlapping transcript 1 (antisense non-coding RNA)	-3.37052	-4.40851	1.03799
1557786_s_at	CHIC1	cysteine-rich hydrophobic domain 1	-3.37052	-4.40851	1.03799
1560782_at	---	CDNA clone IMAGE:5186324, partial cds	-3.37052	-4.40851	1.03799
1560881_a_at	C21orf22	chromosome 21 open reading frame 22	-3.37052	-4.40851	1.03799
1563340_at	---	CDNA clone IMAGE:3631793, partial cds	-3.37052	-4.40851	1.03799
1563783_a_at	ZNF333	zinc finger protein 333	-3.37052	-4.40851	1.03799
1567253_at	OR10D3P	olfactory receptor, family 10, subfamily D, member 3 pseudogene	-3.37052	-4.40851	1.03799
206891_at	ACTN3	actinin, alpha 3	-3.37052	-4.40851	1.03799
211540_s_at	RB1	retinoblastoma 1 (including osteosarcoma)	-3.37052	-4.40851	1.03799
214067_at	MGC24381	hypothetical protein MGC24381	-3.37052	-4.40851	1.03799
219227_at	FLJ14166	hypothetical protein FLJ14166	-3.37052	-4.40851	1.03799
220514_at	---	---	-3.37052	-4.40851	1.03799
221157_s_at	FBXO24	F-box protein 24	-3.37052	-4.40851	1.03799
221645_s_at	ZNF83	zinc finger protein 83 (HPF1)	-3.37052	-4.40851	1.03799
222066_at	---	---	-3.37052	-4.40851	1.03799
227721_at	CPAMD8	C3 and PZP-like, alpha-2-macroglobulin domain containing 8	-3.37052	-4.40851	1.03799
229652_s_at	LOC400236	hypothetical LOC400236	-3.37052	-4.40851	1.03799
230089_s_at	---	---	-3.37052	-4.40851	1.03799
232954_at	SRGAP3	SLIT-ROBO Rho GTPase activating protein 3	-3.37052	-4.40851	1.03799
233158_at	KRTHB2	keratin, hair, basic, 2	-3.37052	-4.40851	1.03799
233469_at	psiTPTE22	TPTE pseudogene	-3.37052	-4.40851	1.03799
234246_at	---	---	-3.37052	-4.40851	1.03799
234758_at	FARS2	Phenylalanine-tRNA synthetase 2 (mitochondrial)	-3.37052	-4.40851	1.03799
236720_at	---	Transcribed locus	-3.37052	-4.40851	1.03799
1561895_at	ANK2	Ankyrin 2, neuronal	-3.99407	-5.02656	1.03248
205336_at	PVALB	parvalbumin	-3.99407	-5.02656	1.03248
205973_at	FEZ1	fasciculation and elongation protein zeta 1 (zygin I)	-3.99407	-5.02656	1.03248
206655_s_at	GP1BB	glycoprotein Ib (platelet), beta polypeptide	-3.99407	-5.02656	1.03248
208010_s_at	PTPN22	protein tyrosine phosphatase, non-receptor type 22 (lymphoid)	-3.99407	-5.02656	1.03248
213125_at	OLFML2B	olfactomedin-like 2B	-3.99407	-5.02656	1.03248
214038_at	CCL8	chemokine (C-C motif) ligand 8	-3.99407	-5.02656	1.03248
222454_s_at	PARVA	parvin, alpha	-3.99407	-5.02656	1.03248
224191_x_at	ROPN1	ropporin, rhophilin associated protein 1	-3.99407	-5.02656	1.03248
236416_at	ARHGEF7	Rho guanine nucleotide exchange factor (GEF) 7	-3.99407	-5.02656	1.03248
239118_at	KCNA2	potassium voltage-gated channel, shaker-related subfamily, member 2	-3.99407	-5.02656	1.03248
241232_x_at	---	---	-3.99407	-5.02656	1.03248
242929_at	RHOH	Ras homolog gene family, member H	-3.99407	-5.02656	1.03248
243613_at	NSD1	Nuclear receptor binding SET domain protein 1	-3.99407	-5.02656	1.03248
1553940_a_at	LRRC28	leucine rich repeat containing 28	-2.50206	-3.53454	1.03248
234086_at	LHFP	Lipoma HMGIC fusion partner	-2.50206	-3.53454	1.03248
237172_at	---	Transcribed locus, moderately similar to XP_216186.1 similar to RIKEN cDNA 2010309E21 [Rattus norvegicus]	-2.50206	-3.53454	1.03248
240516_at	MGC16824	Esophageal cancer associated protein	-2.50206	-3.53454	1.03248
241144_at	---	---	-2.50206	-3.53454	1.03248
241234_at	LOC389025	hypothetical LOC389025	-2.50206	-3.53454	1.03248
241976_at	TCEA3	Transcription elongation factor A (SII), 3	-2.50206	-3.53454	1.03248
243674_at	---	---	-2.50206	-3.53454	1.03248
1557386_at	---	CDNA FLJ40603 fis, clone THYMU2011666	-3.90242	-4.92852	1.0261
1557986_s_at	ATP6V0C /// SHMT1	ATPase, H+ transporting, lysosomal 16kDa, V0 subunit c /// Serine hydroxymethyltransferase 1 (soluble)	-3.90242	-4.92852	1.0261
1558963_at	LOC196337	Hypothetical protein LOC196337	-3.90242	-4.92852	1.0261
1560784_x_at	---	CDNA clone IMAGE:5186324, partial cds	-3.90242	-4.92852	1.0261
1565150_at	---	EST from clone 76558, 5' end	-3.90242	-4.92852	1.0261
1565527_x_at	MGC40368	Hypothetical protein MGC40368	-3.90242	-4.92852	1.0261
1568723_at	ATP9B	ATPase, Class II, type 9B	-3.90242	-4.92852	1.0261
1569759_at	---	---	-3.90242	-4.92852	1.0261
202990_at	PYGL	phosphorylase, glycogen; liver (Hers disease, glycogen storage disease type VI)	-3.90242	-4.92852	1.0261
206561_s_at	AKR1B10	aldo-keto reductase family 1, member B10 (aldose reductase)	-3.90242	-4.92852	1.0261
215340_at	---	---	-3.90242	-4.92852	1.0261
216946_at	---	---	-3.90242	-4.92852	1.0261
236226_at	BTLA	B and T lymphocyte associated	-3.90242	-4.92852	1.0261
238033_at	---	---	-3.90242	-4.92852	1.0261
243581_at	GNA14	Guanine nucleotide binding protein (G protein), alpha 14	-3.90242	-4.92852	1.0261
213273_at	ODZ4	odz, odd Oz/ten-m homolog 4 (Drosophila)	-1.51999	-2.54601	1.02602
1558894_a_at	FLJ25393	hypothetical protein FLJ25393	-4.65723	-5.68144	1.02421
1553232_at	FLJ32954	hypothetical protein FLJ32954	-3.29087	-4.31498	1.0241
1556735_at	---	CDNA FLJ37075 fis, clone BRACE2015756	-3.29087	-4.31498	1.0241
1564369_at	---	CDNA: FLJ21734 fis, clone COLF1954	-3.29087	-4.31498	1.0241
1569235_a_at	---	Homo sapiens, clone IMAGE:5259419, mRNA	-3.29087	-4.31498	1.0241
211314_at	CACNA1G	calcium channel, voltage-dependent, alpha 1G subunit	-3.29087	-4.31498	1.0241
215650_at	---	CDNA FLJ11552 fis, clone HEMBA1003021	-3.29087	-4.31498	1.0241
215856_at	CD33L3	CD33 antigen-like 3	-3.29087	-4.31498	1.0241
219234_x_at	SCRN3	secernin 3	-3.29087	-4.31498	1.0241
231300_at	LOC90835	hypothetical protein LOC90835	-3.29087	-4.31498	1.0241
233719_s_at	C20orf13	chromosome 20 open reading frame 13	-3.29087	-4.31498	1.0241
236776_at	---	CDNA FLJ42077 fis, clone SYNOV2019280	-3.29087	-4.31498	1.0241
237072_at	SIPA1L2	Signal-induced proliferation-associated 1 like 2	-3.29087	-4.31498	1.0241
237455_at	---	---	-3.29087	-4.31498	1.0241
238356_at	DOCK11	dedicator of cytokinesis 11	-3.29087	-4.31498	1.0241
238721_at	MDH1B	malate dehydrogenase 1B, NAD (soluble)	-3.29087	-4.31498	1.0241
240333_at	---	Transcribed locus	-3.29087	-4.31498	1.0241
241327_at	---	Transcribed locus	-3.29087	-4.31498	1.0241
242040_at	---	---	-3.29087	-4.31498	1.0241
242814_at	SERPINB9	serine (or cysteine) proteinase inhibitor, clade B (ovalbumin), member 9	-3.29087	-4.31498	1.0241
242895_x_at	PPP1R11	Protein phosphatase 1, regulatory (inhibitor) subunit 11	-3.29087	-4.31498	1.0241
243614_s_at	MGC24039	hypothetical protein MGC24039	-3.29087	-4.31498	1.0241
1570271_at	---	Homo sapiens, clone IMAGE:4750462, mRNA	-2.29413	-3.31797	1.02384
214436_at	FBXL2	F-box and leucine-rich repeat protein 2	-2.29413	-3.31797	1.02384
228413_s_at	---	---	-2.29413	-3.31797	1.02384
233860_s_at	OBP2B /// OBP2A	odorant binding protein 2B /// odorant binding protein 2A	-2.29413	-3.31797	1.02384
203763_at	D2LIC	dynein 2 light intermediate chain	0.428343	-0.595472	1.02381
219653_at	C20orf40	chromosome 20 open reading frame 40	-1.58203	-2.60518	1.02315
225212_at	SLC25A25	solute carrier family 25 (mitochondrial carrier; phosphate carrier), member 25	-1.58203	-2.60518	1.02315
1553405_a_at	CSMD1	CUB and Sushi multiple domains 1	-3.13325	-4.15474	1.02148
1556012_at	FLJ38753	Hypothetical protein FLJ38753	-3.13325	-4.15474	1.02148
1557477_at	STIM1	Stromal interaction molecule 1	-3.13325	-4.15474	1.02148
223080_at	GLS	Glutaminase	-3.13325	-4.15474	1.02148
227823_at	RGAG4	retrotransposon gag domain containing 4	-3.13325	-4.15474	1.02148
228362_s_at	---	---	-3.13325	-4.15474	1.02148
231176_at	MGC70924	hypothetical LOC284338	-3.13325	-4.15474	1.02148
232532_at	DKFZP434P0316	hypothetical protein DKFZp434P0316	-3.13325	-4.15474	1.02148
235073_at	SCAMP4	secretory carrier membrane protein 4	-3.13325	-4.15474	1.02148
235968_at	---	---	-3.13325	-4.15474	1.02148
236453_at	LOC441422	similar to 60S ribosomal protein L7a (Surfeit locus protein 3) (PLA-X polypeptide)	-3.13325	-4.15474	1.02148
238438_at	CNOT6L	CCR4-NOT transcription complex, subunit 6-like	-3.13325	-4.15474	1.02148
238492_at	---	CDNA FLJ33148 fis, clone UTERU2000238	-3.13325	-4.15474	1.02148
1561626_at	DJ1033E15.1	hypothetical protein DJ1033E15.1	-2.40186	-3.4223	1.02044
1563407_x_at	---	---	-2.40186	-3.4223	1.02044
207215_at	HS322B1A	hypothetical protein HS322B1A	-2.40186	-3.4223	1.02044
208330_at	ALX4	aristaless-like homeobox 4	-2.40186	-3.4223	1.02044
219102_at	RCN3	reticulocalbin 3, EF-hand calcium binding domain	-1.91309	-2.93009	1.01699
232533_at	---	CDNA FLJ31054 fis, clone HSYRA2000706	-1.91309	-2.93009	1.01699
241755_at	UQCRC2	Ubiquinol-cytochrome c reductase core protein II	-1.91309	-2.93009	1.01699
1556885_at	LOC143903	Layilin	-4.42148	-5.43785	1.01637
1556573_s_at	LOC286178	hypothetical protein LOC286178	-3.76352	-4.77915	1.01563
1559568_at	EML5	Echinoderm microtubule associated protein like 5	-3.76352	-4.77915	1.01563
1561251_at	LOC285577	hypothetical protein LOC285577	-3.76352	-4.77915	1.01563
1561872_at	TGFBR2	Transforming growth factor, beta receptor II (70/80kDa)	-3.76352	-4.77915	1.01563
1566284_at	---	---	-3.76352	-4.77915	1.01563
1569859_at	---	Homo sapiens, clone IMAGE:5303433, mRNA	-3.76352	-4.77915	1.01563
207392_x_at	UGT2B15	UDP glycosyltransferase 2 family, polypeptide B15	-3.76352	-4.77915	1.01563
208547_at	HIST1H2BB	histone 1, H2bb	-3.76352	-4.77915	1.01563
210656_at	EED	embryonic ectoderm development	-3.76352	-4.77915	1.01563
213524_s_at	G0S2	putative lymphocyte G0/G1 switch gene	-3.76352	-4.77915	1.01563
231337_at	---	---	-3.76352	-4.77915	1.01563
231751_at	ABCG8	ATP-binding cassette, sub-family G (WHITE), member 8 (sterolin 2)	-3.76352	-4.77915	1.01563
232360_at	EHF	ets homologous factor	-3.76352	-4.77915	1.01563
236866_at	GALNS	Galactosamine (N-acetyl)-6-sulfate sulfatase (Morquio syndrome, mucopolysaccharidosis type IVA)	-3.76352	-4.77915	1.01563
237587_at	---	Transcribed locus	-3.76352	-4.77915	1.01563
237781_at	HORMAD2	HORMA domain containing 2	-3.76352	-4.77915	1.01563
243516_at	---	---	-3.76352	-4.77915	1.01563
213103_at	STARD13	START domain containing 13	-2.75321	-3.76797	1.01476
213905_x_at	BGN /// SDCCAG33	biglycan /// serologically defined colon cancer antigen 33	-2.75321	-3.76797	1.01476
217183_at	---	---	-2.75321	-3.76797	1.01476
234366_x_at	---	---	-2.75321	-3.76797	1.01476
237001_at	T1	Tularik gene 1	-2.75321	-3.76797	1.01476
237695_at	---	---	-2.75321	-3.76797	1.01476
244043_at	TFDP2	Transcription factor Dp-2 (E2F dimerization partner 2)	-2.75321	-3.76797	1.01476
233313_at	VPS16	Protein tyrosine phosphatase, receptor type, A	-2.1062	-3.12029	1.01409
1557193_at	PTPN2	Protein tyrosine phosphatase, non-receptor type 2	-2.89134	-3.90375	1.01241
1558174_at	FAM43A	family with sequence similarity 43, member A	-2.89134	-3.90375	1.01241
1566653_at	---	---	-2.89134	-3.90375	1.01241
210318_at	RBP3	retinol binding protein 3, interstitial	-2.89134	-3.90375	1.01241
216811_at	---	---	-2.89134	-3.90375	1.01241
223481_s_at	---	---	-2.89134	-3.90375	1.01241
227071_at	MGC15716	hypothetical protein MGC15716	-2.89134	-3.90375	1.01241
230725_at	---	---	-2.89134	-3.90375	1.01241
233410_at	---	---	-2.89134	-3.90375	1.01241
235259_at	MGC29898	hypothetical protein MGC29898	-2.89134	-3.90375	1.01241
235469_at	MGC40405	hypothetical protein MGC40405	-2.89134	-3.90375	1.01241
242443_at	---	---	-2.89134	-3.90375	1.01241
1554252_a_at	LASS3	LAG1 longevity assurance homolog 3 (S. cerevisiae)	-4.23407	-5.24557	1.0115
1556828_at	MNAT1	Menage a trois 1 (CAK assembly factor)	-4.23407	-5.24557	1.0115
1557562_at	GRIPAP1	GRIP1 associated protein 1	-4.23407	-5.24557	1.0115
1557658_at	---	CDNA FLJ33670 fis, clone BRAMY2028783	-4.23407	-5.24557	1.0115
1559228_at	---	---	-4.23407	-5.24557	1.0115
1560776_at	LOC201158	Similar to CGI-148 protein	-4.23407	-5.24557	1.0115
203953_s_at	CLDN3	claudin 3	-4.23407	-5.24557	1.0115
234765_at	BAI3	Brain-specific angiogenesis inhibitor 3	-4.23407	-5.24557	1.0115
243541_at	TNC	Tenascin C (hexabrachion)	-4.23407	-5.24557	1.0115
213529_at	LOC146542	similar to hypothetical protein MGC13138	-1.67363	-2.68486	1.01123
239478_x_at	---	Full-length cDNA clone CS0CAP006YP08 of Thymus of Homo sapiens (human)	-1.67363	-2.68486	1.01123
1554170_a_at	LOC255374	similar to hypothetical protein MGC49416	-2.19389	-3.20369	1.0098
216411_s_at	GALK2	galactokinase 2	-2.19389	-3.20369	1.0098
215463_at	---	Putative olfactory receptor (clone ht2)	-4.32794	-5.33698	1.00904
1555305_at	FOXJ2	forkhead box J2	-3.67596	-4.67579	0.999822
1557196_a_at	---	MRNA; cDNA DKFZp547B198 (from clone DKFZp547B198)	-3.67596	-4.67579	0.999822
1561420_a_at	SH3BP1	SH3-domain binding protein 1	-3.67596	-4.67579	0.999822
208252_s_at	CHST3	carbohydrate (chondroitin 6) sulfotransferase 3	-3.67596	-4.67579	0.999822
214994_at	APOBEC3F	apolipoprotein B mRNA editing enzyme, catalytic polypeptide-like 3F	-3.67596	-4.67579	0.999822
215918_s_at	SPTBN1	spectrin, beta, non-erythrocytic 1	-3.67596	-4.67579	0.999822
215956_at	RAB5A	RAB5A, member RAS oncogene family	-3.67596	-4.67579	0.999822
216150_at	---	CDNA FLJ11547 fis, clone HEMBA1002934	-3.67596	-4.67579	0.999822
217150_s_at	NF2	neurofibromin 2 (bilateral acoustic neuroma)	-3.67596	-4.67579	0.999822
225841_at	FLJ30525	hypothetical protein FLJ30525	-3.67596	-4.67579	0.999822
226248_s_at	KIAA1324	maba1	-3.67596	-4.67579	0.999822
231481_at	CCNB3	cyclin B3	-3.67596	-4.67579	0.999822
237095_at	ASXL2	additional sex combs like 2 (Drosophila)	-3.67596	-4.67579	0.999822
237650_at	RABGAP1L	RAB GTPase activating protein 1-like	-3.67596	-4.67579	0.999822
237948_at	---	---	-3.67596	-4.67579	0.999822
239457_at	ATP8B3	ATPase, Class I, type 8B, member 3	-3.67596	-4.67579	0.999822
239782_at	---	---	-3.67596	-4.67579	0.999822
240485_at	TTC8	Tetratricopeptide repeat domain 8	-3.67596	-4.67579	0.999822
244571_s_at	TTC12	Tetratricopeptide repeat domain 12	-3.67596	-4.67579	0.999822
227905_s_at	AZI2	5-azacytidine induced 2	-0.993386	-1.9878	0.994413
216715_at	---	---	-1.61192	-2.60518	0.993258
238199_x_at	LOC440552	similar to OK/SW-CL.16	2.06254	1.07664	0.985895
209736_at	SOX13	SRY (sex determining region Y)-box 13	-1.15372	-2.13642	0.982695
201983_s_at	EGFR	epidermal growth factor receptor (erythroblastic leukemia viral (v-erb-b) oncogene homolog, avian)	-2.33625	-3.31797	0.981725
210369_at	SWAP70	SWAP-70 protein	-2.33625	-3.31797	0.981725
231328_s_at	RASGRP4	RAS guanyl releasing protein 4	-2.33625	-3.31797	0.981725
240145_at	---	Transcribed locus, moderately similar to NP_904328.1 Mus musculus ND1 gene	-2.33625	-3.31797	0.981725
227277_at	LYRIC	LYRIC/3D3	-1.05364	-2.03371	0.980073
1553323_a_at	CATSPER2	cation channel, sperm associated 2	-3.02983	-4.00939	0.979567
1560305_x_at	MDS028	Uncharacterized hematopoietic stem/progenitor cells protein MDS028	-3.02983	-4.00939	0.979567
206480_at	LTC4S	leukotriene C4 synthase	-3.02983	-4.00939	0.979567
216077_s_at	L3MBTL	l(3)mbt-like (Drosophila)	-3.02983	-4.00939	0.979567
217514_at	LOC147343	Hypothetical protein LOC147343	-3.02983	-4.00939	0.979567
220802_at	KCNH4	potassium voltage-gated channel, subfamily H (eag-related), member 4	-3.02983	-4.00939	0.979567
226305_at	LYNX1	Ly6/neurotoxin 1	-3.02983	-4.00939	0.979567
229740_at	RECQL5	RecQ protein-like 5 /// PP12104	-3.02983	-4.00939	0.979567
231567_s_at	TSP-NY	testis-specific protein TSP-NY	-3.02983	-4.00939	0.979567
236292_at	RNF130	Ring finger protein 130	-3.02983	-4.00939	0.979567
238474_at	NUP43	nucleoporin 43kDa	-3.02983	-4.00939	0.979567
239112_at	LOC440504	LOC440504	-3.02983	-4.00939	0.979567
240402_at	KIRREL3	Kin of IRRE like 3 (Drosophila)	-3.02983	-4.00939	0.979567
242567_at	ABTB1	ankyrin repeat and BTB (POZ) domain containing 1	-3.02983	-4.00939	0.979567
244825_at	KIAA1202	KIAA1202 protein	-3.02983	-4.00939	0.979567
211180_x_at	RUNX1	runt-related transcription factor 1 (acute myeloid leukemia 1; aml1 oncogene)	-1.95079	-2.93009	0.979294
236258_at	C20orf151	chromosome 20 open reading frame 151	-1.95079	-2.93009	0.979294
1552961_at	DCC1	Defective in sister chromatid cohesion homolog 1 (S. cerevisiae)	-3.57442	-4.55261	0.978191
1554511_at	---	---	-3.57442	-4.55261	0.978191
205177_at	TNNI1	troponin I, skeletal, slow	-3.57442	-4.55261	0.978191
206717_at	MYH8	myosin, heavy polypeptide 8, skeletal muscle, perinatal	-3.57442	-4.55261	0.978191
206720_at	MGAT5	mannosyl (alpha-1,6-)-glycoprotein beta-1,6-N-acetyl-glucosaminyltransferase	-3.57442	-4.55261	0.978191
208131_s_at	PTGIS	prostaglandin I2 (prostacyclin) synthase /// prostaglandin I2 (prostacyclin) synthase	-3.57442	-4.55261	0.978191
211891_s_at	ARHGEF4	Rho guanine nucleotide exchange factor (GEF) 4	-3.57442	-4.55261	0.978191
215797_at	MGC40069	hypothetical protein MGC40069	-3.57442	-4.55261	0.978191
215868_x_at	---	TGF-betaIIR beta	-3.57442	-4.55261	0.978191
216676_x_at	KIR3DL3	killer cell immunoglobulin-like receptor, three domains, long cytoplasmic tail, 3	-3.57442	-4.55261	0.978191
217271_at	GNA11	guanine nucleotide binding protein (G protein), alpha 11 (Gq class)	-3.57442	-4.55261	0.978191
221626_at	ZNF506	zinc finger protein 506	-3.57442	-4.55261	0.978191
222054_at	---	Similar to Peptidyl-prolyl cis-trans isomerase E (PPIase E) (Rotamase E) (Cyclophilin E) (Cyclophilin 33)	-3.57442	-4.55261	0.978191
222226_at	---	---	-3.57442	-4.55261	0.978191
228182_at	ADCY5	adenylate cyclase 5	-3.57442	-4.55261	0.978191
228942_s_at	DAB2IP	DAB2 interacting protein	-3.57442	-4.55261	0.978191
229252_at	NOS3AS	nitric oxide synthase 3 antisense	-3.57442	-4.55261	0.978191
231015_at	KLF15	Kruppel-like factor 15	-3.57442	-4.55261	0.978191
231671_at	---	---	-3.57442	-4.55261	0.978191
237396_at	HIPK3	Homeodomain interacting protein kinase 3	-3.57442	-4.55261	0.978191
240403_at	C21orf7	Chromosome 21 open reading frame 7	-3.57442	-4.55261	0.978191
242301_at	CBLN2	cerebellin 2 precursor	-3.57442	-4.55261	0.978191
243574_at	LPP	LIM domain containing preferred translocation partner in lipoma	-3.57442	-4.55261	0.978191
244392_at	USP3	Ubiquitin specific protease 3	-3.57442	-4.55261	0.978191
244883_at	---	Transcribed locus	-3.57442	-4.55261	0.978191
214253_s_at	DTNB	dystrobrevin, beta	-1.87118	-2.84751	0.976334
1555215_a_at	HRH3	histamine receptor H3	-2.55898	-3.53454	0.975566
1560656_at	LOC151363	hypothetical LOC151363	-2.55898	-3.53454	0.975566
1560922_s_at	ZNF169	zinc finger protein 169	-2.55898	-3.53454	0.975566
1562232_at	---	---	-2.55898	-3.53454	0.975566
214973_x_at	IGHD	immunoglobulin heavy constant delta	-2.55898	-3.53454	0.975566
222934_s_at	CLEC4E	C-type lectin domain family 4, member E	-2.55898	-3.53454	0.975566
223956_at	MSP	mosaic serine protease	-2.55898	-3.53454	0.975566
228047_at	RPL30	Ribosomal protein L30	-2.55898	-3.53454	0.975566
228957_at	---	---	-2.55898	-3.53454	0.975566
231443_at	---	Transcribed locus	-2.55898	-3.53454	0.975566
232026_at	HERC4	Hect domain and RLD 4	-2.55898	-3.53454	0.975566
237533_at	FLJ10094	Hypothetical protein FLJ10094	-2.55898	-3.53454	0.975566
238061_at	LGI3	leucine-rich repeat LGI family, member 3	-2.55898	-3.53454	0.975566
242670_at	---	---	-2.55898	-3.53454	0.975566
1560477_a_at	SAMD11	sterile alpha motif domain containing 11	-2.44726	-3.4223	0.975043
1561082_at	NID	nidogen (enactin)	-2.44726	-3.4223	0.975043
226018_at	Ells1	hypothetical protein Ells1	-2.44726	-3.4223	0.975043
227115_at	LOC399951	hypothetical LOC399951	-2.44726	-3.4223	0.975043
231621_at	MPZL1	Myelin protein zero-like 1	-2.44726	-3.4223	0.975043
236186_x_at	IL17RE	interleukin 17 receptor E	-2.44726	-3.4223	0.975043
236257_at	---	---	-2.44726	-3.4223	0.975043
238987_at	B4GALT1	UDP-Gal:betaGlcNAc beta 1,4- galactosyltransferase, polypeptide 1	-2.44726	-3.4223	0.975043
240947_at	TMEM16F	transmembrane protein 16F	-2.44726	-3.4223	0.975043
241416_at	LOC155036	Hypothetical protein LOC155036	-2.44726	-3.4223	0.975043
1563872_at	LOC284395	hypothetical protein LOC284395	-1.71011	-2.68486	0.974752
204550_x_at	GSTM1	glutathione S-transferase M1	-1.71011	-2.68486	0.974752
206769_at	TMSB4Y	thymosin, beta 4, Y-linked	-1.71011	-2.68486	0.974752
217142_at	---	---	-1.01319	-1.9878	0.974606
1553258_at	FLJ30679	hypothetical protein FLJ30679	-2.68869	-3.663	0.974306
1556527_a_at	---	CDNA clone IMAGE:4402168, partial cds	-2.68869	-3.663	0.974306
1560097_at	KIAA1937	KIAA1937 protein	-2.68869	-3.663	0.974306
1565843_s_at	---	---	-2.68869	-3.663	0.974306
209386_at	TM4SF1	transmembrane 4 superfamily member 1	-2.68869	-3.663	0.974306
213636_at	KIAA1045	KIAA1045	-2.68869	-3.663	0.974306
215613_at	ADAM12	A disintegrin and metalloproteinase domain 12 (meltrin alpha)	-2.68869	-3.663	0.974306
220862_s_at	USP22	ubiquitin specific protease 22	-2.68869	-3.663	0.974306
223536_at	PSD2	pleckstrin and Sec7 domain containing 2	-2.68869	-3.663	0.974306
228097_at	MYLIP	myosin regulatory light chain interacting protein	-2.68869	-3.663	0.974306
229439_s_at	FLJ20273	RNA-binding protein	-2.68869	-3.663	0.974306
231900_at	---	---	-2.68869	-3.663	0.974306
232083_at	C20orf23	chromosome 20 open reading frame 23	-2.68869	-3.663	0.974306
233777_at	---	---	-2.68869	-3.663	0.974306
1557817_a_at	---	HSPC103	-1.31645	-2.28811	0.971659
239391_at	C9orf10OS	Chromosome 9 open reading frame 10 opposite strand	-1.31645	-2.28811	0.971659
210163_at	CXCL11	chemokine (C-X-C motif) ligand 11	-1.11652	-2.08718	0.970654
231731_at	OTX2	orthodenticle homolog 2 (Drosophila)	0.26527	-0.704975	0.970244
225047_at	NUPL1	nucleoporin like 1	0.205318	-0.759388	0.964706
1555989_at	DAAM1	Dishevelled associated activator of morphogenesis 1	-2.15566	-3.12029	0.964634
1557091_at	FLJ36070	hypothetical protein FLJ36070	-1.64244	-2.60518	0.962736
206194_at	HOXC4	homeo box C4	-1.64244	-2.60518	0.962736
235443_at	---	CDNA FLJ35141 fis, clone PLACE6009527	-1.39223	-2.35208	0.959846
206057_x_at	SPN	sialophorin (gpL115, leukosialin, CD43)	-1.80556	-2.7593	0.953733
211133_x_at	LILRB3	leukocyte immunoglobulin-like receptor, subfamily B (with TM and ITIM domains), member 3	-1.80556	-2.7593	0.953733
214301_s_at	---	---	-2.2532	-3.20369	0.95049
230202_at	---	---	-2.2532	-3.20369	0.95049
242161_at	STK17A	Serine/threonine kinase 17a (apoptosis-inducing)	-2.2532	-3.20369	0.95049
1553166_at	CDH24	cadherin-like 24	-3.20469	-4.15474	0.950045
1560026_at	LOC149401	Hypothetical protein LOC149401	-3.20469	-4.15474	0.950045
1566518_at	---	---	-3.20469	-4.15474	0.950045
201461_s_at	MAPKAPK2	mitogen-activated protein kinase-activated protein kinase 2	-3.20469	-4.15474	0.950045
207553_at	OPRK1	opioid receptor, kappa 1	-3.20469	-4.15474	0.950045
217113_at	---	---	-3.20469	-4.15474	0.950045
221930_at	---	---	-3.20469	-4.15474	0.950045
223484_at	NMES1	normal mucosa of esophagus specific 1	-3.20469	-4.15474	0.950045
224065_at	HIPK2	homeodomain interacting protein kinase 2	-3.20469	-4.15474	0.950045
226788_at	---	---	-3.20469	-4.15474	0.950045
228072_at	SYT12	synaptotagmin XII	-3.20469	-4.15474	0.950045
229399_at	C10orf118	chromosome 10 open reading frame 118	-3.20469	-4.15474	0.950045
231672_at	---	---	-3.20469	-4.15474	0.950045
237267_at	---	Transcribed locus	-3.20469	-4.15474	0.950045
241039_at	---	---	-3.20469	-4.15474	0.950045
242549_at	PRKD3	protein kinase D3	-3.20469	-4.15474	0.950045
1554006_a_at	LLGL2	lethal giant larvae homolog 2 (Drosophila)	-2.95392	-3.90375	0.949826
1562488_at	C18orf30	chromosome 18 open reading frame 30	-2.95392	-3.90375	0.949826
1570057_x_at	---	CDNA clone MGC:11077 IMAGE:3688915, complete cds	-2.95392	-3.90375	0.949826
211560_s_at	ALAS2	aminolevulinate, delta-, synthase 2 (sideroblastic/hypochromic anemia)	-2.95392	-3.90375	0.949826
212611_at	DTX4	deltex 4 homolog (Drosophila)	-2.95392	-3.90375	0.949826
213767_at	KSR	kinase suppressor of ras	-2.95392	-3.90375	0.949826
216766_at	PRKCE	Protein kinase C, epsilon	-2.95392	-3.90375	0.949826
220710_at	C15orf28	chromosome 15 open reading frame 28	-2.95392	-3.90375	0.949826
221469_at	GPR32	G protein-coupled receptor 32	-2.95392	-3.90375	0.949826
222558_at	P15RS	hypothetical protein FLJ10656	-2.95392	-3.90375	0.949826
235205_at	LOC346887	similar to solute carrier family 16 (monocarboxylic acid transporters), member 14	-2.95392	-3.90375	0.949826
236932_s_at	---	---	-2.95392	-3.90375	0.949826
238570_at	---	---	-2.95392	-3.90375	0.949826
239773_at	---	CDNA FLJ36330 fis, clone THYMU2005997	-2.95392	-3.90375	0.949826
244057_s_at	C10orf72	chromosome 10 open reading frame 72	-2.95392	-3.90375	0.949826
1558854_a_at	FLJ40342	Hypothetical protein FLJ40342	-1.34127	-2.28811	0.946839
207501_s_at	FGF12	fibroblast growth factor 12	-1.34127	-2.28811	0.946839
1552917_at	IL29	interleukin 29 (interferon, lambda 1)	-3.37052	-4.31498	0.944459
1554213_at	ARHGEF10	Rho guanine nucleotide exchange factor (GEF) 10	-3.37052	-4.31498	0.944459
1558502_s_at	DNM3	dynamin 3	-3.37052	-4.31498	0.944459
1565628_at	---	---	-3.37052	-4.31498	0.944459
1566823_a_at	---	CDNA FLJ32664 fis, clone TESTI1000088	-3.37052	-4.31498	0.944459
1566824_at	---	---	-3.37052	-4.31498	0.944459
1569430_at	C9orf115	Chromosome 9 open reading frame 115	-3.37052	-4.31498	0.944459
204556_s_at	DZIP1	DAZ interacting protein 1	-3.37052	-4.31498	0.944459
206600_s_at	SLC16A5	solute carrier family 16 (monocarboxylic acid transporters), member 5	-3.37052	-4.31498	0.944459
208998_at	UCP2	uncoupling protein 2 (mitochondrial, proton carrier)	-3.37052	-4.31498	0.944459
210019_at	CALML3	calmodulin-like 3	-3.37052	-4.31498	0.944459
215819_s_at	RHCE /// RHD	Rhesus blood group, CcEe antigens /// Rhesus blood group, D antigen	-3.37052	-4.31498	0.944459
216127_at	---	---	-3.37052	-4.31498	0.944459
216395_at	---	---	-3.37052	-4.31498	0.944459
216940_x_at	---	---	-3.37052	-4.31498	0.944459
220379_at	FSCN3	fascin homolog 3, actin-bundling protein, testicular (Strongylocentrotus purpuratus)	-3.37052	-4.31498	0.944459
220414_at	CALML5	calmodulin-like 5	-3.37052	-4.31498	0.944459
221466_at	P2RY4	pyrimidinergic receptor P2Y, G-protein coupled, 4	-3.37052	-4.31498	0.944459
230170_at	OSM	oncostatin M	-3.37052	-4.31498	0.944459
230458_at	DNB5	deleted in neuroblastoma 5	-3.37052	-4.31498	0.944459
231025_at	---	Transcribed locus	-3.37052	-4.31498	0.944459
233646_at	LMO7	LIM domain 7	-3.37052	-4.31498	0.944459
237156_at	---	---	-3.37052	-4.31498	0.944459
237494_at	---	---	-3.37052	-4.31498	0.944459
239381_at	KLK7	kallikrein 7 (chymotryptic, stratum corneum)	-3.37052	-4.31498	0.944459
1560386_at	XPO1	Exportin 1 (CRM1 homolog, yeast)	-1.46831	-2.41139	0.943083
237977_at	---	---	-1.46831	-2.41139	0.943083
206614_at	GDF5	growth differentiation factor 5 (cartilage-derived morphogenetic protein-1)	-2.06428	-3.00582	0.941538
216061_x_at	PDGFB	platelet-derived growth factor beta polypeptide (simian sarcoma viral (v-sis) oncogene homolog)	-2.06428	-3.00582	0.941538
237766_at	ATP9B	ATPase, Class II, type 9B	-2.06428	-3.00582	0.941538
1553660_at	HUS1B	HUS1 checkpoint homolog b (S. pombe)	-1.98951	-2.93009	0.940581
224555_x_at	IL1F7	interleukin 1 family, member 7 (zeta)	-1.98951	-2.93009	0.940581
230295_at	SOLH	small optic lobes homolog (Drosophila)	-1.98951	-2.93009	0.940581
239035_at	MTHFR	5,10-methylenetetrahydrofolate reductase (NADPH)	-1.98951	-2.93009	0.940581
1552940_at	HE9	putative membrane protein HE9	-4.08873	-5.02656	0.937825
1554710_at	KCNMB1	potassium large conductance calcium-activated channel, subfamily M, beta member 1	-4.08873	-5.02656	0.937825
1558346_at	COX17	COX17 homolog, cytochrome c oxidase assembly protein (yeast)	-4.08873	-5.02656	0.937825
1561185_at	CLONE795723	hypothetical transcript 795723	-4.08873	-5.02656	0.937825
1561561_x_at	RAD52	RAD52 homolog (S. cerevisiae)	-4.08873	-5.02656	0.937825
1562139_a_at	FOXP2	forkhead box P2	-4.08873	-5.02656	0.937825
1565339_at	FLJ43808	FLJ43808 protein	-4.08873	-5.02656	0.937825
203475_at	CYP19A1	cytochrome P450, family 19, subfamily A, polypeptide 1	-4.08873	-5.02656	0.937825
204654_s_at	TFAP2A	transcription factor AP-2 alpha (activating enhancer binding protein 2 alpha)	-4.08873	-5.02656	0.937825
205958_x_at	CSHL1	chorionic somatomammotropin hormone-like 1	-4.08873	-5.02656	0.937825
206465_at	BG1	lipidosin	-4.08873	-5.02656	0.937825
209168_at	GPM6B	glycoprotein M6B	-4.08873	-5.02656	0.937825
216970_at	---	---	-4.08873	-5.02656	0.937825
222834_s_at	GNG12	guanine nucleotide binding protein (G protein), gamma 12	-4.08873	-5.02656	0.937825
233016_at	---	Homo sapiens, clone IMAGE:4214313, mRNA	-4.08873	-5.02656	0.937825
234069_at	---	CDNA FLJ10227 fis, clone HEMBB1000103	-4.08873	-5.02656	0.937825
234717_at	---	---	-4.08873	-5.02656	0.937825
235650_at	FLJ23834	hypothetical protein FLJ23834	-4.08873	-5.02656	0.937825
236377_at	KIAA1944	KIAA1944 protein	-4.08873	-5.02656	0.937825
237441_at	---	---	-4.08873	-5.02656	0.937825
238498_at	---	MRNA full length insert cDNA clone EUROIMAGE 1090207	-4.08873	-5.02656	0.937825
242283_at	MGC27277	hypothetical protein MGC27277	-4.08873	-5.02656	0.937825
242845_at	---	MRNA; cDNA DKFZp564B213 (from clone DKFZp564B213)	-4.08873	-5.02656	0.937825
243803_at	FLJ40427	hypothetical protein FLJ40427	-4.08873	-5.02656	0.937825
243823_at	---	Transcribed locus	-4.08873	-5.02656	0.937825
1569857_s_at	TPP2	tripeptidyl peptidase II	-2.83034	-3.76797	0.937629
209640_at	PML	promyelocytic leukemia	-2.83034	-3.76797	0.937629
211562_s_at	LMOD1	leiomodin 1 (smooth muscle)	-2.83034	-3.76797	0.937629
215351_at	RTCD1	RNA terminal phosphate cyclase domain 1	-2.83034	-3.76797	0.937629
220995_at	STXBP6	syntaxin binding protein 6 (amisyn)	-2.83034	-3.76797	0.937629
223929_s_at	---	---	-2.83034	-3.76797	0.937629
234744_x_at	---	---	-2.83034	-3.76797	0.937629
237350_at	LOC143941	similar to CDNA sequence BC021608	-2.83034	-3.76797	0.937629
240813_at	---	Transcribed locus	-2.83034	-3.76797	0.937629
242914_at	---	---	-2.83034	-3.76797	0.937629
1552843_at	SLC26A1	solute carrier family 26 (sulfate transporter), member 1	-3.99407	-4.92852	0.934444
1558308_at	LOC399983	hypothetical gene supported by AK090616	-3.99407	-4.92852	0.934444
1558414_at	C9orf4	chromosome 9 open reading frame 4	-3.99407	-4.92852	0.934444
1559063_at	C21orf63	Chromosome 21 open reading frame 63	-3.99407	-4.92852	0.934444
1559427_at	MCF2L	MCF.2 cell line derived transforming sequence-like	-3.99407	-4.92852	0.934444
1561052_s_at	---	---	-3.99407	-4.92852	0.934444
1566476_at	---	---	-3.99407	-4.92852	0.934444
204130_at	HSD11B2	hydroxysteroid (11-beta) dehydrogenase 2	-3.99407	-4.92852	0.934444
208542_x_at	ZNF208	zinc finger protein 208	-3.99407	-4.92852	0.934444
214270_s_at	MAPRE3	microtubule-associated protein, RP/EB family, member 3	-3.99407	-4.92852	0.934444
215829_at	SHANK2	SH3 and multiple ankyrin repeat domains 2	-3.99407	-4.92852	0.934444
231213_at	PDE1A	phosphodiesterase 1A, calmodulin-dependent	-3.99407	-4.92852	0.934444
232525_at	SND1	Staphylococcal nuclease domain containing 1	-3.99407	-4.92852	0.934444
233967_at	---	---	-3.99407	-4.92852	0.934444
233979_s_at	ESPN	espin	-3.99407	-4.92852	0.934444
235627_at	PFN4	profilin family, member 4	-3.99407	-4.92852	0.934444
235807_at	GIT2	G protein-coupled receptor kinase interactor 2	-3.99407	-4.92852	0.934444
237913_at	---	Transcribed locus	-3.99407	-4.92852	0.934444
238301_at	---	---	-3.99407	-4.92852	0.934444
240757_at	---	---	-3.99407	-4.92852	0.934444
242599_at	WWOX	WW domain containing oxidoreductase	-3.99407	-4.92852	0.934444
244681_at	LOC255330	hypothetical protein LOC255330	-3.99407	-4.92852	0.934444
222782_s_at	GMIP	GEM interacting protein	-1.91309	-2.84751	0.93442
225412_at	FLJ14681	hypothetical protein FLJ14681	-1.15372	-2.08718	0.933452
33197_at	MYO7A	myosin VIIA (Usher syndrome 1B (autosomal recessive, severe))	-3.38154	-4.31498	0.93344
1553831_at	APOBEC3D	apolipoprotein B mRNA editing enzyme, catalytic polypeptide-like 3D	-3.47828	-4.40851	0.930229
1554742_at	PMS1	PMS1 postmeiotic segregation increased 1 (S. cerevisiae)	-3.47828	-4.40851	0.930229
1555132_at	---	---	-3.47828	-4.40851	0.930229
1556267_at	FLJ25056	hypothetical protein FLJ25056	-3.47828	-4.40851	0.930229
1559020_a_at	---	CDNA FLJ14081 fis, clone HEMBB1002280	-3.47828	-4.40851	0.930229
1560277_a_at	LOC283403	hypothetical protein LOC283403	-3.47828	-4.40851	0.930229
205820_s_at	APOC3	apolipoprotein C-III	-3.47828	-4.40851	0.930229
208008_at	DKFZP434O047	DKFZP434O047 protein	-3.47828	-4.40851	0.930229
213014_at	MAPK8IP1	mitogen-activated protein kinase 8 interacting protein 1	-3.47828	-4.40851	0.930229
214555_at	SSTR5	somatostatin receptor 5	-3.47828	-4.40851	0.930229
215662_at	MAST2	Microtubule associated serine/threonine kinase 2	-3.47828	-4.40851	0.930229
218677_at	S100A14	S100 calcium binding protein A14	-3.47828	-4.40851	0.930229
221388_at	OR1A1	olfactory receptor, family 1, subfamily A, member 1	-3.47828	-4.40851	0.930229
227753_at	FLJ90586	hypothetical protein FLJ90586	-3.47828	-4.40851	0.930229
228195_at	MGC13057	Hypothetical protein MGC13057	-3.47828	-4.40851	0.930229
233106_at	C14orf82	chromosome 14 open reading frame 82	-3.47828	-4.40851	0.930229
233125_at	---	---	-3.47828	-4.40851	0.930229
233804_at	---	Similar to bA90M5.1 (novel protein)	-3.47828	-4.40851	0.930229
240115_at	PPM1F	Protein phosphatase 1F (PP2C domain containing)	-3.47828	-4.40851	0.930229
240931_s_at	---	---	-3.47828	-4.40851	0.930229
241794_at	ACTR6	ARP6 actin-related protein 6 homolog (yeast)	-3.47828	-4.40851	0.930229
241940_at	ABHD3	Abhydrolase domain containing 3	-3.47828	-4.40851	0.930229
244045_at	---	---	-3.47828	-4.40851	0.930229
239453_at	FNBP1	Formin binding protein 1	-1.55275	-2.48113	0.928385
1569487_at	TACC3	transforming, acidic coiled-coil containing protein 3	-2.19389	-3.12029	0.926403
206410_at	NR0B2	nuclear receptor subfamily 0, group B, member 2	-2.19389	-3.12029	0.926403
224424_x_at	LOC440888	similar to ARP3BETA protein /// similar to ARP3BETA protein	-2.19389	-3.12029	0.926403
227811_at	FGD3	FGD1 family, member 3	-2.19389	-3.12029	0.926403
230533_at	PRKCBP1	protein kinase C binding protein 1	-2.19389	-3.12029	0.926403
33148_at	ZFR	zinc finger RNA binding protein	-1.91044	-2.83643	0.925994
229264_at	LOC440667	LOC440667	-0.238415	-1.16291	0.924499
1554279_a_at	CXorf34	chromosome X open reading frame 34	-1.83548	-2.7593	0.923819
44673_at	SN	Sialoadhesin	-2.18322	-3.10647	0.923245
214544_s_at	SNAP23	synaptosomal-associated protein, 23kDa	-1.36653	-2.28811	0.921583
235003_at	UHMK1	U2AF homology motif (UHM) kinase 1	-1.36653	-2.28811	0.921583
1558791_at	LOC286467	hypothetical protein LOC286467	-2.50206	-3.4223	0.920242
229602_at	---	Transcribed locus	-2.50206	-3.4223	0.920242
231865_at	KIAA1602	KIAA1602 protein	-2.50206	-3.4223	0.920242
238136_at	LOC284296	hypothetical protein LOC284296	-2.50206	-3.4223	0.920242
239266_at	---	Transcribed locus	-2.50206	-3.4223	0.920242
217019_at	---	---	-0.608435	-1.52742	0.918981
1560665_at	SCPEP1	serine carboxypeptidase 1	-4.32794	-5.24557	0.91763
1561164_at	---	Full length insert cDNA clone ZD80E07	-4.32794	-5.24557	0.91763
206111_at	RNASE2	ribonuclease, RNase A family, 2 (liver, eosinophil-derived neurotoxin)	-4.32794	-5.24557	0.91763
214688_at	TLE4	transducin-like enhancer of split 4 (E(sp1) homolog, Drosophila)	-4.32794	-5.24557	0.91763
214890_s_at	DKFZP564J102	DKFZP564J102 protein	-4.32794	-5.24557	0.91763
221200_at	---	---	-4.32794	-5.24557	0.91763
221201_s_at	ZNF155	zinc finger protein 155 (pHZ-96)	-4.32794	-5.24557	0.91763
238669_at	PTGS1	prostaglandin-endoperoxide synthase 1 (prostaglandin G/H synthase and cyclooxygenase)	-4.32794	-5.24557	0.91763
239573_at	---	Transcribed locus	-4.32794	-5.24557	0.91763
243681_at	---	Transcribed locus, moderately similar to NP_055301.1 neuronal thread protein AD7c-NTP [Homo sapiens]	-4.32794	-5.24557	0.91763
1553889_at	MRGX2	G protein-coupled receptor MRGX2	-2.61814	-3.53454	0.916398
1559977_a_at	LOC284723	hypothetical protein LOC284723	-2.61814	-3.53454	0.916398
1562411_at	LOC91807	myosin light chain kinase (MLCK)	-2.61814	-3.53454	0.916398
205819_at	MARCO	macrophage receptor with collagenous structure /// macrophage receptor with collagenous structure	-2.61814	-3.53454	0.916398
208138_at	GAS	gastrin	-2.61814	-3.53454	0.916398
211781_x_at	---	---	-2.61814	-3.53454	0.916398
214423_x_at	ALDOB	Aldolase B, fructose-bisphosphate	-2.61814	-3.53454	0.916398
216145_at	DGCR14	DiGeorge syndrome critical region gene 14	-2.61814	-3.53454	0.916398
218484_at	LOC56901	NADH:ubiquinone oxidoreductase MLRQ subunit homolog	-2.61814	-3.53454	0.916398
220328_at	PHC3	polyhomeotic like 3 (Drosophila)	-2.61814	-3.53454	0.916398
223855_s_at	GPR24	G protein-coupled receptor 24	-2.61814	-3.53454	0.916398
230359_at	KNDC1	kinase non-catalytic C-lobe domain (KIND) containing 1	-2.61814	-3.53454	0.916398
231705_at	---	---	-2.61814	-3.53454	0.916398
232270_at	C9orf3	Chromosome 9 open reading frame 3	-2.61814	-3.53454	0.916398
243331_at	LRRTM1	Leucine rich repeat transmembrane neuronal 1	-2.61814	-3.53454	0.916398
1552788_a_at	HELB	helicase (DNA) B	-2.40186	-3.31797	0.916113
207482_at	C20orf10	chromosome 20 open reading frame 10	-2.40186	-3.31797	0.916113
209260_at	SFN	stratifin	-2.40186	-3.31797	0.916113
214072_x_at	---	---	-2.40186	-3.31797	0.916113
221656_s_at	FLJ10521	hypothetical protein FLJ10521	-2.40186	-3.31797	0.916113
224839_s_at	GPT2	glutamic pyruvate transaminase (alanine aminotransferase) 2	-2.40186	-3.31797	0.916113
234746_at	IL1RAPL1	Interleukin 1 receptor accessory protein-like 1	-2.40186	-3.31797	0.916113
239021_at	---	Transcribed locus, moderately similar to XP_530714.1 LOC461168 [Pan troglodytes]	-2.40186	-3.31797	0.916113
242808_at	KIAA1991	Hypothetical protein KIAA1991	-2.40186	-3.31797	0.916113
223707_at	MGC10850	hypothetical protein MGC10850	-1.27146	-2.1874	0.915941
1555095_at	C6orf123	chromosome 6 open reading frame 123	-4.42148	-5.33698	0.915507
1565873_at	KIAA1279	KIAA1279	-4.42148	-5.33698	0.915507
204851_s_at	DCX	doublecortex; lissencephaly, X-linked (doublecortin)	-4.42148	-5.33698	0.915507
207443_at	NR2E1	nuclear receptor subfamily 2, group E, member 1	-4.42148	-5.33698	0.915507
234274_at	---	MRNA; cDNA DKFZp434M031 (from clone DKFZp434M031)	-4.42148	-5.33698	0.915507
234507_at	C20orf115	chromosome 20 open reading frame 115	-4.42148	-5.33698	0.915507
236015_at	---	---	-4.42148	-5.33698	0.915507
236768_at	---	Transcribed locus, strongly similar to XP_530021.1 LOC455901 [Pan troglodytes]	-4.42148	-5.33698	0.915507
237637_at	CGNL1	Cingulin-like 1	-4.42148	-5.33698	0.915507
238251_at	---	Transcribed locus	-4.42148	-5.33698	0.915507
241057_x_at	DDX26	DEAD/H (Asp-Glu-Ala-Asp/His) box polypeptide 26	-4.42148	-5.33698	0.915507
244517_x_at	RNF146	Ring finger protein 146	-4.42148	-5.33698	0.915507
202422_s_at	ACSL4	acyl-CoA synthetase long-chain family member 4	0.898591	-0.0165344	0.915125
201045_s_at	RAB6A	RAB6A, member RAS oncogene family	-1.77143	-2.68486	0.913428
1552559_a_at	ALS2CR7	amyotrophic lateral sclerosis 2 (juvenile) chromosome region, candidate 7	-3.76352	-4.67579	0.912266
1553045_at	WNT9A	wingless-type MMTV integration site family, member 9A	-3.76352	-4.67579	0.912266
1555324_at	PTK7	PTK7 protein tyrosine kinase 7	-3.76352	-4.67579	0.912266
1556494_at	---	Homo sapiens, clone IMAGE:5269171, mRNA	-3.76352	-4.67579	0.912266
1557664_at	LOC340239	hypothetical protein LOC340239	-3.76352	-4.67579	0.912266
1559347_at	CNOT4	CCR4-NOT transcription complex, subunit 4	-3.76352	-4.67579	0.912266
1562006_at	---	---	-3.76352	-4.67579	0.912266
1565859_at	RNU71A	RNA, U71A small nucleolar	-3.76352	-4.67579	0.912266
1569419_at	MGC48595	Hypothetical MGC48595	-3.76352	-4.67579	0.912266
205032_at	ITGA2	integrin, alpha 2 (CD49B, alpha 2 subunit of VLA-2 receptor)	-3.76352	-4.67579	0.912266
205753_at	CRP	C-reactive protein, pentraxin-related	-3.76352	-4.67579	0.912266
206210_s_at	CETP	cholesteryl ester transfer protein, plasma	-3.76352	-4.67579	0.912266
214369_s_at	RASGRP2	RAS guanyl releasing protein 2 (calcium and DAG-regulated)	-3.76352	-4.67579	0.912266
214979_at	ABCC3	ATP-binding cassette, sub-family C (CFTR/MRP), member 3	-3.76352	-4.67579	0.912266
216587_s_at	FZD8	frizzled homolog 8 (Drosophila)	-3.76352	-4.67579	0.912266
217477_at	---	---	-3.76352	-4.67579	0.912266
229686_at	P2RY8	purinergic receptor P2Y, G-protein coupled, 8	-3.76352	-4.67579	0.912266
229783_at	---	---	-3.76352	-4.67579	0.912266
236279_at	CRB3	Crumbs homolog 3 (Drosophila)	-3.76352	-4.67579	0.912266
236972_at	TRIM63	tripartite motif-containing 63	-3.76352	-4.67579	0.912266
238730_at	---	---	-3.76352	-4.67579	0.912266
240412_s_at	---	---	-3.76352	-4.67579	0.912266
243758_at	LOC392726	hypothetical LOC392726	-3.76352	-4.67579	0.912266
1555562_a_at	ZCCHC7	zinc finger, CCHC domain containing 7	-1.49989	-2.41139	0.911494
1552804_a_at	TIRAP	toll-interleukin 1 receptor (TIR) domain containing adaptor protein	-2.75321	-3.663	0.909794
1555474_at	TTLL3	tubulin tyrosine ligase-like family, member 3	-2.75321	-3.663	0.909794
1555947_at	C9orf10	chromosome 9 open reading frame 10	-2.75321	-3.663	0.909794
207061_at	ERN1	endoplasmic reticulum to nucleus signalling 1	-2.75321	-3.663	0.909794
210205_at	B3GALT4	UDP-Gal:betaGlcNAc beta 1,3-galactosyltransferase, polypeptide 4	-2.75321	-3.663	0.909794
210613_s_at	SYNGR1	synaptogyrin 1	-2.75321	-3.663	0.909794
215458_s_at	SMURF1	SMAD specific E3 ubiquitin protein ligase 1	-2.75321	-3.663	0.909794
217632_at	---	---	-2.75321	-3.663	0.909794
221717_at	---	---	-2.75321	-3.663	0.909794
222089_s_at	LOC146562	hypothetical protein AF447587	-2.75321	-3.663	0.909794
224179_s_at	ALDRL6	aldehyde reductase (aldose reductase) like 6	-2.75321	-3.663	0.909794
225631_at	KIAA1706	KIAA1706 protein	-2.75321	-3.663	0.909794
227781_x_at	DKFZP434I2117	hypothetical protein DKFZp434I2117	-2.75321	-3.663	0.909794
230616_at	---	Transcribed locus, weakly similar to NP_037106.1 laminin, beta 2 [Rattus norvegicus]	-2.75321	-3.663	0.909794
233930_at	---	---	-2.75321	-3.663	0.909794
234021_at	EML2	Echinoderm microtubule associated protein like 2	-2.75321	-3.663	0.909794
235550_at	FLJ21159	hypothetical protein FLJ21159	-2.75321	-3.663	0.909794
237060_at	YTHDF2	YTH domain family, member 2	-2.75321	-3.663	0.909794
240716_at	FLJ12572	hypothetical protein FLJ12572	-2.75321	-3.663	0.909794
1553178_a_at	SSTR3	somatostatin receptor 3	-2.29413	-3.20369	0.909559
1553209_at	FLJ14627	hypothetical protein FLJ14627	-2.29413	-3.20369	0.909559
1566581_at	SKD3	Suppressor of potassium transport defect 3	-2.29413	-3.20369	0.909559
216504_s_at	---	---	-2.29413	-3.20369	0.909559
229148_at	---	---	-2.29413	-3.20369	0.909559
236332_at	---	Transcribed locus	-2.29413	-3.20369	0.909559
240067_at	FGF12	Fibroblast growth factor 12	-2.29413	-3.20369	0.909559
1554152_a_at	OGDH	oxoglutarate (alpha-ketoglutarate) dehydrogenase (lipoamide)	-4.23407	-5.14114	0.90707
1554737_at	FBN2	fibrillin 2 (congenital contractural arachnodactyly)	-4.23407	-5.14114	0.90707
1560030_at	LOC283692	hypothetical protein LOC283692	-4.23407	-5.14114	0.90707
1561014_at	NTNG1	Netrin G1	-4.23407	-5.14114	0.90707
1563174_at	---	Homo sapiens, clone IMAGE:5742531, mRNA	-4.23407	-5.14114	0.90707
204884_s_at	HUS1	HUS1 checkpoint homolog (S. pombe)	-4.23407	-5.14114	0.90707
206226_at	HRG	histidine-rich glycoprotein	-4.23407	-5.14114	0.90707
207734_at	LAX	hypothetical protein FLJ20340	-4.23407	-5.14114	0.90707
211079_s_at	DYRK1A	dual-specificity tyrosine-(Y)-phosphorylation regulated kinase 1A /// dual-specificity tyrosine-(Y)-phosphorylation regulated kinase 1A	-4.23407	-5.14114	0.90707
211491_at	ADRA1A	adrenergic, alpha-1A-, receptor	-4.23407	-5.14114	0.90707
213960_at	---	CDNA FLJ37610 fis, clone BRCOC2011398	-4.23407	-5.14114	0.90707
214953_s_at	APP	amyloid beta (A4) precursor protein (protease nexin-II, Alzheimer disease)	-4.23407	-5.14114	0.90707
215664_s_at	EPHA5	EPH receptor A5	-4.23407	-5.14114	0.90707
216334_s_at	CYP2A13	cytochrome P450, family 2, subfamily A, polypeptide 13	-4.23407	-5.14114	0.90707
216352_x_at	PCDHGA3	protocadherin gamma subfamily A, 3	-4.23407	-5.14114	0.90707
220381_at	FLJ10312	Hypothetical protein FLJ10312	-4.23407	-5.14114	0.90707
220903_at	GFM1	G elongation factor, mitochondrial 1	-4.23407	-5.14114	0.90707
224124_at	ZRANB3	zinc finger, RAN-binding domain containing 3	-4.23407	-5.14114	0.90707
234571_at	---	Similar to Laminin receptor 1	-4.23407	-5.14114	0.90707
235982_at	FCRH1	Fc receptor-like protein 1	-4.23407	-5.14114	0.90707
237399_at	MTA3	Metastasis associated gene family, member 3	-4.23407	-5.14114	0.90707
239144_at	SMAP1	Stromal membrane-associated protein 1	-4.23407	-5.14114	0.90707
241146_at	---	Transcribed locus, weakly similar to NP_004731.2 TGFB1-induced anti-apoptotic factor 1 [Homo sapiens]	-4.23407	-5.14114	0.90707
243737_at	FLJ33979	Hypothetical protein FLJ33979	-4.23407	-5.14114	0.90707
244670_at	CDKL1	Cyclin-dependent kinase-like 1 (CDC2-related kinase)	-4.23407	-5.14114	0.90707
217473_x_at	SLC11A1	solute carrier family 11 (proton-coupled divalent metal ion transporters), member 1	-1.44506	-2.35208	0.907019
216439_at	TNK2	tyrosine kinase, non-receptor, 2	-2.02929	-2.93009	0.900802
224037_at	---	---	-2.1062	-3.00582	0.899613
230208_at	---	Transcribed locus	-2.1062	-3.00582	0.899613
233782_at	HAN11	WD-repeat protein	-2.1062	-3.00582	0.899613
229238_at	LOC400566	hypothetical gene supported by AK128660	-1.34127	-2.24024	0.89897
1563302_at	---	CDNA clone IMAGE:5296578, partial cds	-1.95079	-2.84751	0.896719
210797_s_at	OASL	2'-5'-oligoadenylate synthetase-like	-1.95079	-2.84751	0.896719
232142_at	KIAA1160	KIAA1160 protein	-1.95079	-2.84751	0.896719
215948_x_at	ZNF237	zinc finger protein 237	-1.09526	-1.9878	0.892543
1554533_at	C2	complement component 2	-4.54638	-5.43785	0.891474
227140_at	INHBA	Inhibin, beta A (activin A, activin AB alpha polypeptide)	-4.54638	-5.43785	0.891474
228732_at	---	CDNA clone IMAGE:5273964, partial cds	-4.54638	-5.43785	0.891474
231160_at	PCDH9	Protocadherin 9	-4.54638	-5.43785	0.891474
236158_at	---	Hypothetical LOC147975	-4.54638	-5.43785	0.891474
225248_at	SPPL2B	SPPL2b	-1.51999	-2.41139	0.891394
241921_x_at	FSTL3	Follistatin-like 3 (secreted glycoprotein)	-1.19838	-2.08718	0.888801
211392_s_at	ZNF278	zinc finger protein 278	-1.87118	-2.7593	0.888118
242123_at	MPRA	membrane progestin receptor alpha	-1.87118	-2.7593	0.888118
218744_s_at	PACSIN3	protein kinase C and casein kinase substrate in neurons 3	-1.46831	-2.35208	0.883773
225847_at	KIAA1363	KIAA1363 protein	-0.746071	-1.62948	0.88341
205766_at	TCAP	titin-cap (telethonin)	-1.80556	-2.68486	0.879295
209599_s_at	PRUNE	prune homolog (Drosophila)	-1.80556	-2.68486	0.879295
1552743_at	MCF2L	MCF.2 cell line derived transforming sequence-like	-3.90242	-4.77915	0.876729
1552911_at	SIGLEC11	sialic acid binding Ig-like lectin 11	-3.90242	-4.77915	0.876729
1559296_at	---	LOC440960	-3.90242	-4.77915	0.876729
1560909_x_at	---	Full length insert cDNA clone YX60B06	-3.90242	-4.77915	0.876729
1566043_at	---	---	-3.90242	-4.77915	0.876729
1566150_at	PIAS1	Protein inhibitor of activated STAT, 1	-3.90242	-4.77915	0.876729
207899_at	GIP	gastric inhibitory polypeptide	-3.90242	-4.77915	0.876729
208531_at	SERPINA2	serine (or cysteine) proteinase inhibitor, clade A (alpha-1 antiproteinase, antitrypsin), member 2	-3.90242	-4.77915	0.876729
210049_at	SERPINC1	serine (or cysteine) proteinase inhibitor, clade C (antithrombin), member 1	-3.90242	-4.77915	0.876729
215414_at	FARS2	Phenylalanine-tRNA synthetase 2 (mitochondrial)	-3.90242	-4.77915	0.876729
216327_s_at	SIGLEC8	sialic acid binding Ig-like lectin 8	-3.90242	-4.77915	0.876729
217133_x_at	CYP2B6	cytochrome P450, family 2, subfamily B, polypeptide 6	-3.90242	-4.77915	0.876729
218292_s_at	PRKAG2	protein kinase, AMP-activated, gamma 2 non-catalytic subunit	-3.90242	-4.77915	0.876729
219194_at	SEMA4G	sema domain, immunoglobulin domain (Ig), transmembrane domain (TM) and short cytoplasmic domain, (semaphorin) 4G	-3.90242	-4.77915	0.876729
220996_s_at	C1orf14	chromosome 1 open reading frame 14 /// chromosome 1 open reading frame 14	-3.90242	-4.77915	0.876729
221343_at	OR11A1	olfactory receptor, family 11, subfamily A, member 1	-3.90242	-4.77915	0.876729
227034_at	C2orf26	chromosome 2 open reading frame 26	-3.90242	-4.77915	0.876729
229328_at	ZNF540 /// DKFZp761D1918	Zinc finger protein 540 /// Hypothetical protein DKFZp761D1918	-3.90242	-4.77915	0.876729
236584_at	FLJ31031	hypothetical protein FLJ31031	-3.90242	-4.77915	0.876729
236658_at	---	---	-3.90242	-4.77915	0.876729
237801_at	---	---	-3.90242	-4.77915	0.876729
238040_at	---	---	-3.90242	-4.77915	0.876729
244700_at	SEC61B	Sec61 beta subunit	-3.90242	-4.77915	0.876729
1552494_at	TBN	taube nuss homolog (mouse)	-3.67596	-4.55261	0.876645
1557287_at	---	Homo sapiens, clone IMAGE:4837072, mRNA	-3.67596	-4.55261	0.876645
1557615_a_at	SLIT1	Slit homolog 1 (Drosophila)	-3.67596	-4.55261	0.876645
1562390_at	---	---	-3.67596	-4.55261	0.876645
204678_s_at	KCNK1	potassium channel, subfamily K, member 1	-3.67596	-4.55261	0.876645
206558_at	SIM2	single-minded homolog 2 (Drosophila)	-3.67596	-4.55261	0.876645
207330_at	PZP	pregnancy-zone protein	-3.67596	-4.55261	0.876645
207359_at	CAMKK2	calcium/calmodulin-dependent protein kinase kinase 2, beta	-3.67596	-4.55261	0.876645
207862_at	UPK2	uroplakin 2	-3.67596	-4.55261	0.876645
207878_at	HUMCYT2A	cytokeratin 2	-3.67596	-4.55261	0.876645
208135_at	TCF2	transcription factor 2, hepatic; LF-B3; variant hepatic nuclear factor	-3.67596	-4.55261	0.876645
208158_s_at	OSBPL1A	oxysterol binding protein-like 1A /// oxysterol binding protein-like 1A	-3.67596	-4.55261	0.876645
209924_at	CCL18	chemokine (C-C motif) ligand 18 (pulmonary and activation-regulated)	-3.67596	-4.55261	0.876645
216209_at	---	Hypothetical gene supported by AK057632; AL137270; BC057846	-3.67596	-4.55261	0.876645
216657_at	ATXN3	ataxin 3	-3.67596	-4.55261	0.876645
221241_s_at	BCL2L14	BCL2-like 14 (apoptosis facilitator) /// BCL2-like 14 (apoptosis facilitator)	-3.67596	-4.55261	0.876645
223814_at	TRNT1	TRNA nucleotidyl transferase, CCA-adding, 1	-3.67596	-4.55261	0.876645
231574_at	---	Transcribed locus	-3.67596	-4.55261	0.876645
231933_at	38419	membrane-associated ring finger (C3HC4) 8	-3.67596	-4.55261	0.876645
232503_at	---	---	-3.67596	-4.55261	0.876645
232877_at	---	---	-3.67596	-4.55261	0.876645
236393_at	---	Transcribed locus	-3.67596	-4.55261	0.876645
236542_at	---	---	-3.67596	-4.55261	0.876645
236690_at	---	---	-3.67596	-4.55261	0.876645
237184_at	ATXN2	Ataxin 2	-3.67596	-4.55261	0.876645
238463_at	---	Homo sapiens, clone IMAGE:5309572, mRNA	-3.67596	-4.55261	0.876645
240628_at	IGSF4	Immunoglobulin superfamily, member 4	-3.67596	-4.55261	0.876645
241778_at	---	---	-3.67596	-4.55261	0.876645
241836_x_at	---	---	-3.67596	-4.55261	0.876645
242382_at	---	Homo sapiens, clone IMAGE:5539086, mRNA	-3.67596	-4.55261	0.876645
242867_x_at	---	CDNA FLJ46900 fis, clone UTERU3022922	-3.67596	-4.55261	0.876645
243137_at	KIAA0182	KIAA0182 protein	-3.67596	-4.55261	0.876645
244099_at	---	CDNA FLJ41437 fis, clone BRHIP2007928	-3.67596	-4.55261	0.876645
1552555_at	FLJ90661	polyserase-2	-2.89134	-3.76797	0.876632
1554017_at	FLJ39378	hypothetical protein FLJ39378	-2.89134	-3.76797	0.876632
1562845_at	FLJ33915	hypothetical protein FLJ33915	-2.89134	-3.76797	0.876632
209931_s_at	FKBP1B	FK506 binding protein 1B, 12.6 kDa	-2.89134	-3.76797	0.876632
214361_s_at	RGS12	regulator of G-protein signalling 12	-2.89134	-3.76797	0.876632
215840_at	KIAA1503	Similar to KIAA1503 protein	-2.89134	-3.76797	0.876632
221754_s_at	CORO1B	coronin, actin binding protein, 1B	-2.89134	-3.76797	0.876632
236699_at	MBNL2	Muscleblind-like 2 (Drosophila)	-2.89134	-3.76797	0.876632
238373_at	LOC341567	HANP1	-2.89134	-3.76797	0.876632
243186_at	---	Full-length cDNA clone CS0DL010YP06 of B cells (Ramos cell line) Cot 25-normalized of Homo sapiens (human)	-2.89134	-3.76797	0.876632
244281_at	---	Transcribed locus, moderately similar to NP_065746.2 transcription elongation factor B polypeptide 3 binding protein 1 [Homo sapiens]	-2.89134	-3.76797	0.876632
201654_s_at	HSPG2	heparan sulfate proteoglycan 2 (perlecan)	-3.13325	-4.00939	0.876137
202274_at	ACTG2	actin, gamma 2, smooth muscle, enteric	-3.13325	-4.00939	0.876137
203559_s_at	ABP1	amiloride binding protein 1 (amine oxidase (copper-containing))	-3.13325	-4.00939	0.876137
205798_at	IL7R	interleukin 7 receptor /// interleukin 7 receptor	-3.13325	-4.00939	0.876137
208997_s_at	UCP2	uncoupling protein 2 (mitochondrial, proton carrier)	-3.13325	-4.00939	0.876137
210473_s_at	GPR125	G protein-coupled receptor 125	-3.13325	-4.00939	0.876137
214127_s_at	---	---	-3.13325	-4.00939	0.876137
215859_at	NCLN	nicalin homolog (zebrafish)	-3.13325	-4.00939	0.876137
216768_x_at	FLJ20699	Hypothetical protein FLJ20699	-3.13325	-4.00939	0.876137
220006_at	FLJ12057	hypothetical protein FLJ12057	-3.13325	-4.00939	0.876137
220879_at	---	---	-3.13325	-4.00939	0.876137
221231_s_at	C14orf102	chromosome 14 open reading frame 102 /// chromosome 14 open reading frame 102	-3.13325	-4.00939	0.876137
229339_at	MYOCD	Myocardin	-3.13325	-4.00939	0.876137
230572_at	FLJ30277	hypothetical protein FLJ30277	-3.13325	-4.00939	0.876137
232079_s_at	PVRL2	poliovirus receptor-related 2 (herpesvirus entry mediator B)	-3.13325	-4.00939	0.876137
232966_at	LOC391248	similar to LPIN3	-3.13325	-4.00939	0.876137
233308_at	COPB	Coatomer protein complex, subunit beta	-3.13325	-4.00939	0.876137
233376_at	---	G protein interaction factor 2-like mRNA sequence	-3.13325	-4.00939	0.876137
234060_at	MGC9564	Similar to RIKEN cDNA 1110002C08 gene	-3.13325	-4.00939	0.876137
235669_at	HNRPAB	Heterogeneous nuclear ribonucleoprotein A/B	-3.13325	-4.00939	0.876137
236655_at	TPD52	Tumor protein D52	-3.13325	-4.00939	0.876137
237415_at	---	Transcribed locus	-3.13325	-4.00939	0.876137
242514_at	---	---	-3.13325	-4.00939	0.876137
242720_at	ITIH4	inter-alpha (globulin) inhibitor H4 (plasma Kallikrein-sensitive glycoprotein)	-3.13325	-4.00939	0.876137
244381_at	LGALS8	Lectin, galactoside-binding, soluble, 8 (galectin 8)	-3.13325	-4.00939	0.876137
1553540_a_at	SLC29A2	solute carrier family 29 (nucleoside transporters), member 2	-3.02983	-3.90375	0.873925
1562945_at	---	CDNA clone IMAGE:3920381, partial cds	-3.02983	-3.90375	0.873925
204223_at	PRELP	proline arginine-rich end leucine-rich repeat protein	-3.02983	-3.90375	0.873925
204765_at	ARHGEF5	Rho guanine nucleotide exchange factor (GEF) 5	-3.02983	-3.90375	0.873925
205305_at	FGL1	fibrinogen-like 1	-3.02983	-3.90375	0.873925
206396_at	SLC1A1	solute carrier family 1 (neuronal/epithelial high affinity glutamate transporter, system Xag), member 1	-3.02983	-3.90375	0.873925
210159_s_at	TRIM31	tripartite motif-containing 31	-3.02983	-3.90375	0.873925
210391_at	---	---	-3.02983	-3.90375	0.873925
213900_at	C9orf61	chromosome 9 open reading frame 61	-3.02983	-3.90375	0.873925
214164_x_at	CA12	carbonic anhydrase XII	-3.02983	-3.90375	0.873925
219647_at	POPDC2	popeye domain containing 2	-3.02983	-3.90375	0.873925
219877_at	FLJ13842	hypothetical protein FLJ13842	-3.02983	-3.90375	0.873925
224554_at	GHSR	growth hormone secretagogue receptor	-3.02983	-3.90375	0.873925
229956_at	---	Transcribed locus	-3.02983	-3.90375	0.873925
230354_at	---	Transcribed locus	-3.02983	-3.90375	0.873925
233676_at	GPC6	Glypican 6	-3.02983	-3.90375	0.873925
234198_at	CSEN	Calsenilin, presenilin binding protein, EF hand transcription factor	-3.02983	-3.90375	0.873925
235823_at	LOC197322	Hypothetical protein LOC197322	-3.02983	-3.90375	0.873925
236541_at	ARSA	Arylsulfatase A	-3.02983	-3.90375	0.873925
236803_at	---	Transcribed locus, moderately similar to NP_057716.1 ADP-ribosylation factor-like [Homo sapiens]	-3.02983	-3.90375	0.873925
236993_at	---	Hypothetical gene supported by AK000477	-3.02983	-3.90375	0.873925
238202_at	---	Transcribed locus	-3.02983	-3.90375	0.873925
239111_at	---	---	-3.02983	-3.90375	0.873925
240892_at	---	---	-3.02983	-3.90375	0.873925
244426_at	---	---	-3.02983	-3.90375	0.873925
219904_at	ZSCAN5	zinc finger and SCAN domain containing 5	-1.41464	-2.28811	0.873474
1569013_s_at	LOC96610	Hypothetical protein similar to KIAA0187 gene product	-1.67363	-2.54601	0.872386
203713_s_at	LLGL2	lethal giant larvae homolog 2 (Drosophila)	-1.67363	-2.54601	0.872386
229415_at	CYCS	cytochrome c, somatic	-1.67363	-2.54601	0.872386
227945_at	TBC1D1	TBC1 (tre-2/USP6, BUB2, cdc16) domain family, member 1	-1.11652	-1.9878	0.871276
1554752_a_at	---	CDNA clone IMAGE:3528357, partial cds	-2.44726	-3.31797	0.870713
1557105_a_at	---	Zinc finger protein	-2.44726	-3.31797	0.870713
202177_at	GAS6	growth arrest-specific 6	-2.44726	-3.31797	0.870713
208145_at	---	CDNA FLJ20802 fis, clone ADSU01223	-2.44726	-3.31797	0.870713
231538_at	---	---	-2.44726	-3.31797	0.870713
1554274_a_at	SSH1	slingshot homolog 1 (Drosophila)	-2.33625	-3.20369	0.867448
1566535_at	---	---	-2.33625	-3.20369	0.867448
203516_at	SNTA1	syntrophin, alpha 1 (dystrophin-associated protein A1, 59kDa, acidic component)	-2.33625	-3.20369	0.867448
222276_at	METTL2	Methyltransferase like 2	-2.33625	-3.20369	0.867448
241923_x_at	---	---	-2.33625	-3.20369	0.867448
244822_at	GART	Phosphoribosylglycinamide formyltransferase, phosphoribosylglycinamide synthetase, phosphoribosylaminoimidazole synthetase	-2.33625	-3.20369	0.867448
229417_at	STAU2	Staufen, RNA binding protein, homolog 2 (Drosophila)	-1.73809	-2.60518	0.867092
224152_s_at	PB1	polybromo 1	-2.2532	-3.12029	0.867087
235488_at	RASL10B	RAS-like, family 10, member B	-2.2532	-3.12029	0.867087
237398_at	---	---	-2.2532	-3.12029	0.867087
237438_at	PGAM1	Phosphoglycerate mutase 1 (brain)	-2.2532	-3.12029	0.867087
241447_at	ING5	Inhibitor of growth family, member 5	-2.2532	-3.12029	0.867087
206131_at	CLPS	colipase, pancreatic	-2.06428	-2.93009	0.86581
206894_at	APOA4	apolipoprotein A-IV	-2.06428	-2.93009	0.86581
231584_s_at	---	---	-2.06428	-2.93009	0.86581
239536_at	BNIPL	BCL2/adenovirus E1B 19kD interacting protein like	-4.65723	-5.52268	0.865459
235554_x_at	MGC29898	hypothetical protein MGC29898	-1.27146	-2.13642	0.86496
1561319_at	---	CDNA clone IMAGE:5492202, partial cds	-3.29087	-4.15474	0.863863
1561402_at	LOC339894	hypothetical protein LOC339894	-3.29087	-4.15474	0.863863
1570371_a_at	SELI	selenoprotein I	-3.29087	-4.15474	0.863863
206241_at	KPNA5	karyopherin alpha 5 (importin alpha 6)	-3.29087	-4.15474	0.863863
206575_at	CDKL5	cyclin-dependent kinase-like 5	-3.29087	-4.15474	0.863863
207642_at	HCRT	hypocretin (orexin) neuropeptide precursor	-3.29087	-4.15474	0.863863
207844_at	IL13	interleukin 13	-3.29087	-4.15474	0.863863
209792_s_at	KLK10	kallikrein 10	-3.29087	-4.15474	0.863863
211840_s_at	PDE4D	phosphodiesterase 4D, cAMP-specific (phosphodiesterase E3 dunce homolog, Drosophila)	-3.29087	-4.15474	0.863863
218232_at	C1QA	complement component 1, q subcomponent, alpha polypeptide	-3.29087	-4.15474	0.863863
220000_at	SIGLEC5	sialic acid binding Ig-like lectin 5 /// sialic acid binding Ig-like lectin 5	-3.29087	-4.15474	0.863863
221147_x_at	WWOX	WW domain containing oxidoreductase	-3.29087	-4.15474	0.863863
228146_at	LOC339263	hypothetical protein LOC339263	-3.29087	-4.15474	0.863863
228675_at	---	Transcribed locus	-3.29087	-4.15474	0.863863
229745_x_at	---	---	-3.29087	-4.15474	0.863863
231123_at	TRIM36	Tripartite motif-containing 36	-3.29087	-4.15474	0.863863
238618_at	NF2	neurofibromin 2 (bilateral acoustic neuroma)	-3.29087	-4.15474	0.863863
239023_at	CDC42SE1	CDC42 small effector 1	-3.29087	-4.15474	0.863863
241515_at	DHRS3	Dehydrogenase/reductase (SDR family) member 3	-3.29087	-4.15474	0.863863
241992_at	---	Transcribed locus	-3.29087	-4.15474	0.863863
242246_x_at	MEG3	Maternally expressed 3	-3.29087	-4.15474	0.863863
242806_at	CACNA2D2	Calcium channel, voltage-dependent, alpha 2/delta subunit 2	-3.29087	-4.15474	0.863863
243241_at	NRCAM	Neuronal cell adhesion molecule	-3.29087	-4.15474	0.863863
244599_at	ITGA4	Integrin, alpha 4 (antigen CD49D, alpha 4 subunit of VLA-4 receptor)	-3.29087	-4.15474	0.863863
1556183_at	---	Homo sapiens, clone IMAGE:5167446, mRNA	-2.55898	-3.4223	0.863327
208258_s_at	GAS2L1	growth arrest-specific 2 like 1	-2.55898	-3.4223	0.863327
212026_s_at	EXOC7	exocyst complex component 7	-2.55898	-3.4223	0.863327
221901_at	KIAA1644	KIAA1644 protein	-2.55898	-3.4223	0.863327
226506_at	FLJ13710	hypothetical protein FLJ13710	-2.55898	-3.4223	0.863327
232642_at	LOC90113	hypothetical protein BC009862	-2.55898	-3.4223	0.863327
235551_at	WDR4	WD repeat domain 4	-2.55898	-3.4223	0.863327
240763_at	---	---	-2.55898	-3.4223	0.863327
225501_at	PHF6	PHD finger protein 6	2.14878	1.28679	0.861989
228810_at	FLJ40432	hypothetical protein FLJ40432	-0.993386	-1.85306	0.859677
235522_at	---	---	-0.993386	-1.85306	0.859677
1556339_a_at	UBE1C	Ubiquitin-activating enzyme E1C (UBA3 homolog, yeast)	-1.98951	-2.84751	0.858007
205585_at	ETV6	ets variant gene 6 (TEL oncogene)	-1.98951	-2.84751	0.858007
224722_at	MIB1	mindbomb homolog 1 (Drosophila)	-1.98951	-2.84751	0.858007
235586_at	---	Hypothetical gene supported by AK127523	-1.98951	-2.84751	0.858007
66053_at	DKFZp762N1910	hypothetical protein DKFZp762N1910	-4.04063	-4.89756	0.85693
238717_at	---	CDNA FLJ31114 fis, clone IMR322000379	-1.17907	-2.03371	0.854644
1552703_s_at	CASP1 /// COPl	caspase 1, apoptosis-related cysteine protease (interleukin 1, beta, convertase) /// CARD only protein	-0.385545	-1.23819	0.852649
208071_s_at	LAIR1	leukocyte-associated Ig-like receptor 1	-2.15566	-3.00582	0.850159
213206_at	GOSR2	golgi SNAP receptor complex member 2	-2.15566	-3.00582	0.850159
215048_at	SUHW2	suppressor of hairy wing homolog 2 (Drosophila)	-2.15566	-3.00582	0.850159
223925_s_at	---	---	-2.15566	-3.00582	0.850159
227837_at	FLJ20309	Hypothetical protein FLJ20309	-1.39223	-2.24024	0.848009
1559007_s_at	---	CDNA clone IMAGE:4304686, partial cds	-1.91309	-2.7593	0.846204
207183_at	GPR19	G protein-coupled receptor 19	-1.34127	-2.1874	0.846127
1559835_at	---	LOC441434	-2.68869	-3.53454	0.845846
1560630_at	---	Homo sapiens, clone IMAGE:4838137, mRNA	-2.68869	-3.53454	0.845846
1562309_s_at	PHF21B	PHD finger protein 21B	-2.68869	-3.53454	0.845846
1566842_at	---	Similar to splicing coactivator subunit SRm300; RNA binding protein; AT-rich element binding factor	-2.68869	-3.53454	0.845846
202504_at	TRIM29	tripartite motif-containing 29	-2.68869	-3.53454	0.845846
204043_at	TCN2	transcobalamin II; macrocytic anemia	-2.68869	-3.53454	0.845846
213403_at	MGC11332	Hypothetical protein MGC11332	-2.68869	-3.53454	0.845846
215577_at	UBE2E1	Ubiquitin-conjugating enzyme E2E 1 (UBC4/5 homolog, yeast)	-2.68869	-3.53454	0.845846
216273_at	---	---	-2.68869	-3.53454	0.845846
222397_at	U5-116KD	U5 snRNP-specific protein, 116 kD	-2.68869	-3.53454	0.845846
229291_at	---	---	-2.68869	-3.53454	0.845846
229379_at	---	---	-2.68869	-3.53454	0.845846
230613_at	---	Transcribed locus, strongly similar to XP_513258.1 LOC456687 [Pan troglodytes]	-2.68869	-3.53454	0.845846
234264_at	---	MRNA partial cDNA sequence from cDNA selection, DCR1-8.0	-2.68869	-3.53454	0.845846
235437_at	---	Transcribed locus, moderately similar to XP_513720.1 similar to PITSLRE serine/threonine-protein kinase CDC2L2 (Galactosyltransferase associated protein kinase p58/GTA) (Cell division cycle 2-like 2) (CDK11) [Pan troglodytes]	-2.68869	-3.53454	0.845846
239073_at	---	---	-2.68869	-3.53454	0.845846
241201_at	KIAA1530	KIAA1530 protein	-2.68869	-3.53454	0.845846
241215_at	---	Transcribed locus	-2.68869	-3.53454	0.845846
242611_at	---	---	-2.68869	-3.53454	0.845846
244834_at	MGC10731	hypothetical protein MGC10731	-2.68869	-3.53454	0.845846
1553417_at	FLJ39058	hypothetical protein FLJ39058	-4.08873	-4.92852	0.839785
1556368_at	LOC90835	Hypothetical protein LOC90835	-4.08873	-4.92852	0.839785
1556859_a_at	LOC285740	hypothetical protein LOC285740	-4.08873	-4.92852	0.839785
1557278_s_at	TNPO1	Transportin 1	-4.08873	-4.92852	0.839785
1557699_x_at	DC36	COBW-like placental protein	-4.08873	-4.92852	0.839785
1560774_at	---	CDNA FLJ40491 fis, clone TESTI2044306	-4.08873	-4.92852	0.839785
1563916_at	LOC283089	hypothetical protein LOC283089	-4.08873	-4.92852	0.839785
1569824_at	FLJ30707	Hypothetical protein FLJ30707	-4.08873	-4.92852	0.839785
203001_s_at	STMN2	stathmin-like 2	-4.08873	-4.92852	0.839785
204122_at	TYROBP	TYRO protein tyrosine kinase binding protein	-4.08873	-4.92852	0.839785
206275_s_at	MICAL2	flavoprotein oxidoreductase MICAL2	-4.08873	-4.92852	0.839785
208935_s_at	LGALS8	lectin, galactoside-binding, soluble, 8 (galectin 8)	-4.08873	-4.92852	0.839785
210181_s_at	CABP1	calcium binding protein 1 (calbrain)	-4.08873	-4.92852	0.839785
210960_at	ADRA1D	adrenergic, alpha-1D-, receptor	-4.08873	-4.92852	0.839785
215311_at	---	MRNA full length insert cDNA clone EUROIMAGE 21920	-4.08873	-4.92852	0.839785
215495_s_at	SAMD4	sterile alpha motif domain containing 4	-4.08873	-4.92852	0.839785
216442_x_at	FN1	fibronectin 1	-4.08873	-4.92852	0.839785
219803_at	ANGPTL3	angiopoietin-like 3	-4.08873	-4.92852	0.839785
219851_at	ZNF613	zinc finger protein 613	-4.08873	-4.92852	0.839785
220098_at	HYDIN	hydrocephalus inducing	-4.08873	-4.92852	0.839785
220648_at	ADARB2	adenosine deaminase, RNA-specific, B2 (RED2 homolog rat)	-4.08873	-4.92852	0.839785
222098_s_at	---	---	-4.08873	-4.92852	0.839785
224459_at	C14orf160	chromosome 14 open reading frame 160 /// chromosome 14 open reading frame 160	-4.08873	-4.92852	0.839785
224539_s_at	PCDHAC2	protocadherin alpha subfamily C, 2	-4.08873	-4.92852	0.839785
227774_s_at	---	---	-4.08873	-4.92852	0.839785
228489_at	LOC116441	hypothetical protein BC014339	-4.08873	-4.92852	0.839785
231826_at	KIAA1272	KIAA1272 protein	-4.08873	-4.92852	0.839785
234959_at	---	---	-4.08873	-4.92852	0.839785
236123_at	ST7L	Suppression of tumorigenicity 7 like	-4.08873	-4.92852	0.839785
236659_x_at	ZNF277	Zinc finger protein (C2H2 type) 277	-4.08873	-4.92852	0.839785
236840_at	LOC115749	hypothetical protein LOC115749	-4.08873	-4.92852	0.839785
237542_at	PRKCQ	Protein kinase C, theta	-4.08873	-4.92852	0.839785
239211_at	---	Transcribed locus, weakly similar to NP_060312.1 hypothetical protein FLJ20489 [Homo sapiens]	-4.08873	-4.92852	0.839785
239295_at	SRrp35	Serine-arginine repressor protein (35 kDa)	-4.08873	-4.92852	0.839785
239929_at	FLJ32569	hypothetical protein FLJ32569	-4.08873	-4.92852	0.839785
241642_x_at	TLK1	tousled-like kinase 1	-4.08873	-4.92852	0.839785
1553412_at	FLJ14442	hypothetical protein FLJ14442	-3.47828	-4.31498	0.836694
1554383_a_at	TRAM2	translocation associated membrane protein 2	-3.47828	-4.31498	0.836694
1554445_at	ZNF85	zinc finger protein 85 (HPF4, HTF1)	-3.47828	-4.31498	0.836694
1562976_at	---	Similar to RAB guanine nucleotide exchange factor (GEF) 1	-3.47828	-4.31498	0.836694
1565908_at	---	---	-3.47828	-4.31498	0.836694
1566549_at	---	---	-3.47828	-4.31498	0.836694
1569763_at	---	Homo sapiens, clone IMAGE:4823272, mRNA	-3.47828	-4.31498	0.836694
204819_at	FGD1	FYVE, RhoGEF and PH domain containing 1 (faciogenital dysplasia)	-3.47828	-4.31498	0.836694
207510_at	BDKRB1	bradykinin receptor B1	-3.47828	-4.31498	0.836694
208276_at	---	---	-3.47828	-4.31498	0.836694
208300_at	PTPRH	protein tyrosine phosphatase, receptor type, H	-3.47828	-4.31498	0.836694
211834_s_at	TP73L	tumor protein p73-like	-3.47828	-4.31498	0.836694
211886_s_at	TBX5	T-box 5	-3.47828	-4.31498	0.836694
213488_at	SNED1	sushi, nidogen and EGF-like domains 1	-3.47828	-4.31498	0.836694
213821_s_at	---	Clone 488469 iduronate-2-sulfatase (IDS2) pseudogene, mRNA sequence	-3.47828	-4.31498	0.836694
215238_s_at	DOCK9	dedicator of cytokinesis 9	-3.47828	-4.31498	0.836694
215451_s_at	MLLT2	myeloid/lymphoid or mixed-lineage leukemia (trithorax homolog, Drosophila); translocated to, 2	-3.47828	-4.31498	0.836694
219370_at	RPRM	reprimo, TP53 dependant G2 arrest mediator candidate	-3.47828	-4.31498	0.836694
221015_s_at	CDADC1	cytidine and dCMP deaminase domain containing 1 /// cytidine and dCMP deaminase domain containing 1	-3.47828	-4.31498	0.836694
222242_s_at	KLK5	kallikrein 5	-3.47828	-4.31498	0.836694
222511_x_at	FAF1	Fas (TNFRSF6) associated factor 1	-3.47828	-4.31498	0.836694
223718_at	ACRBP	acrosin binding protein	-3.47828	-4.31498	0.836694
228945_s_at	---	---	-3.47828	-4.31498	0.836694
231061_at	---	---	-3.47828	-4.31498	0.836694
231942_at	LOC284591	hypothetical protein LOC284591	-3.47828	-4.31498	0.836694
232114_at	MED12L	mediator of RNA polymerase II transcription, subunit 12 homolog (yeast)-like	-3.47828	-4.31498	0.836694
232245_at	LOC284723	hypothetical protein LOC284723	-3.47828	-4.31498	0.836694
234267_at	---	Homo sapiens, clone IMAGE:4823248, mRNA	-3.47828	-4.31498	0.836694
234487_at	---	---	-3.47828	-4.31498	0.836694
235226_at	CDC2L6	cell division cycle 2-like 6 (CDK8-like)	-3.47828	-4.31498	0.836694
235543_at	---	---	-3.47828	-4.31498	0.836694
235886_at	ADAM15	A disintegrin and metalloproteinase domain 15 (metargidin)	-3.47828	-4.31498	0.836694
236101_at	SLC2A9	Solute carrier family 2 (facilitated glucose transporter), member 9	-3.47828	-4.31498	0.836694
236848_s_at	TEX13A	testis expressed sequence 13A	-3.47828	-4.31498	0.836694
237652_at	---	Transcribed locus	-3.47828	-4.31498	0.836694
239427_at	---	Transcribed locus	-3.47828	-4.31498	0.836694
241229_at	SLC25A24	Solute carrier family 25 (mitochondrial carrier; phosphate carrier), member 24	-3.47828	-4.31498	0.836694
242956_at	---	---	-3.47828	-4.31498	0.836694
242996_at	MTRF1	mitochondrial translational release factor 1	-3.47828	-4.31498	0.836694
244467_at	LOC440829	LOC440829	-3.47828	-4.31498	0.836694
1552976_at	---	---	-3.57442	-4.40851	0.834096
1556188_a_at	ZNF555	Zinc finger protein 555	-3.57442	-4.40851	0.834096
1560448_at	LOC340037	hypothetical protein LOC340037	-3.57442	-4.40851	0.834096
1562947_x_at	---	Homo sapiens, clone IMAGE:3503939, mRNA	-3.57442	-4.40851	0.834096
1563051_at	OSBP	oxysterol binding protein	-3.57442	-4.40851	0.834096
1566278_at	---	---	-3.57442	-4.40851	0.834096
1566853_at	---	---	-3.57442	-4.40851	0.834096
1568611_at	P4HA2	Procollagen-proline, 2-oxoglutarate 4-dioxygenase (proline 4-hydroxylase), alpha polypeptide II	-3.57442	-4.40851	0.834096
1569114_at	TRIM37	Tripartite motif-containing 37	-3.57442	-4.40851	0.834096
1569538_at	---	Clone FLB8310 PRO2225 mRNA, complete cds	-3.57442	-4.40851	0.834096
1570376_at	LOC154822	hypothetical protein LOC154822	-3.57442	-4.40851	0.834096
202036_s_at	SFRP1	secreted frizzled-related protein 1	-3.57442	-4.40851	0.834096
204041_at	MAOB	monoamine oxidase B	-3.57442	-4.40851	0.834096
205894_at	ARSE	arylsulfatase E (chondrodysplasia punctata 1)	-3.57442	-4.40851	0.834096
206679_at	APBA1	amyloid beta (A4) precursor protein-binding, family A, member 1 (X11)	-3.57442	-4.40851	0.834096
206695_x_at	ZNF43	zinc finger protein 43 (HTF6)	-3.57442	-4.40851	0.834096
206834_at	HBD	hemoglobin, delta /// hemoglobin, delta	-3.57442	-4.40851	0.834096
207231_at	DZIP3	zinc finger DAZ interacting protein 3	-3.57442	-4.40851	0.834096
207475_at	FABP2	fatty acid binding protein 2, intestinal	-3.57442	-4.40851	0.834096
212647_at	RRAS	related RAS viral (r-ras) oncogene homolog	-3.57442	-4.40851	0.834096
213722_at	SOX2	SRY (sex determining region Y)-box 2	-3.57442	-4.40851	0.834096
213928_s_at	---	---	-3.57442	-4.40851	0.834096
228838_at	---	Full length insert cDNA clone YA77F06	-3.57442	-4.40851	0.834096
229709_at	ATP1B3	ATPase, Na+/K+ transporting, beta 3 polypeptide	-3.57442	-4.40851	0.834096
231935_at	ARPP-21	cyclic AMP-regulated phosphoprotein, 21 kD	-3.57442	-4.40851	0.834096
232005_at	XLHSRF-1	heat shock regulated 1	-3.57442	-4.40851	0.834096
232222_at	---	---	-3.57442	-4.40851	0.834096
233151_s_at	TTTY7	testis-specific transcript, Y-linked 7	-3.57442	-4.40851	0.834096
234101_at	LOC93556	Hypothetical protein BC011266	-3.57442	-4.40851	0.834096
234900_at	LOC391137	similar to dJ612B18.1 (similar to 40S ribosomal protein)	-3.57442	-4.40851	0.834096
236206_at	---	---	-3.57442	-4.40851	0.834096
236448_at	UNC5A	unc-5 homolog A (C. elegans)	-3.57442	-4.40851	0.834096
237610_at	---	Transcribed locus	-3.57442	-4.40851	0.834096
238179_at	---	Transcribed locus, strongly similar to XP_529805.1 LOC454314 [Pan troglodytes]	-3.57442	-4.40851	0.834096
243698_at	---	Transcribed locus	-3.57442	-4.40851	0.834096
238917_s_at	MGC24039	hypothetical protein MGC24039	-1.77143	-2.60518	0.833748
227361_at	HS3ST3B1	heparan sulfate (glucosamine) 3-O-sulfotransferase 3B1	0.369466	-0.463924	0.83339
1564679_at	---	---	-2.83034	-3.663	0.832661
200646_s_at	NUCB1	nucleobindin 1	-2.83034	-3.663	0.832661
203747_at	AQP3	aquaporin 3	-2.83034	-3.663	0.832661
204339_s_at	RGS4	regulator of G-protein signalling 4	-2.83034	-3.663	0.832661
207890_s_at	MMP25	matrix metalloproteinase 25	-2.83034	-3.663	0.832661
213723_s_at	---	---	-2.83034	-3.663	0.832661
213776_at	---	---	-2.83034	-3.663	0.832661
214310_s_at	ZFPL1	zinc finger protein-like 1	-2.83034	-3.663	0.832661
219674_s_at	---	---	-2.83034	-3.663	0.832661
220002_at	FLJ10157	hypothetical protein FLJ10157	-2.83034	-3.663	0.832661
222042_x_at	---	---	-2.83034	-3.663	0.832661
230627_at	---	---	-2.83034	-3.663	0.832661
238557_at	---	Em:U62317.15 full length open reading frame (ORF) cDNA clone (cDNA clone C22ORF:pGEM.Em:U62317.15.V5)	-2.83034	-3.663	0.832661
239941_at	---	Transcribed locus, strongly similar to XP_511903.1 similar to mitochondrial ribosomal protein S23 [Pan troglodytes]	-2.83034	-3.663	0.832661
240421_x_at	---	Homo sapiens, clone IMAGE:5268630, mRNA	-2.83034	-3.663	0.832661
242864_at	ZNF554	zinc finger protein 554	-2.83034	-3.663	0.832661
1560445_x_at	ARHGEF1	Rho guanine nucleotide exchange factor (GEF) 1	-0.76274	-1.59465	0.831911
214570_x_at	---	---	-1.58203	-2.41139	0.829357
230916_at	NODAL	nodal homolog (mouse)	-1.58203	-2.41139	0.829357
234797_at	---	---	-1.58203	-2.41139	0.829357
203427_at	ASF1A	ASF1 anti-silencing function 1 homolog A (S. cerevisiae)	0.377094	-0.452185	0.829279
218267_at	CINP	cyclin-dependent kinase 2-interacting protein	-0.916771	-1.74408	0.827312
204613_at	PLCG2	phospholipase C, gamma 2 (phosphatidylinositol-specific)	-2.29413	-3.12029	0.826157
207156_at	HIST1H2AG	histone 1, H2ag	-2.29413	-3.12029	0.826157
213676_at	---	Similar to expressed sequence AW125688	-2.29413	-3.12029	0.826157
216897_s_at	MGC34648	hypothetical protein MGC34648	-2.29413	-3.12029	0.826157
219107_at	BCAN	brevican	-2.29413	-3.12029	0.826157
222115_x_at	N-PAC	cytokine-like nuclear factor n-pac	-2.29413	-3.12029	0.826157
224854_s_at	KIAA1458	KIAA1458 protein	-2.29413	-3.12029	0.826157
228741_s_at	HCN3	hyperpolarization activated cyclic nucleotide-gated potassium channel 3	-2.29413	-3.12029	0.826157
230677_at	C14orf73	chromosome 14 open reading frame 73	-2.29413	-3.12029	0.826157
244326_at	FLJ11078	Hypothetical protein FLJ11078	-2.29413	-3.12029	0.826157
244516_at	WBSCR17	Williams-Beuren syndrome chromosome region 17	-2.29413	-3.12029	0.826157
1554934_at	RCBTB1	regulator of chromosome condensation (RCC1) and BTB (POZ) domain containing protein 1	-4.42148	-5.24557	0.824095
1558920_at	---	---	-4.42148	-5.24557	0.824095
1560482_at	---	Homo sapiens, clone IMAGE:4821006, mRNA, partial cds	-4.42148	-5.24557	0.824095
1561253_at	---	Homo sapiens, clone IMAGE:4822681, mRNA	-4.42148	-5.24557	0.824095
1562562_at	---	Hypothetical LOC389162	-4.42148	-5.24557	0.824095
1568857_a_at	M17S2	membrane component, chromosome 17, surface marker 2 (ovarian carcinoma antigen CA125)	-4.42148	-5.24557	0.824095
1569331_at	---	Homo sapiens, clone IMAGE:3923329, mRNA	-4.42148	-5.24557	0.824095
202371_at	TCEAL4	transcription elongation factor A (SII)-like 4	-4.42148	-5.24557	0.824095
204049_s_at	PHACTR2	phosphatase and actin regulator 2	-4.42148	-5.24557	0.824095
216898_s_at	COL4A3	collagen, type IV, alpha 3 (Goodpasture antigen)	-4.42148	-5.24557	0.824095
238113_at	LOC440133	LOC440133	-4.42148	-5.24557	0.824095
242869_at	---	---	-4.42148	-5.24557	0.824095
209298_s_at	ITSN1	intersectin 1 (SH3 domain protein)	-2.1062	-2.93009	0.823884
228311_at	BCL6B	B-cell CLL/lymphoma 6, member B (zinc finger protein)	-2.1062	-2.93009	0.823884
231774_at	CSEN	calsenilin, presenilin binding protein, EF hand transcription factor	-2.1062	-2.93009	0.823884
238602_at	MGC42174	hypothetical protein MGC42174	-2.1062	-2.93009	0.823884
232563_at	MGC27466	hypothetical protein MGC27466	-1.11652	-1.93783	0.82131
1555311_at	---	---	-1.31645	-2.13642	0.819968
215741_x_at	AKAP8L	A kinase (PRKA) anchor protein 8-like	-1.31645	-2.13642	0.819968
231212_x_at	---	---	-1.31645	-2.13642	0.819968
238167_at	LOC339263	Hypothetical protein LOC339263	-1.46831	-2.28811	0.819805
202543_s_at	GMFB	glia maturation factor, beta	0.622379	-0.197418	0.819797
1555470_a_at	PPM1F	protein phosphatase 1F (PP2C domain containing)	-1.03327	-1.85306	0.819788
223213_s_at	ZHX1	zinc fingers and homeoboxes 1	1.31639	0.497874	0.818519
1562434_at	ZC3HDC5	Zinc finger CCCH type domain containing 5	-2.02929	-2.84751	0.818228
205215_at	RNF2	ring finger protein 2	-2.02929	-2.84751	0.818228
225254_at	MGC20255	hypothetical protein MGC20255	-2.02929	-2.84751	0.818228
227940_at	LOC339803	Hypothetical protein LOC339803	-2.02929	-2.84751	0.818228
236780_at	ARPC5L	Actin related protein 2/3 complex, subunit 5-like	-2.02929	-2.84751	0.818228
201497_x_at	MYH11	myosin, heavy polypeptide 11, smooth muscle	-2.50206	-3.31797	0.815911
208123_at	KCNB2	potassium voltage-gated channel, Shab-related subfamily, member 2	-2.50206	-3.31797	0.815911
208568_at	MC2R	melanocortin 2 receptor (adrenocorticotropic hormone)	-2.50206	-3.31797	0.815911
209886_s_at	SMAD6	SMAD, mothers against DPP homolog 6 (Drosophila)	-2.50206	-3.31797	0.815911
213741_s_at	KPNA1	karyopherin alpha 1 (importin alpha 5)	-2.50206	-3.31797	0.815911
220469_at	COPE	coatomer protein complex, subunit epsilon	-2.50206	-3.31797	0.815911
223922_x_at	MS4A6A	membrane-spanning 4-domains, subfamily A, member 6A	-2.50206	-3.31797	0.815911
226928_x_at	---	---	-2.50206	-3.31797	0.815911
230530_at	---	---	-2.50206	-3.31797	0.815911
232046_at	KIAA1217	KIAA1217	-2.50206	-3.31797	0.815911
240517_at	---	---	-2.50206	-3.31797	0.815911
244026_at	ELL2	Elongation factor, RNA polymerase II, 2	-2.50206	-3.31797	0.815911
205887_x_at	MSH3	mutS homolog 3 (E. coli)	-0.779603	-1.59465	0.815048
1552970_s_at	ZNF258	zinc finger protein 258	-2.95392	-3.76797	0.814044
1554800_at	RAB39	RAB39, member RAS oncogene family	-2.95392	-3.76797	0.814044
1555016_at	IL16	interleukin 16 (lymphocyte chemoattractant factor)	-2.95392	-3.76797	0.814044
1555626_a_at	SLAMF1	signaling lymphocytic activation molecule family member 1	-2.95392	-3.76797	0.814044
1557141_at	FLJ22374	hypothetical protein FLJ22374	-2.95392	-3.76797	0.814044
1559031_at	EXOSC10	exosome component 10	-2.95392	-3.76797	0.814044
1561175_at	LOC283482	hypothetical protein LOC283482	-2.95392	-3.76797	0.814044
1566623_at	SLC1A3	DKFZP547J0410 protein	-2.95392	-3.76797	0.814044
209570_s_at	D4S234E	DNA segment on chromosome 4 (unique) 234 expressed sequence	-2.95392	-3.76797	0.814044
211497_x_at	NKX3-1	NK3 transcription factor related, locus 1 (Drosophila)	-2.95392	-3.76797	0.814044
214292_at	ITGB4	integrin, beta 4	-2.95392	-3.76797	0.814044
217070_at	MTHFR	5,10-methylenetetrahydrofolate reductase (NADPH)	-2.95392	-3.76797	0.814044
219173_at	MYO15B	myosin XVB, pseudogene	-2.95392	-3.76797	0.814044
220730_at	FLJ12986	hypothetical protein FLJ12986	-2.95392	-3.76797	0.814044
221402_at	OR1F1	olfactory receptor, family 1, subfamily F, member 1	-2.95392	-3.76797	0.814044
227789_at	---	---	-2.95392	-3.76797	0.814044
229904_at	EPAS1	Endothelial PAS domain protein 1	-2.95392	-3.76797	0.814044
231773_at	ANGPTL1	angiopoietin-like 1	-2.95392	-3.76797	0.814044
232769_at	AMIGO3	Amphoterin-induced gene and ORF 3	-2.95392	-3.76797	0.814044
233182_x_at	ATXN3	Ataxin 3	-2.95392	-3.76797	0.814044
233435_at	PP1057	Ribosomal protein S27 (metallopanstimulin 1)	-2.95392	-3.76797	0.814044
235654_at	LOC340544	Hypothetical protein LOC340544	-2.95392	-3.76797	0.814044
241027_at	OPA1	optic atrophy 1 (autosomal dominant)	-2.95392	-3.76797	0.814044
242624_at	ABLIM2	actin binding LIM protein family, member 2	-2.95392	-3.76797	0.814044
244089_at	---	---	-2.95392	-3.76797	0.814044
220416_at	ATP8B4	ATPase, Class I, type 8B, member 4	-4.77867	-5.59257	0.813898
1563781_at	LOC285949	hypothetical protein LOC285949	-1.87118	-2.68486	0.813679
1553614_a_at	---	Hypothetical gene supported by NM_173604	-4.32794	-5.14114	0.813195
1555807_a_at	MOG	myelin oligodendrocyte glycoprotein	-4.32794	-5.14114	0.813195
1556201_at	RNASET2	ribonuclease T2	-4.32794	-5.14114	0.813195
1557012_a_at	---	---	-4.32794	-5.14114	0.813195
1557079_at	ITGBL1	Integrin, beta-like 1 (with EGF-like repeat domains)	-4.32794	-5.14114	0.813195
1558845_at	PARD6G	Par-6 partitioning defective 6 homolog gamma (C. elegans)	-4.32794	-5.14114	0.813195
1559369_at	FLJ13611	Hypothetical protein FLJ13611	-4.32794	-5.14114	0.813195
1560742_at	ALS2	Amyotrophic lateral sclerosis 2 (juvenile)	-4.32794	-5.14114	0.813195
1560755_at	KIAA0974	KIAA0974	-4.32794	-5.14114	0.813195
1560781_at	FLJ35709	hypothetical protein FLJ35709	-4.32794	-5.14114	0.813195
1562365_at	LOC286177	hypothetical protein LOC286177	-4.32794	-5.14114	0.813195
1563085_at	RPS4Y1	Ribosomal protein S4, Y-linked 1	-4.32794	-5.14114	0.813195
1563361_at	---	Homo sapiens, clone IMAGE:5168659, mRNA	-4.32794	-5.14114	0.813195
1563886_at	---	MRNA; cDNA DKFZp313G1022 (from clone DKFZp313G1022)	-4.32794	-5.14114	0.813195
204584_at	L1CAM	L1 cell adhesion molecule (hydrocephalus, stenosis of aqueduct of Sylvius 1, MASA (mental retardation, aphasia, shuffling gait and adducted thumbs) syndrome, spastic paraplegia 1)	-4.32794	-5.14114	0.813195
205485_at	RYR1	ryanodine receptor 1 (skeletal)	-4.32794	-5.14114	0.813195
206420_at	IGSF6	immunoglobulin superfamily, member 6	-4.32794	-5.14114	0.813195
207702_s_at	AIP1	atrophin-1 interacting protein 1	-4.32794	-5.14114	0.813195
208589_at	TRPC7	transient receptor potential cation channel, subfamily C, member 7	-4.32794	-5.14114	0.813195
214977_at	SLA	Src-like-adaptor	-4.32794	-5.14114	0.813195
223877_at	C1QTNF7	C1q and tumor necrosis factor related protein 7	-4.32794	-5.14114	0.813195
227460_at	---	---	-4.32794	-5.14114	0.813195
230957_at	---	---	-4.32794	-5.14114	0.813195
232252_at	LOC92235	hypothetical cardiac/skeletal muscle-expressed ORF	-4.32794	-5.14114	0.813195
232847_at	SALL3	sal-like 3 (Drosophila)	-4.32794	-5.14114	0.813195
232855_at	---	MRNA full length insert cDNA clone EUROIMAGE 980547	-4.32794	-5.14114	0.813195
236815_at	---	---	-4.32794	-5.14114	0.813195
237368_at	---	---	-4.32794	-5.14114	0.813195
238196_at	LOC285095	hypothetical LOC285095	-4.32794	-5.14114	0.813195
239380_at	FIS	FIS	-4.32794	-5.14114	0.813195
1560480_at	---	Homo sapiens, clone IMAGE:5223521, mRNA	-2.19389	-3.00582	0.811927
202175_at	CHPF	chondroitin polymerizing factor	-2.19389	-3.00582	0.811927
214673_s_at	HUWE1	HECT, UBA and WWE domain containing 1	-2.19389	-3.00582	0.811927
218779_x_at	EPS8L1	EPS8-like 1	-2.19389	-3.00582	0.811927
229682_at	---	---	-2.19389	-3.00582	0.811927
232942_at	C10orf33	Chromosome 10 open reading frame 33	-2.19389	-3.00582	0.811927
234033_at	---	Clone IMAGE:110218 mRNA sequence	-2.19389	-3.00582	0.811927
244193_at	FLJ13236	hypothetical protein FLJ13236	-2.19389	-3.00582	0.811927
221771_s_at	HSMPP8	M-phase phosphoprotein, mpp8	-1.01319	-1.82252	0.809323
1560128_x_at	---	Hypothetical gene supported by AL713721	-1.95079	-2.7593	0.808503
220004_at	DDX43	DEAD (Asp-Glu-Ala-Asp) box polypeptide 43	-1.95079	-2.7593	0.808503
204377_s_at	VprBP	Vpr-binding protein	-1.67363	-2.48113	0.807508
211320_s_at	PTPRU	protein tyrosine phosphatase, receptor type, U	-1.67363	-2.48113	0.807508
223237_x_at	AP2A1	adaptor-related protein complex 2, alpha 1 subunit	-1.67363	-2.48113	0.807508
226533_at	HINT3	histidine triad nucleotide binding protein 3	-1.67363	-2.48113	0.807508
206635_at	CHRNB2	cholinergic receptor, nicotinic, beta polypeptide 2 (neuronal)	-0.251798	-1.05837	0.806567
209551_at	MGC11061	hypothetical protein MGC11061	-0.864435	-1.6697	0.805262
1552506_at	CRB2	crumbs homolog 2 (Drosophila)	-3.20469	-4.00939	0.8047
1553929_at	ASAH3	N-acylsphingosine amidohydrolase (alkaline ceramidase) 3	-3.20469	-4.00939	0.8047
1554805_at	CLDN19	claudin 19	-3.20469	-4.00939	0.8047
1555065_x_at	USP6	Ubiquitin specific protease 6 (Tre-2 oncogene)	-3.20469	-4.00939	0.8047
1556123_a_at	RAB11B	RAB11B, member RAS oncogene family	-3.20469	-4.00939	0.8047
1560353_at	FOXP1	Forkhead box P1	-3.20469	-4.00939	0.8047
1568850_at	---	---	-3.20469	-4.00939	0.8047
203191_at	---	---	-3.20469	-4.00939	0.8047
208377_s_at	CACNA1F	calcium channel, voltage-dependent, alpha 1F subunit	-3.20469	-4.00939	0.8047
208442_s_at	ATM	ataxia telangiectasia mutated (includes complementation groups A, C and D)	-3.20469	-4.00939	0.8047
211679_x_at	GPR51	G protein-coupled receptor 51 /// G protein-coupled receptor 51	-3.20469	-4.00939	0.8047
212404_s_at	UBE3B	ubiquitin protein ligase E3B	-3.20469	-4.00939	0.8047
212524_x_at	---	---	-3.20469	-4.00939	0.8047
216936_at	---	---	-3.20469	-4.00939	0.8047
217538_at	RUTBC1	RUN and TBC1 domain containing 1	-3.20469	-4.00939	0.8047
218995_s_at	EDN1	endothelin 1	-3.20469	-4.00939	0.8047
223901_at	SYT3	synaptotagmin III	-3.20469	-4.00939	0.8047
224040_at	TTTY5	Testis-specific transcript, Y-linked 5	-3.20469	-4.00939	0.8047
227204_at	PARD6G	par-6 partitioning defective 6 homolog gamma (C. elegans)	-3.20469	-4.00939	0.8047
228647_at	---	Homo sapiens, clone IMAGE:3621928, mRNA, partial cds	-3.20469	-4.00939	0.8047
229440_at	---	---	-3.20469	-4.00939	0.8047
229493_at	---	CDNA clone IMAGE:4131196, partial cds	-3.20469	-4.00939	0.8047
231118_at	ANKRD35	ankyrin repeat domain 35	-3.20469	-4.00939	0.8047
231742_at	CRX	cone-rod homeobox	-3.20469	-4.00939	0.8047
233143_at	C20orf173	chromosome 20 open reading frame 173	-3.20469	-4.00939	0.8047
233229_at	SCFD1	sec1 family domain containing 1	-3.20469	-4.00939	0.8047
233862_at	COMMD1	Copper metabolism (Murr1) domain containing 1	-3.20469	-4.00939	0.8047
234415_x_at	---	---	-3.20469	-4.00939	0.8047
237835_at	---	Transcribed locus, strongly similar to XP_529475.1 LOC451770 [Pan troglodytes]	-3.20469	-4.00939	0.8047
239157_at	LOC221584	hypothetical protein LOC221584	-3.20469	-4.00939	0.8047
240258_at	ENO1	enolase 1, (alpha)	-3.20469	-4.00939	0.8047
243069_at	LOC401320	Hypothetical LOC401320	-3.20469	-4.00939	0.8047
243432_at	BTBD14A	BTB (POZ) domain containing 14A	-3.20469	-4.00939	0.8047
244361_at	DPF2	D4, zinc and double PHD fingers family 2	-3.20469	-4.00939	0.8047
1556247_a_at	---	---	-2.61814	-3.4223	0.80416
206182_at	ZNF134	zinc finger protein 134 (clone pHZ-15)	-2.61814	-3.4223	0.80416
207784_at	ARSD	arylsulfatase D	-2.61814	-3.4223	0.80416
224194_at	SPAP1	SH2 domain containing phosphatase anchor protein 1	-2.61814	-3.4223	0.80416
231407_s_at	FOXH1	Forkhead box H1	-2.61814	-3.4223	0.80416
232445_at	SYT9	synaptotagmin IX	-2.61814	-3.4223	0.80416
233495_at	---	---	-2.61814	-3.4223	0.80416
234499_at	---	---	-2.61814	-3.4223	0.80416
240497_at	---	---	-2.61814	-3.4223	0.80416
1566029_at	PHACTR3	Phosphatase and actin regulator 3	-2.40186	-3.20369	0.801835
1566472_s_at	RetSat	all-trans-13,14-dihydroretinol saturase	-2.40186	-3.20369	0.801835
203670_at	TTLL3	tubulin tyrosine ligase-like family, member 3	-2.40186	-3.20369	0.801835
205272_s_at	PRH1 /// PRH2	proline-rich protein HaeIII subfamily 1 /// proline-rich protein HaeIII subfamily 2	-2.40186	-3.20369	0.801835
215991_s_at	KIAA0090	KIAA0090 protein	-2.40186	-3.20369	0.801835
232471_at	MYO1E	Myosin IE	-2.40186	-3.20369	0.801835
241669_x_at	---	---	-2.40186	-3.20369	0.801835
208519_x_at	GNRH2	gonadotropin-releasing hormone 2	-1.80556	-2.60518	0.799615
210358_x_at	GATA2	GATA binding protein 2	-1.80556	-2.60518	0.799615
228989_at	TYMS	Thymidylate synthetase	-1.80556	-2.60518	0.799615
203289_s_at	C16orf35	chromosome 16 open reading frame 35	-1.61192	-2.41139	0.799467
213324_at	SRC	v-src sarcoma (Schmidt-Ruppin A-2) viral oncogene homolog (avian)	-1.61192	-2.41139	0.799467
214085_x_at	---	---	-1.61192	-2.41139	0.799467
238012_at	---	Hypothetical LOC389815	-0.90087	-1.69714	0.796274
223692_at	NMNAT1	nicotinamide nucleotide adenylyltransferase 1	-1.44506	-2.24024	0.795182
203777_s_at	RPS6KB2	ribosomal protein S6 kinase, 70kDa, polypeptide 2	-1.34127	-2.13642	0.795147
1553059_at	PGLYRP3	peptidoglycan recognition protein 3	-4.23407	-5.02656	0.792491
1554299_at	NXF	HLH-PAS transcription factor NXF	-4.23407	-5.02656	0.792491
1555059_at	---	---	-4.23407	-5.02656	0.792491
1556138_a_at	COL5A1	Collagen, type V, alpha 1	-4.23407	-5.02656	0.792491
1556250_at	ST18	Suppression of tumorigenicity 18 (breast carcinoma) (zinc finger protein)	-4.23407	-5.02656	0.792491
1557004_at	LOC285389	hypothetical protein LOC285389	-4.23407	-5.02656	0.792491
1561059_a_at	LOC152024	hypothetical protein LOC152024	-4.23407	-5.02656	0.792491
1561473_at	---	---	-4.23407	-5.02656	0.792491
1561951_at	SLC5A12	solute carrier family 5 (sodium/glucose cotransporter), member 12	-4.23407	-5.02656	0.792491
1562516_at	FLJ10300	Hypothetical protein FLJ10300	-4.23407	-5.02656	0.792491
1564299_at	---	CDNA FLJ33307 fis, clone BNGH42004076	-4.23407	-5.02656	0.792491
1570505_at	ABCB4	ATP-binding cassette, sub-family B (MDR/TAP), member 4	-4.23407	-5.02656	0.792491
203887_s_at	THBD	thrombomodulin	-4.23407	-5.02656	0.792491
210321_at	GZMH	granzyme H (cathepsin G-like 2, protein h-CCPX) /// granzyme H (cathepsin G-like 2, protein h-CCPX)	-4.23407	-5.02656	0.792491
220322_at	IL1F9	interleukin 1 family, member 9	-4.23407	-5.02656	0.792491
220517_at	VPS13C	vacuolar protein sorting 13C (yeast)	-4.23407	-5.02656	0.792491
220660_at	C9orf27	chromosome 9 open reading frame 27	-4.23407	-5.02656	0.792491
220754_at	FLJ12584	hypothetical protein FLJ12584	-4.23407	-5.02656	0.792491
228940_at	NDUFB4	NADH dehydrogenase (ubiquinone) 1 beta subcomplex, 4, 15kDa	-4.23407	-5.02656	0.792491
229072_at	---	Homo sapiens, clone IMAGE:5259272, mRNA	-4.23407	-5.02656	0.792491
230585_at	---	Transcribed locus	-4.23407	-5.02656	0.792491
232316_at	LOC440192	similar to CG15625-PA	-4.23407	-5.02656	0.792491
232953_at	LOC159176 /// LOC388578 /// LOC440546 /// LOC440550 /// LOC440720 /// LOC440739	similar to F-box only protein 25 /// similar to F-box only protein 25 /// similar to bA476I15.3 (novel protein similar to septin) /// similar to bA476I15.3 (novel protein similar to septin) /// similar to cytoskeletal beta actin /// similar to bA476I15.3 (novel protein similar to septin)	-4.23407	-5.02656	0.792491
234189_at	---	CDNA: FLJ22799 fis, clone KAIA2625	-4.23407	-5.02656	0.792491
234633_at	KRTAP4-14	keratin associated protein 4-14	-4.23407	-5.02656	0.792491
235229_at	---	PREDICTED: Homo sapiens similar to Olfactory receptor 2I2 (LOC442197), mRNA	-4.23407	-5.02656	0.792491
235468_at	LOC339162	similar to ataxin 2-binding protein 1 isoform 4; hexaribonucleotide binding protein 1	-4.23407	-5.02656	0.792491
236323_at	---	Transcribed locus	-4.23407	-5.02656	0.792491
236879_at	FLJ10808	Hypothetical protein FLJ10808	-4.23407	-5.02656	0.792491
243227_at	PIN4	Protein (peptidyl-prolyl cis/trans isomerase) NIMA-interacting, 4 (parvulin)	-4.23407	-5.02656	0.792491
243577_at	---	Transcribed locus	-4.23407	-5.02656	0.792491
243578_at	---	Transcribed locus	-4.23407	-5.02656	0.792491
243701_at	FAM47A	family with sequence similarity 47, member A	-4.23407	-5.02656	0.792491
244792_at	---	---	-4.23407	-5.02656	0.792491
1556665_at	TTC6	Tetratricopeptide repeat domain 6	-4.54638	-5.33698	0.790608
1561536_at	LOC283435	hypothetical protein LOC283435	-4.54638	-5.33698	0.790608
1564882_at	---	Clone IMAGE:274150, mRNA sequence	-4.54638	-5.33698	0.790608
201667_at	GJA1	gap junction protein, alpha 1, 43kDa (connexin 43)	-4.54638	-5.33698	0.790608
220194_at	FLJ14001	hypothetical protein FLJ14001	-4.54638	-5.33698	0.790608
221088_s_at	PPP1R9A	protein phosphatase 1, regulatory (inhibitor) subunit 9A	-4.54638	-5.33698	0.790608
234235_at	---	MRNA; cDNA DKFZp761I2114 (from clone DKFZp761I2114)	-4.54638	-5.33698	0.790608
204746_s_at	PRKCABP	protein kinase C, alpha binding protein	-1.24445	-2.03371	0.789261
1553083_at	---	---	-3.76352	-4.55261	0.789089
1554371_at	PKD1L2	polycystic kidney disease 1-like 2	-3.76352	-4.55261	0.789089
1555407_s_at	FGD3	FGD1 family, member 3	-3.76352	-4.55261	0.789089
1556824_at	---	Full length insert cDNA clone ZM10C10	-3.76352	-4.55261	0.789089
1557529_at	FLJ34154	hypothetical protein FLJ34154	-3.76352	-4.55261	0.789089
1558965_at	BHC80	BRAF35/HDAC2 complex (80 kDa)	-3.76352	-4.55261	0.789089
1561449_at	LOC90139	tetraspanin similiar to uroplakin 1	-3.76352	-4.55261	0.789089
1561460_at	FLJ34870	FLJ34870 protein	-3.76352	-4.55261	0.789089
1562920_at	LOC441086	hypothetical gene supported by BC039003	-3.76352	-4.55261	0.789089
1568858_at	KIAA1970	KIAA1970 protein	-3.76352	-4.55261	0.789089
201372_s_at	CUL3	cullin 3	-3.76352	-4.55261	0.789089
207665_at	ADAM21	a disintegrin and metalloproteinase domain 21	-3.76352	-4.55261	0.789089
221666_s_at	PYCARD	PYD and CARD domain containing	-3.76352	-4.55261	0.789089
221681_s_at	DSPP	dentin sialophosphoprotein	-3.76352	-4.55261	0.789089
222364_at	---	---	-3.76352	-4.55261	0.789089
223075_s_at	C9orf58	chromosome 9 open reading frame 58	-3.76352	-4.55261	0.789089
223583_at	FLJ23467	hypothetical protein FLJ23467	-3.76352	-4.55261	0.789089
227307_at	LOC90139	Tetraspanin similiar to uroplakin 1	-3.76352	-4.55261	0.789089
232777_s_at	C6orf118	chromosome 6 open reading frame 118	-3.76352	-4.55261	0.789089
232827_at	---	Homo sapiens, clone IMAGE:5242625, mRNA	-3.76352	-4.55261	0.789089
235720_at	CRIP3	cysteine-rich protein 3	-3.76352	-4.55261	0.789089
236615_at	---	Transcribed locus	-3.76352	-4.55261	0.789089
236728_at	FLJ39485	hypothetical protein FLJ39485	-3.76352	-4.55261	0.789089
236766_at	---	---	-3.76352	-4.55261	0.789089
237816_at	PSCD1	Pleckstrin homology, Sec7 and coiled-coil domains 1(cytohesin 1)	-3.76352	-4.55261	0.789089
237986_at	---	---	-3.76352	-4.55261	0.789089
238335_at	---	---	-3.76352	-4.55261	0.789089
238942_at	CYP3A5	Cytochrome P450, family 3, subfamily A, polypeptide 5	-3.76352	-4.55261	0.789089
239052_at	HNRPD	Heterogeneous nuclear ribonucleoprotein D (AU-rich element RNA binding protein 1, 37kDa)	-3.76352	-4.55261	0.789089
239308_at	---	Transcribed locus, strongly similar to XP_514894.1 LOC458545 [Pan troglodytes]	-3.76352	-4.55261	0.789089
240573_at	LOC374443	CLR pseudogene	-3.76352	-4.55261	0.789089
241286_at	---	Transcribed locus, moderately similar to NP_055301.1 neuronal thread protein AD7c-NTP [Homo sapiens]	-3.76352	-4.55261	0.789089
241406_at	---	---	-3.76352	-4.55261	0.789089
241608_at	SNTB2	Syntrophin, beta 2 (dystrophin-associated protein A1, 59kDa, basic component 2)	-3.76352	-4.55261	0.789089
244418_at	RTN3	Reticulon 3	-3.76352	-4.55261	0.789089
1553037_a_at	SYN2	synapsin II	-3.99407	-4.77915	0.785078
1553208_s_at	ARL10A	ADP-ribosylation factor-like 10A	-3.99407	-4.77915	0.785078
1553901_x_at	ZNF486	zinc finger protein 486	-3.99407	-4.77915	0.785078
1554765_a_at	MGC39681	hypothetical protein MGC39681	-3.99407	-4.77915	0.785078
1554970_at	PDILT	protein disulfide isomerase-like protein of the testi	-3.99407	-4.77915	0.785078
1555235_s_at	IQCF3	IQ motif containing F3	-3.99407	-4.77915	0.785078
1556294_at	---	MRNA; cDNA DKFZp547P0115 (from clone DKFZp547P0115)	-3.99407	-4.77915	0.785078
1556409_a_at	---	---	-3.99407	-4.77915	0.785078
1556796_at	---	Hypothetical gene supported by AK057338	-3.99407	-4.77915	0.785078
1557798_at	TMEM4	Transmembrane protein 4	-3.99407	-4.77915	0.785078
1558124_at	LOC134492	Similar to RIKEN cDNA 2700047N05	-3.99407	-4.77915	0.785078
1558518_at	TAB3	TAK1-binding protein 3	-3.99407	-4.77915	0.785078
1560354_at	LOC133957	Similar to RIKEN cDNA 0610011N22	-3.99407	-4.77915	0.785078
1561245_at	---	Homo sapiens, clone IMAGE:4837012, mRNA	-3.99407	-4.77915	0.785078
1562524_at	---	---	-3.99407	-4.77915	0.785078
1563860_at	LOC400965	hypothetical gene supported by AK098018	-3.99407	-4.77915	0.785078
1565595_at	SLC6A16	Solute carrier family 6 (neurotransmitter transporter), member 16	-3.99407	-4.77915	0.785078
1566586_at	---	CDNA FLJ40461 fis, clone TESTI2041956	-3.99407	-4.77915	0.785078
1567612_at	MDN1	MDN1, midasin homolog (yeast)	-3.99407	-4.77915	0.785078
1569141_a_at	PPARGC1A	peroxisome proliferative activated receptor, gamma, coactivator 1, alpha	-3.99407	-4.77915	0.785078
203461_at	CHD2	chromodomain helicase DNA binding protein 2	-3.99407	-4.77915	0.785078
204909_at	DDX6	DEAD (Asp-Glu-Ala-Asp) box polypeptide 6	-3.99407	-4.77915	0.785078
207790_at	LRRC1	leucine rich repeat containing 1	-3.99407	-4.77915	0.785078
207799_x_at	---	---	-3.99407	-4.77915	0.785078
208951_at	ALDH7A1	Aldehyde dehydrogenase 7 family, member A1	-3.99407	-4.77915	0.785078
214646_at	HIST1H3J	histone 1, H3j	-3.99407	-4.77915	0.785078
215985_at	HCG8	HLA complex group 8	-3.99407	-4.77915	0.785078
216281_at	---	---	-3.99407	-4.77915	0.785078
220674_at	FLJ22814	hypothetical protein FLJ22814	-3.99407	-4.77915	0.785078
224348_s_at	---	---	-3.99407	-4.77915	0.785078
229416_at	---	---	-3.99407	-4.77915	0.785078
230214_at	MRVI1	murine retrovirus integration site 1 homolog	-3.99407	-4.77915	0.785078
231122_x_at	ZDHHC19	zinc finger, DHHC domain containing 19	-3.99407	-4.77915	0.785078
232074_at	MPN	pancreasin	-3.99407	-4.77915	0.785078
233348_at	KIAA1423	KIAA1423	-3.99407	-4.77915	0.785078
237699_at	---	---	-3.99407	-4.77915	0.785078
237982_at	LOC151363	hypothetical LOC151363	-3.99407	-4.77915	0.785078
238060_s_at	---	---	-3.99407	-4.77915	0.785078
240447_at	---	---	-3.99407	-4.77915	0.785078
240461_at	BICD1	Bicaudal D homolog 1 (Drosophila)	-3.99407	-4.77915	0.785078
241067_at	---	Transcribed locus	-3.99407	-4.77915	0.785078
[truncated: 52,676 more rows]
